# Supplementary material for: Ion mobility-tandem mass spectrometry of mucin-type O-glycans
Source: Nat Commun. 2024 Mar 23;15:2611. doi: 10.1038/s41467-024-46825-4 (PMC10960840; doi:10.1038/s41467-024-46825-4)
Supplement: Supplementary file 6 — Supplementary Data 3 [file 41467_2024_46825_MOESM6_ESM.xlsx]

## Sheet: proteinGroups
Protein IDs	Majority protein IDs	Peptide counts (all)	Peptide counts (razor+unique)	Peptide counts (unique)	Protein names	Gene names	Fasta headers	Number of proteins	Peptides	Razor + unique peptides	Unique peptides	Peptides C15_01	Peptides C15_02	Peptides P98_1	Peptides P98_2	Peptides P98_3	Razor + unique peptides C15_01	Razor + unique peptides C15_02	Razor + unique peptides P98_1	Razor + unique peptides P98_2	Razor + unique peptides P98_3	Unique peptides C15_01	Unique peptides C15_02	Unique peptides P98_1	Unique peptides P98_2	Unique peptides P98_3	Sequence coverage [%]	Unique + razor sequence coverage [%]	Unique sequence coverage [%]	Mol. weight [kDa]	Sequence length	Sequence lengths	Q-value	Score	Identification type C15_01	Identification type C15_02	Identification type P98_1	Identification type P98_2	Identification type P98_3	Sequence coverage C15_01 [%]	Sequence coverage C15_02 [%]	Sequence coverage P98_1 [%]	Sequence coverage P98_2 [%]	Sequence coverage P98_3 [%]	Intensity	Intensity C15_01	Intensity C15_02	Intensity P98_1	Intensity P98_2
A0A024RBG1;Q9NZJ9;Q96G61;Q8NFP7	A0A024RBG1;Q9NZJ9;Q96G61;Q8NFP7	2;2;1;1	2;2;1;1	2;2;1;1	Diphosphoinositol polyphosphate phosphohydrolase 2;Diphosphoinositol polyphosphate phosphohydrolase 3-beta;Diphosphoinositol polyphosphate phosphohydrolase 3-alpha	NUDT4B;NUDT4;NUDT11;NUDT10	sp|A0A024RBG1|NUD4B_HUMAN Diphosphoinositol polyphosphate phosphohydrolase NUDT4B OS=Homo sapiens OX=9606 GN=NUDT4B PE=3 SV=1;sp|Q9NZJ9|NUDT4_HUMAN Diphosphoinositol polyphosphate phosphohydrolase 2 OS=Homo sapiens OX=9606 GN=NUDT4 PE=1 SV=2;sp|Q96G61|NUD1	4	2	2	2	0	0	1	2	2	0	0	1	2	2	0	0	1	2	2	12.7	12.7	12.7	20434	181	181;180;164;164	0.00057274	27575			By MS/MS	By MS/MS	By MS/MS	0	0	7.7	12.7	12.7	64191000	0	0	20471000	32803000
A0A075B6I9;P04211	A0A075B6I9;P04211	3;2	3;2	3;2	Ig lambda chain V region 4A	IGLV7-46;IGLV7-43	sp|A0A075B6I9|LV746_HUMAN Immunoglobulin lambda variable 7-46 OS=Homo sapiens OX=9606 GN=IGLV7-46 PE=3 SV=4;sp|P04211|LV743_HUMAN Immunoglobulin lambda variable 7-43 OS=Homo sapiens OX=9606 GN=IGLV7-43 PE=3 SV=2	2	3	3	3	2	2	1	1	1	2	2	1	1	1	2	2	1	1	1	21.4	21.4	21.4	12468	117	117;117	0.002938	20944	By MS/MS	By MS/MS	By matching	By MS/MS	By MS/MS	15.4	13.7	7.7	7.7	7.7	812300000	407260000	192660000	82056000	71353000
A0A075B6J9	A0A075B6J9	3	2	2		IGLV2-18	sp|A0A075B6J9|LV218_HUMAN Immunoglobulin lambda variable 2-18 OS=Homo sapiens OX=9606 GN=IGLV2-18 PE=3 SV=2	1	3	2	2	2	1	1	2	3	2	0	1	1	2	2	0	1	1	2	24.6	24.6	24.6	12412	118	118	0	58253	By MS/MS	By matching	By MS/MS	By MS/MS	By MS/MS	24.6	5.9	11	16.9	24.6	444200000	126470000	0	80819000	132380000
A0A075B6K4	A0A075B6K4	3	2	1		IGLV3-10	sp|A0A075B6K4|LV310_HUMAN Immunoglobulin lambda variable 3-10 OS=Homo sapiens OX=9606 GN=IGLV3-10 PE=3 SV=2	1	3	2	1	0	1	3	2	1	0	1	2	2	1	0	0	1	1	0	27.8	19.1	12.2	12441	115	115	0	38999		By MS/MS	By MS/MS	By MS/MS	By MS/MS	0	7	27.8	19.1	7	459700000	0	14214000	210160000	161970000
A0A075B6K5;A0A075B6K2	A0A075B6K5	5;1	5;1	3;0		IGLV3-9;IGLV3-12	sp|A0A075B6K5|LV39_HUMAN Immunoglobulin lambda variable 3-9 OS=Homo sapiens OX=9606 GN=IGLV3-9 PE=3 SV=1	2	5	5	3	1	1	4	4	3	1	1	4	4	3	0	0	2	3	2	49.6	49.6	26.1	12332	115	115;115	0	262.37	By MS/MS	By MS/MS	By MS/MS	By MS/MS	By MS/MS	13.9	13.9	40	40	33	4697800000	478130000	697280000	1023100000	1189500000
A0A075B6P5;P01615	A0A075B6P5;P01615	4;4	2;2	2;2	Ig kappa chain V-II region FR	IGKV2-28;IGKV2D-28	sp|A0A075B6P5|KV228_HUMAN Immunoglobulin kappa variable 2-28 OS=Homo sapiens OX=9606 GN=IGKV2-28 PE=3 SV=1;sp|P01615|KVD28_HUMAN Immunoglobulin kappa variable 2D-28 OS=Homo sapiens OX=9606 GN=IGKV2D-28 PE=1 SV=2	2	4	2	2	3	4	3	3	3	2	2	2	2	2	2	2	2	2	2	45.8	29.2	29.2	12957	120	120;120	0	35308	By MS/MS	By MS/MS	By MS/MS	By MS/MS	By MS/MS	40	45.8	40	40	40	4151300000	355010000	488000000	1181500000	1005200000
A0A075B6Q5	A0A075B6Q5	2	2	2		IGHV3-64	sp|A0A075B6Q5|HV364_HUMAN Immunoglobulin heavy variable 3-64 OS=Homo sapiens OX=9606 GN=IGHV3-64 PE=3 SV=1	1	2	2	2	2	2	1	2	2	2	2	1	2	2	2	2	1	2	2	18.6	18.6	18.6	12891	118	118	0	41675	By MS/MS	By MS/MS	By MS/MS	By MS/MS	By MS/MS	18.6	18.6	9.3	18.6	18.6	349720000	94716000	77763000	0	63526000
A0A0C4DH68;A0A075B6R9	A0A0C4DH68;A0A075B6R9	3;3	2;2	2;2		IGKV2-24;IGKV2D-24	sp|A0A0C4DH68|KV224_HUMAN Immunoglobulin kappa variable 2-24 OS=Homo sapiens OX=9606 GN=IGKV2-24 PE=3 SV=1;sp|A0A075B6R9|KVD24_HUMAN Probable non-functional immunoglobulin kappa variable 2D-24 OS=Homo sapiens OX=9606 GN=IGKV2D-24 PE=1 SV=1	2	3	2	2	3	3	2	2	2	2	2	1	1	1	2	2	1	1	1	33.3	27.5	27.5	13079	120	120;120	0	25183	By MS/MS	By MS/MS	By MS/MS	By MS/MS	By MS/MS	33.3	33.3	22.5	22.5	22.5	2967300000	1705800000	1119500000	33653000	51723000
A0A075B6S2;A2NJV5;A0A0A0MRZ7	A0A075B6S2;A2NJV5;A0A0A0MRZ7	4;3;2	3;2;1	2;1;0		IGKV2D-29;IGKV2-29;IGKV2D-26	sp|A0A075B6S2|KVD29_HUMAN Immunoglobulin kappa variable 2D-29 OS=Homo sapiens OX=9606 GN=IGKV2D-29 PE=3 SV=1;sp|A2NJV5|KV229_HUMAN Immunoglobulin kappa variable 2-29 OS=Homo sapiens OX=9606 GN=IGKV2-29 PE=3 SV=2;sp|A0A0A0MRZ7|KVD26_HUMAN Immunoglobulin kap	3	4	3	2	4	3	3	3	3	3	2	2	2	2	2	1	1	1	1	36.7	25.8	20	13143	120	120;120;120	0	4614	By MS/MS	By MS/MS	By MS/MS	By MS/MS	By MS/MS	36.7	29.2	29.2	29.2	29.2	1529400000	534950000	605000000	124620000	125080000
A0A075B6S5	A0A075B6S5	3	2	2		IGKV1-27	sp|A0A075B6S5|KV127_HUMAN Immunoglobulin kappa variable 1-27 OS=Homo sapiens OX=9606 GN=IGKV1-27 PE=3 SV=1	1	3	2	2	2	2	2	1	3	1	1	2	1	2	1	1	2	1	2	51.3	37.6	37.6	12711	117	117	0	22259	By MS/MS	By MS/MS	By MS/MS	By MS/MS	By MS/MS	26.5	26.5	37.6	12.8	51.3	758740000	29427000	63419000	202240000	210210000
P0DSN7;A0A075B6S9	P0DSN7;A0A075B6S9	1;1	1;1	1;1		IGKV1D-37;IGKV1-37	sp|P0DSN7|KVD37_HUMAN Probable non-functional immunoglobulinn kappa variable 1D-37 OS=Homo sapiens OX=9606 GN=IGKV1D-37 PE=1 SV=1;sp|A0A075B6S9|KV137_HUMAN Probable non-functional immunoglobulinn kappa variable 1-37 OS=Homo sapiens OX=9606 GN=IGKV1-37 PE=1	2	1	1	1	1	1	0	1	1	1	1	0	1	1	1	1	0	1	1	13.7	13.7	13.7	12688	117	117;117	1	-2	By MS/MS	By matching		By MS/MS	By MS/MS	13.7	13.7	0	13.7	13.7	64365000	0	27845000	0	19862000
A0A087WSX0;A0A075B6I7;A0A0G2JS06	A0A087WSX0;A0A075B6I7;A0A0G2JS06	2;1;1	2;1;1	2;1;1		IGLV5-45;IGLV5-48;IGLV5-39	sp|A0A087WSX0|LV545_HUMAN Immunoglobulin lambda variable 5-45 OS=Homo sapiens OX=9606 GN=IGLV5-45 PE=3 SV=1;sp|A0A075B6I7|LV548_HUMAN Probable non-functional immunoglobulin lambda variable 5-48 OS=Homo sapiens OX=9606 GN=IGLV5-48 PE=1 SV=2;sp|A0A0G2JS06|LV	3	2	2	2	1	1	1	1	1	1	1	1	1	1	1	1	1	1	1	13.8	13.8	13.8	13162	123	123;105;123	0.00056802	26896	By MS/MS	By MS/MS	By MS/MS	By MS/MS	By MS/MS	8.1	8.1	5.7	5.7	5.7	236120000	51455000	0	66426000	58158000
A0A087WSY6	A0A087WSY6	2	1	1		IGKV3D-15	sp|A0A087WSY6|KVD15_HUMAN Immunoglobulin kappa variable 3D-15 OS=Homo sapiens OX=9606 GN=IGKV3D-15 PE=3 SV=6	1	2	1	1	2	2	2	1	1	1	1	1	0	1	1	1	1	0	1	20.9	7.8	7.8	12534	115	115	0.0058465	1735	By MS/MS	By MS/MS	By MS/MS	By matching	By MS/MS	20.9	20.9	20.9	13	7.8	986900000	38722000	49572000	472640000	0
A0A087WW87;P01614	A0A087WW87;P01614	5;5	5;5	3;3	Ig kappa chain V-II region Cum	IGKV2-40;IGKV2D-40	sp|A0A087WW87|KV240_HUMAN Immunoglobulin kappa variable 2-40 OS=Homo sapiens OX=9606 GN=IGKV2-40 PE=3 SV=2;sp|P01614|KVD40_HUMAN Immunoglobulin kappa variable 2D-40 OS=Homo sapiens OX=9606 GN=IGKV2D-40 PE=1 SV=2	2	5	5	3	1	2	4	4	4	1	2	4	4	4	0	0	3	3	3	57.9	57.9	41.3	13.31	121	121;121	0	46342	By MS/MS	By MS/MS	By MS/MS	By MS/MS	By MS/MS	10.7	16.5	52.1	52.1	52.1	27502000000	5293900000	3438100000	6291600000	5781900000
A0A0A0MRZ8;P04433	A0A0A0MRZ8;P04433	2;2	2;2	2;2	Ig kappa chain V-III region VG	IGKV3D-11;IGKV3-11	sp|A0A0A0MRZ8|KVD11_HUMAN Immunoglobulin kappa variable 3D-11 OS=Homo sapiens OX=9606 GN=IGKV3D-11 PE=3 SV=6;sp|P04433|KV311_HUMAN Immunoglobulin kappa variable 3-11 OS=Homo sapiens OX=9606 GN=IGKV3-11 PE=1 SV=1	2	2	2	2	2	1	1	2	1	2	1	1	2	1	2	1	1	2	1	20.9	20.9	20.9	12625	115	115;115	0	39501	By MS/MS	By MS/MS	By MS/MS	By MS/MS	By MS/MS	20.9	7.8	7.8	20.9	7.8	6241600000	1289400000	2154500000	840690000	982020000
A0A0A0MS14	A0A0A0MS14	1	1	1		IGHV1-45	sp|A0A0A0MS14|HV145_HUMAN Immunoglobulin heavy variable 1-45 OS=Homo sapiens OX=9606 GN=IGHV1-45 PE=3 SV=1	1	1	1	1	0	0	1	1	1	0	0	1	1	1	0	0	1	1	1	9.4	9.4	9.4	13508	117	117	0	81593			By MS/MS	By MS/MS	By MS/MS	0	0	9.4	9.4	9.4	174580000	0	0	51740000	64839000
A0A0A0MS15	A0A0A0MS15	4	4	3		IGHV3-49	sp|A0A0A0MS15|HV349_HUMAN Immunoglobulin heavy variable 3-49 OS=Homo sapiens OX=9606 GN=IGHV3-49 PE=3 SV=1	1	4	4	3	4	4	4	4	4	4	4	4	4	4	3	3	3	3	3	37	37	27.7	13056	119	119	0	33204	By MS/MS	By MS/MS	By MS/MS	By MS/MS	By MS/MS	37	37	37	37	37	3249200000	295970000	319700000	679060000	746100000
A0A0B4J1U3	A0A0B4J1U3	1	1	1		IGLV1-36	sp|A0A0B4J1U3|LV136_HUMAN Immunoglobulin lambda variable 1-36 OS=Homo sapiens OX=9606 GN=IGLV1-36 PE=1 SV=5	1	1	1	1	0	0	1	1	1	0	0	1	1	1	0	0	1	1	1	13.7	13.7	13.7	12478	117	117	0.00084246	25999			By MS/MS	By MS/MS	By MS/MS	0	0	13.7	13.7	13.7	353750000	0	0	77063000	141180000
A0A0B4J1U7	A0A0B4J1U7	4	4	4		IGHV6-1	sp|A0A0B4J1U7|HV601_HUMAN Immunoglobulin heavy variable 6-1 OS=Homo sapiens OX=9606 GN=IGHV6-1 PE=3 SV=1	1	4	4	4	2	3	4	4	3	2	3	4	4	3	2	3	4	4	3	39.7	39.7	39.7	13481	121	121	0	10468	By MS/MS	By MS/MS	By MS/MS	By MS/MS	By MS/MS	13.2	31.4	39.7	39.7	32.2	3981000000	531160000	392730000	1092700000	1027600000
A0A0B4J1V0	A0A0B4J1V0	3	2	2		IGHV3-15	sp|A0A0B4J1V0|HV315_HUMAN Immunoglobulin heavy variable 3-15 OS=Homo sapiens OX=9606 GN=IGHV3-15 PE=3 SV=1	1	3	2	2	3	3	3	1	3	2	2	2	1	2	2	2	2	1	2	26.1	20.2	20.2	12926	119	119	0	18.27	By MS/MS	By MS/MS	By MS/MS	By MS/MS	By MS/MS	26.1	26.1	26.1	10.9	26.1	1039100000	416620000	379300000	186610000	37799000
A0A0B4J1V2	A0A0B4J1V2	1	1	1		IGHV2-26	sp|A0A0B4J1V2|HV226_HUMAN Immunoglobulin heavy variable 2-26 OS=Homo sapiens OX=9606 GN=IGHV2-26 PE=3 SV=1	1	1	1	1	0	0	1	1	0	0	0	1	1	0	0	0	1	1	0	5.9	5.9	5.9	13182	119	119	0	75204			By MS/MS	By MS/MS		0	0	5.9	5.9	0	69286000	0	0	69286000	0
A0A0B4J1X5;A0A0C4DH42;P01767;A0A0J9YVY3	A0A0B4J1X5;A0A0C4DH42;P01767	4;2;2;1	4;2;2;1	2;0;0;0	Ig heavy chain V-III region BUT	IGHV3-74;IGHV3-66;IGHV3-53;IGHV7-4-1	sp|A0A0B4J1X5|HV374_HUMAN Immunoglobulin heavy variable 3-74 OS=Homo sapiens OX=9606 GN=IGHV3-74 PE=3 SV=1;sp|A0A0C4DH42|HV366_HUMAN Immunoglobulin heavy variable 3-66 OS=Homo sapiens OX=9606 GN=IGHV3-66 PE=3 SV=1;sp|P01767|HV353_HUMAN Immunoglobulin heavy	4	4	4	2	3	3	4	4	4	3	3	4	4	4	1	1	2	2	2	37.6	37.6	18.8	12839	117	117;116;116;117	0	52625	By MS/MS	By MS/MS	By MS/MS	By MS/MS	By MS/MS	24.8	24.8	37.6	37.6	37.6	15923000000	4271600000	4949200000	2594400000	2430600000
A0A0B4J1X8	A0A0B4J1X8	2	1	1		IGHV3-43	sp|A0A0B4J1X8|HV343_HUMAN Immunoglobulin heavy variable 3-43 OS=Homo sapiens OX=9606 GN=IGHV3-43 PE=3 SV=1	1	2	1	1	1	2	1	2	1	0	1	0	1	0	0	1	0	1	0	18.6	9.3	9.3	13077	118	118	0.0058316	17153	By matching	By MS/MS	By matching	By MS/MS	By matching	9.3	18.6	9.3	18.6	9.3	111360000	0	111360000	0	0
A0A0B4J1Y8	A0A0B4J1Y8	2	2	2		IGLV9-49	sp|A0A0B4J1Y8|LV949_HUMAN Immunoglobulin lambda variable 9-49 OS=Homo sapiens OX=9606 GN=IGLV9-49 PE=1 SV=1	1	2	2	2	1	2	1	2	1	1	2	1	2	1	1	2	1	2	1	16.3	16.3	16.3	13024	123	123	0	34101	By MS/MS	By MS/MS	By MS/MS	By MS/MS	By MS/MS	8.1	16.3	8.1	16.3	8.1	1187500000	86132000	153080000	326140000	380320000
A0A0B4J1Y9	A0A0B4J1Y9	5	5	4		IGHV3-72	sp|A0A0B4J1Y9|HV372_HUMAN Immunoglobulin heavy variable 3-72 OS=Homo sapiens OX=9606 GN=IGHV3-72 PE=3 SV=1	1	5	5	4	4	4	4	4	4	4	4	4	4	4	3	3	3	4	3	51.3	51.3	45.4	13203	119	119	0	35136	By MS/MS	By MS/MS	By MS/MS	By MS/MS	By MS/MS	40.3	35.3	40.3	45.4	40.3	6603300000	1724000000	1241000000	1608800000	353060000
P0DPI2;A0A0B4J2D5	P0DPI2;A0A0B4J2D5	6;6	6;6	6;6		GATD3;GATD3B	sp|P0DPI2|GAL3A_HUMAN Glutamine amidotransferase-like class 1 domain-containing protein 3, mitochondrial OS=Homo sapiens OX=9606 GN=GATD3 PE=1 SV=1;sp|A0A0B4J2D5|GAL3B_HUMAN Putative glutamine amidotransferase-like class 1 domain-containing protein 3B, mit	2	6	6	6	3	3	5	4	5	3	3	5	4	5	3	3	5	4	5	35.8	35.8	35.8	28.17	268	268;268	0	68542	By MS/MS	By MS/MS	By MS/MS	By MS/MS	By MS/MS	18.3	20.1	27.6	26.9	32.1	867930000	152700000	171410000	157290000	149920000
A0A0C4DH24	A0A0C4DH24	1	1	1		IGKV6-21	sp|A0A0C4DH24|KV621_HUMAN Immunoglobulin kappa variable 6-21 OS=Homo sapiens OX=9606 GN=IGKV6-21 PE=3 SV=1	1	1	1	1	0	1	1	1	1	0	1	1	1	1	0	1	1	1	1	10.5	10.5	10.5	12.43	114	114	0.00057078	27351		By MS/MS	By MS/MS	By MS/MS	By MS/MS	0	10.5	10.5	10.5	10.5	147670000	0	30092000	45791000	29343000
A0A0C4DH25	A0A0C4DH25	3	1	1		IGKV3D-20	sp|A0A0C4DH25|KVD20_HUMAN Immunoglobulin kappa variable 3D-20 OS=Homo sapiens OX=9606 GN=IGKV3D-20 PE=3 SV=1	1	3	1	1	3	3	3	3	3	1	1	1	1	1	1	1	1	1	1	27.6	7.8	7.8	12515	116	116	0.0058494	1735	By MS/MS	By MS/MS	By MS/MS	By MS/MS	By MS/MS	27.6	27.6	27.6	27.6	27.6	953020000	204320000	206920000	228100000	159330000
A0A0C4DH29	A0A0C4DH29	3	2	2		IGHV1-3	sp|A0A0C4DH29|HV103_HUMAN Immunoglobulin heavy variable 1-3 OS=Homo sapiens OX=9606 GN=IGHV1-3 PE=3 SV=1	1	3	2	2	2	3	3	3	3	1	2	2	2	2	1	2	2	2	2	35	25.6	25.6	13008	117	117	0	118.23	By MS/MS	By MS/MS	By MS/MS	By MS/MS	By MS/MS	22.2	35	35	35	35	1383700000	92049000	160680000	339360000	366610000
A0A0C4DH31	A0A0C4DH31	2	1	1		IGHV1-18	sp|A0A0C4DH31|HV118_HUMAN Immunoglobulin heavy variable 1-18 OS=Homo sapiens OX=9606 GN=IGHV1-18 PE=3 SV=1	1	2	1	1	2	2	2	2	2	1	1	1	1	1	1	1	1	1	1	23.9	14.5	14.5	12.82	117	117	0	128.1	By MS/MS	By MS/MS	By MS/MS	By MS/MS	By MS/MS	23.9	23.9	23.9	23.9	23.9	261620000	0	47765000	111310000	42235000
A0A0C4DH32	A0A0C4DH32	3	2	2		IGHV3-20	sp|A0A0C4DH32|HV320_HUMAN Immunoglobulin heavy variable 3-20 OS=Homo sapiens OX=9606 GN=IGHV3-20 PE=3 SV=2	1	3	2	2	1	2	2	1	1	0	1	1	0	0	0	1	1	0	0	35	25.6	25.6	12673	117	117	0.001095	23513	By matching	By MS/MS	By MS/MS	By matching	By matching	9.4	18.8	25.6	9.4	9.4	0	0	0	0	0
A0A0C4DH33	A0A0C4DH33	2	2	2		IGHV1-24	sp|A0A0C4DH33|HV124_HUMAN Immunoglobulin heavy variable 1-24 OS=Homo sapiens OX=9606 GN=IGHV1-24 PE=3 SV=1	1	2	2	2	0	0	2	2	2	0	0	2	2	2	0	0	2	2	2	34.2	34.2	34.2	12824	117	117	0	25608			By MS/MS	By MS/MS	By MS/MS	0	0	34.2	34.2	34.2	215280000	0	0	57372000	51093000
A0A0C4DH34	A0A0C4DH34	1	1	1		IGHV4-28	sp|A0A0C4DH34|HV428_HUMAN Immunoglobulin heavy variable 4-28 OS=Homo sapiens OX=9606 GN=IGHV4-28 PE=3 SV=1	1	1	1	1	0	1	1	1	1	0	1	1	1	1	0	1	1	1	1	7.7	7.7	7.7	13124	117	117	0.0074963	1603		By MS/MS	By MS/MS	By MS/MS	By MS/MS	0	7.7	7.7	7.7	7.7	991210000	0	616420000	133630000	124880000
A0A0C4DH35	A0A0C4DH35	1	1	1		IGHV3-35	sp|A0A0C4DH35|HV335_HUMAN Probable non-functional immunoglobulin heavy variable 3-35 OS=Homo sapiens OX=9606 GN=IGHV3-35 PE=1 SV=1	1	1	1	1	1	1	1	1	1	1	1	1	1	1	1	1	1	1	1	9.4	9.4	9.4	12.81	117	117	0	34.26	By MS/MS	By MS/MS	By MS/MS	By MS/MS	By MS/MS	9.4	9.4	9.4	9.4	9.4	1494700000	213040000	407040000	159520000	325010000
A0A0C4DH36	A0A0C4DH36	2	2	2		IGHV3-38	sp|A0A0C4DH36|HV338_HUMAN Probable non-functional immunoglobulin heavy variable 3-38 OS=Homo sapiens OX=9606 GN=IGHV3-38 PE=1 SV=1	1	2	2	2	1	2	2	2	2	1	2	2	2	2	1	2	2	2	2	19	19	19	12758	116	116	0	35785	By MS/MS	By MS/MS	By MS/MS	By MS/MS	By MS/MS	9.5	19	19	19	19	1313100000	140560000	226680000	349730000	322220000
A0A0C4DH38;A0A0J9YXX1	A0A0C4DH38;A0A0J9YXX1	4;2	4;2	4;2		IGHV5-51;IGHV5-10-1	sp|A0A0C4DH38|HV551_HUMAN Immunoglobulin heavy variable 5-51 OS=Homo sapiens OX=9606 GN=IGHV5-51 PE=3 SV=1;sp|A0A0J9YXX1|HV5X1_HUMAN Immunoglobulin heavy variable 5-10-1 OS=Homo sapiens OX=9606 GN=IGHV5-10-1 PE=3 SV=1	2	4	4	4	3	3	4	4	4	3	3	4	4	4	3	3	4	4	4	47	47	47	12674	117	117;117	0	23786	By MS/MS	By MS/MS	By MS/MS	By MS/MS	By MS/MS	35.9	33.3	47	47	47	3830100000	301690000	483950000	758520000	893560000
A0A0C4DH43;P01814	A0A0C4DH43;P01814	4;2	4;2	4;2	Ig heavy chain V-II region OU	IGHV2-70D;IGHV2-70	sp|A0A0C4DH43|HV70D_HUMAN Immunoglobulin heavy variable 2-70D OS=Homo sapiens OX=9606 GN=IGHV2-70D PE=3 SV=1;sp|P01814|HV270_HUMAN Immunoglobulin heavy variable 2-70 OS=Homo sapiens OX=9606 GN=IGHV2-70 PE=1 SV=2	2	4	4	4	1	2	3	3	2	1	2	3	3	2	1	2	3	3	2	37	37	37	13312	119	119;119	0	10742	By MS/MS	By MS/MS	By MS/MS	By MS/MS	By MS/MS	5.9	12.6	30.3	30.3	24.4	1184500000	111970000	140880000	375090000	271480000
A0A0C4DH67;A0A0C4DH69	A0A0C4DH67;A0A0C4DH69	3;2	3;2	2;1		IGKV1-8;IGKV1-9	sp|A0A0C4DH67|KV108_HUMAN Immunoglobulin kappa variable 1-8 OS=Homo sapiens OX=9606 GN=IGKV1-8 PE=3 SV=1;sp|A0A0C4DH69|KV109_HUMAN Immunoglobulin kappa variable 1-9 OS=Homo sapiens OX=9606 GN=IGKV1-9 PE=3 SV=1	2	3	3	2	2	2	1	1	2	2	2	1	1	2	1	1	1	1	1	40	40	26.1	12537	115	115;117	0	16484	By MS/MS	By MS/MS	By MS/MS	By MS/MS	By MS/MS	27	27	13	13	27	523220000	143100000	237770000	44183000	42481000
A0A0C4DH72	A0A0C4DH72	2	1	0		IGKV1-6	sp|A0A0C4DH72|KV106_HUMAN Immunoglobulin kappa variable 1-6 OS=Homo sapiens OX=9606 GN=IGKV1-6 PE=3 SV=1	1	2	1	0	2	2	2	2	2	1	1	1	1	1	0	0	0	0	0	21.4	7.7	0	12697	117	117	0.0013594	22807	By MS/MS	By MS/MS	By MS/MS	By MS/MS	By MS/MS	21.4	21.4	21.4	21.4	21.4	556430000	146550000	100320000	111690000	98531000
A0A0C4DH73;P01611	A0A0C4DH73;P01611	2;2	1;1	0;0	Ig kappa chain V-I region Wes	IGKV1-12;IGKV1D-12	sp|A0A0C4DH73|KV112_HUMAN Immunoglobulin kappa variable 1-12 OS=Homo sapiens OX=9606 GN=IGKV1-12 PE=3 SV=1;sp|P01611|KVD12_HUMAN Immunoglobulin kappa variable 1D-12 OS=Homo sapiens OX=9606 GN=IGKV1D-12 PE=1 SV=2	2	2	1	0	2	1	1	2	1	1	0	0	1	0	0	0	0	0	0	26.5	12.8	0	12645	117	117;117	0.0034085	19464	By MS/MS	By matching	By matching	By MS/MS	By matching	26.5	13.7	13.7	26.5	13.7	0	0	0	0	0
A0A0J9YX35	A0A0J9YX35	2	2	2		IGHV3-64D	sp|A0A0J9YX35|HV64D_HUMAN Immunoglobulin heavy variable 3-64D OS=Homo sapiens OX=9606 GN=IGHV3-64D PE=3 SV=1	1	2	2	2	1	2	1	1	1	1	2	1	1	1	1	2	1	1	1	18.8	18.8	18.8	12822	117	117	0	41034	By MS/MS	By MS/MS	By MS/MS	By MS/MS	By MS/MS	9.4	18.8	9.4	9.4	9.4	555640000	84067000	68036000	147720000	121280000
A0A1B0GX95	A0A1B0GX95	1	1	1		TRBV7-4	sp|A0A1B0GX95|TVB74_HUMAN T cell receptor beta variable 7-4 OS=Homo sapiens OX=9606 GN=TRBV7-4 PE=3 SV=1	1	1	1	1	0	0	1	1	1	0	0	1	1	1	0	0	1	1	1	16.5	16.5	16.5	12658	115	115	1	-2			By MS/MS	By MS/MS	By MS/MS	0	0	16.5	16.5	16.5	538390000	0	0	183740000	158290000
A0AV96;Q8TBY0;Q9NQ94	A0AV96	9;1;1	9;1;1	9;1;1	RNA-binding protein 47	RBM47;RBM46;A1CF	sp|A0AV96|RBM47_HUMAN RNA-binding protein 47 OS=Homo sapiens OX=9606 GN=RBM47 PE=1 SV=2	3	9	9	9	3	6	3	3	4	3	6	3	3	4	3	6	3	3	4	22.3	22.3	22.3	64098	593	593;533;594	0	16392	By MS/MS	By MS/MS	By MS/MS	By MS/MS	By MS/MS	6.6	15.7	6.4	6.4	7.9	403820000	76874000	135160000	76955000	38502000
A0AVT1	A0AVT1	28	28	28	Ubiquitin-like modifier-activating enzyme 6	UBA6	sp|A0AVT1|UBA6_HUMAN Ubiquitin-like modifier-activating enzyme 6 OS=Homo sapiens OX=9606 GN=UBA6 PE=1 SV=1	1	28	28	28	12	12	15	21	21	12	12	15	21	21	12	12	15	21	21	35.3	35.3	35.3	117.97	1052	1052	0	94772	By MS/MS	By MS/MS	By MS/MS	By MS/MS	By MS/MS	15	15.6	20.1	27.4	27.6	3576500000	465540000	515710000	468270000	788300000
A0FGR8	A0FGR8	12	12	12	Extended synaptotagmin-2	ESYT2	sp|A0FGR8|ESYT2_HUMAN Extended synaptotagmin-2 OS=Homo sapiens OX=9606 GN=ESYT2 PE=1 SV=1	1	12	12	12	3	2	6	10	10	3	2	6	10	10	3	2	6	10	10	18.2	18.2	18.2	102.36	921	921	0	22849	By MS/MS	By MS/MS	By MS/MS	By MS/MS	By MS/MS	4.3	3.8	8.9	15.2	15.5	1209400000	63092000	26958000	237770000	418080000
A0M8Q6	A0M8Q6	3	1	1	Ig lambda-7 chain C region	IGLC7	sp|A0M8Q6|IGLC7_HUMAN Immunoglobulin lambda constant 7 OS=Homo sapiens OX=9606 GN=IGLC7 PE=1 SV=3	1	3	1	1	2	2	2	3	2	0	0	0	1	0	0	0	0	1	0	41.5	9.4	9.4	11253	106	106	1	-2	By matching	By matching	By matching	By MS/MS	By matching	32.1	32.1	32.1	41.5	32.1	0	0	0	0	0
A1A5D9	A1A5D9	8	8	8	Bicaudal D-related protein 2	BICDL2	sp|A1A5D9|BICL2_HUMAN BICD family-like cargo adapter 2 OS=Homo sapiens OX=9606 GN=BICDL2 PE=1 SV=2	1	8	8	8	7	5	0	0	0	7	5	0	0	0	7	5	0	0	0	20.3	20.3	20.3	56833	508	508	0	12.95	By MS/MS	By MS/MS				18.1	12	0	0	0	402810000	201260000	201540000	0	0
A1L0T0	A1L0T0	12	12	12	Acetolactate synthase-like protein	ILVBL	sp|A1L0T0|HACL2_HUMAN 2-hydroxyacyl-CoA lyase 2 OS=Homo sapiens OX=9606 GN=ILVBL PE=1 SV=2	1	12	12	12	6	9	6	5	5	6	9	6	5	5	6	9	6	5	5	35	35	35	67867	632	632	0	47636	By MS/MS	By MS/MS	By MS/MS	By MS/MS	By MS/MS	18.4	26.4	18.4	15.3	15.8	803440000	232980000	234920000	95290000	93654000
A2RRP1	A2RRP1	5	5	5	Neuroblastoma-amplified sequence	NBAS	sp|A2RRP1|NBAS_HUMAN Neuroblastoma-amplified sequence OS=Homo sapiens OX=9606 GN=NBAS PE=1 SV=2	1	5	5	5	0	0	4	2	3	0	0	4	2	3	0	0	4	2	3	2.5	2.5	2.5	268.57	2371	2371	0	58949			By MS/MS	By MS/MS	By MS/MS	0	0	1.9	1	1.6	115470000	0	0	87988000	16142000
A2RUS2	A2RUS2	16	16	16	DENN domain-containing protein 3	DENND3	sp|A2RUS2|DEND3_HUMAN DENN domain-containing protein 3 OS=Homo sapiens OX=9606 GN=DENND3 PE=1 SV=2	1	16	16	16	1	0	12	12	11	1	0	12	12	11	1	0	12	12	11	19.9	19.9	19.9	135.89	1198	1198	0	63059	By matching		By MS/MS	By MS/MS	By MS/MS	0.7	0	15.4	15.8	11.5	1356600000	13011000	0	431780000	492740000
A2VDJ0	A2VDJ0	2	2	2	Transmembrane protein 131-like	TMEM131L	sp|A2VDJ0|T131L_HUMAN Transmembrane protein 131-like OS=Homo sapiens OX=9606 GN=TMEM131L PE=1 SV=2	1	2	2	2	2	2	1	1	1	2	2	1	1	1	2	2	1	1	1	1.6	1.6	1.6	179.34	1609	1609	0.0016216	22164	By MS/MS	By MS/MS	By MS/MS	By MS/MS	By MS/MS	1.6	1.6	0.5	0.5	0.5	719550000	93213000	123290000	95288000	207610000
A4D0V7	A4D0V7	1	1	1	Cadherin-like and PC-esterase domain-containing protein 1	CPED1	sp|A4D0V7|CPED1_HUMAN Cadherin-like and PC-esterase domain-containing protein 1 OS=Homo sapiens OX=9606 GN=CPED1 PE=2 SV=1	1	1	1	1	0	0	1	1	1	0	0	1	1	1	0	0	1	1	1	1.5	1.5	1.5	117.49	1026	1026	0.0026882	21535			By MS/MS	By MS/MS	By MS/MS	0	0	1.5	1.5	1.5	268140000	0	0	89433000	74864000
A4D1E1	A4D1E1	1	1	1	Zinc finger protein 804B	ZNF804B	sp|A4D1E1|Z804B_HUMAN Zinc finger protein 804B OS=Homo sapiens OX=9606 GN=ZNF804B PE=2 SV=2	1	1	1	1	0	1	0	0	0	0	1	0	0	0	0	1	0	0	0	0.9	0.9	0.9	152.57	1349	1349	1	-2		By MS/MS				0	0.9	0	0	0	0	0	0	0	0
A4D1S5	A4D1S5	7	6	6	Ras-related protein Rab-19	RAB19	sp|A4D1S5|RAB19_HUMAN Ras-related protein Rab-19 OS=Homo sapiens OX=9606 GN=RAB19 PE=1 SV=2	1	7	6	6	1	0	5	3	2	0	0	4	2	1	0	0	4	2	1	36.4	32.7	32.7	24.4	217	217	0	91663	By matching		By MS/MS	By MS/MS	By MS/MS	3.7	0	25.3	14.7	8.8	135540000	0	0	77225000	45457000
A4UGR9	A4UGR9	4	4	4	Xin actin-binding repeat-containing protein 2	XIRP2	sp|A4UGR9|XIRP2_HUMAN Xin actin-binding repeat-containing protein 2 OS=Homo sapiens OX=9606 GN=XIRP2 PE=1 SV=2	1	4	4	4	1	1	2	3	3	1	1	2	3	3	1	1	2	3	3	1.7	1.7	1.7	382.3	3374	3374	0	37148	By MS/MS	By MS/MS	By MS/MS	By MS/MS	By MS/MS	0.3	0.3	0.6	1.3	0.9	827230000	55478000	109070000	179330000	223730000
A5D8V6	A5D8V6	2	2	2	Vacuolar protein sorting-associated protein 37C	VPS37C	sp|A5D8V6|VP37C_HUMAN Vacuolar protein sorting-associated protein 37C OS=Homo sapiens OX=9606 GN=VPS37C PE=1 SV=2	1	2	2	2	0	1	0	1	2	0	1	0	1	2	0	1	0	1	2	6.5	6.5	6.5	38658	355	355	0.0031687	19924		By MS/MS		By MS/MS	By MS/MS	0	3.4	0	3.1	6.5	50703000	0	27155000	0	3934200
A5PLN9	A5PLN9	1	1	1	Trafficking protein particle complex subunit 13	TRAPPC13	sp|A5PLN9|TPC13_HUMAN Trafficking protein particle complex subunit 13 OS=Homo sapiens OX=9606 GN=TRAPPC13 PE=1 SV=2	1	1	1	1	0	0	0	0	1	0	0	0	0	1	0	0	0	0	1	5	5	5	46523	417	417	0.0010944	23433					By MS/MS	0	0	0	0	5	23072000	0	0	0	0
A5YKK6	A5YKK6	8	8	8	CCR4-NOT transcription complex subunit 1	CNOT1	sp|A5YKK6|CNOT1_HUMAN CCR4-NOT transcription complex subunit 1 OS=Homo sapiens OX=9606 GN=CNOT1 PE=1 SV=2	1	8	8	8	1	1	7	4	7	1	1	7	4	7	1	1	7	4	7	3.8	3.8	3.8	266.94	2376	2376	0	14844	By matching	By matching	By MS/MS	By MS/MS	By MS/MS	0.5	0.4	3.4	2.1	3.4	274450000	8079100	11442000	107290000	48655000
A6NC98	A6NC98	27	27	27	Coiled-coil domain-containing protein 88B	CCDC88B	sp|A6NC98|CC88B_HUMAN Coiled-coil domain-containing protein 88B OS=Homo sapiens OX=9606 GN=CCDC88B PE=1 SV=1	1	27	27	27	1	1	22	21	18	1	1	22	21	18	1	1	22	21	18	21.1	21.1	21.1	164.81	1476	1476	0	205.34	By MS/MS	By MS/MS	By MS/MS	By MS/MS	By MS/MS	0.8	0.8	17.9	16.3	15.1	2640600000	17015000	80146000	873120000	824770000
P0C7I0;A6NCW7;Q6QN14;Q6R6M4;Q0WX57;D6RJB6;D6RCP7;D6RBQ6;D6RA61;D6R9N7;D6R901;C9JVI0;C9JPN9;A8MUK1;A6NCW0;C9J2P7	P0C7I0;A6NCW7;Q6QN14;Q6R6M4;Q0WX57;D6RJB6;D6RCP7;D6RBQ6;D6RA61;D6R9N7;D6R901;C9JVI0;C9JPN9;A8MUK1;A6NCW0;C9J2P7	2;2;1;1;1;1;1;1;1;1;1;1;1;1;1;1	2;2;1;1;1;1;1;1;1;1;1;1;1;1;1;1	2;2;1;1;1;1;1;1;1;1;1;1;1;1;1;1	Inactive ubiquitin carboxyl-terminal hydrolase 17-like protein 8;Inactive ubiquitin carboxyl-terminal hydrolase 17-like protein 4;Ubiquitin carboxyl-terminal hydrolase 17-like protein 6;Ubiquitin carboxyl-terminal hydrolase 17;Ubiquitin carboxyl-terminal hydrolase 17-like protein 24;Ubiquitin carboxyl-terminal hydrolase 17-like protein 20;Ubiquitin carboxyl-terminal hydrolase 17-like protein 19;U…	USP17L8;USP17L4;USP17L6P;USP17L2;USP17L24;USP17L20;USP17L19;USP17L17;USP17L22;USP17L18;USP17L21;USP17L11;USP17L12;USP17L5;USP17L3;USP17L15	sp|P0C7I0|U17L8_HUMAN Inactive ubiquitin carboxyl-terminal hydrolase 17-like protein 8 OS=Homo sapiens OX=9606 GN=USP17L8 PE=3 SV=1;sp|A6NCW7|U17L4_HUMAN Inactive ubiquitin carboxyl-terminal hydrolase 17-like protein 4 OS=Homo sapiens OX=9606 GN=USP17L4 PE	16	2	2	2	0	0	1	1	1	0	0	1	1	1	0	0	1	1	1	4.3	4.3	4.3	59634	530	530;530;398;530;530;530;530;530;530;530;530;530;530;530;530;553	0.005839	17214			By MS/MS	By MS/MS	By MS/MS	0	0	1.7	2.6	2.6	339270000	0	0	33220000	121330000
A6NDG6	A6NDG6	8	8	8	Phosphoglycolate phosphatase	PGP	sp|A6NDG6|PGP_HUMAN Glycerol-3-phosphate phosphatase OS=Homo sapiens OX=9606 GN=PGP PE=1 SV=1	1	8	8	8	0	0	6	7	6	0	0	6	7	6	0	0	6	7	6	35.2	35.2	35.2	34006	321	321	0	16029			By MS/MS	By MS/MS	By MS/MS	0	0	25.9	29.3	25.5	392730000	0	0	112150000	153610000
A6NDU8	A6NDU8	2	2	2	UPF0600 protein C5orf51	C5orf51	sp|A6NDU8|CE051_HUMAN UPF0600 protein C5orf51 OS=Homo sapiens OX=9606 GN=C5orf51 PE=1 SV=1	1	2	2	2	1	1	1	1	2	1	1	1	1	2	1	1	1	1	2	9.5	9.5	9.5	33.62	294	294	0.00029824	3228	By MS/MS	By MS/MS	By MS/MS	By MS/MS	By MS/MS	4.8	4.8	4.8	4.8	9.5	133920000	21614000	18935000	24383000	22409000
A6NEY8	A6NEY8	1	1	1	Putative prolyl-tRNA synthetase associated domain-containing protein 1	PRORSD1P	sp|A6NEY8|PRXD1_HUMAN Putative prolyl-tRNA synthetase associated domain-containing protein 1 OS=Homo sapiens OX=9606 GN=PRORSD1P PE=5 SV=3	1	1	1	1	1	0	1	1	1	1	0	1	1	1	1	0	1	1	1	5.3	5.3	5.3	18657	169	169	0.0079602	15777	By MS/MS		By MS/MS	By MS/MS	By MS/MS	5.3	0	5.3	5.3	5.3	1035500000	95668000	0	290270000	260180000
A6NHL2	A6NHL2	3	1	1	Tubulin alpha chain-like 3	TUBAL3	sp|A6NHL2|TBAL3_HUMAN Tubulin alpha chain-like 3 OS=Homo sapiens OX=9606 GN=TUBAL3 PE=1 SV=2	1	3	1	1	3	3	3	3	3	1	1	1	1	1	1	1	1	1	1	7.4	3.8	3.8	49908	446	446	0	26055	By MS/MS	By MS/MS	By MS/MS	By MS/MS	By MS/MS	7.4	7.4	7.4	7.4	7.4	1169900000	177270000	236870000	405550000	176170000
A6NHR9	A6NHR9	22	22	22	Structural maintenance of chromosomes flexible hinge domain-containing protein 1	SMCHD1	sp|A6NHR9|SMHD1_HUMAN Structural maintenance of chromosomes flexible hinge domain-containing protein 1 OS=Homo sapiens OX=9606 GN=SMCHD1 PE=1 SV=2	1	22	22	22	0	0	18	17	16	0	0	18	17	16	0	0	18	17	16	14.3	14.3	14.3	226.37	2005	2005	0	88.41			By MS/MS	By MS/MS	By MS/MS	0	0	11.3	10.7	10.2	1639000000	0	0	533750000	505560000
A6NI73	A6NI73	2	2	2	Leukocyte immunoglobulin-like receptor subfamily A member 5	LILRA5	sp|A6NI73|LIRA5_HUMAN Leukocyte immunoglobulin-like receptor subfamily A member 5 OS=Homo sapiens OX=9606 GN=LILRA5 PE=1 SV=1	1	2	2	2	0	0	1	2	2	0	0	1	2	2	0	0	1	2	2	9.7	9.7	9.7	32755	299	299	0	38794			By MS/MS	By MS/MS	By MS/MS	0	0	3.3	9.7	9.7	116730000	0	0	24714000	64142000
A6NJG2	A6NJG2	1	1	1	Ankyrin repeat domain-containing protein SOWAHD	SOWAHD	sp|A6NJG2|SWAHD_HUMAN Ankyrin repeat domain-containing protein SOWAHD OS=Homo sapiens OX=9606 GN=SOWAHD PE=2 SV=1	1	1	1	1	0	0	1	1	1	0	0	1	1	1	0	0	1	1	1	3.8	3.8	3.8	33803	315	315	0.0031679	19901			By MS/MS	By MS/MS	By MS/MS	0	0	3.8	3.8	3.8	105470000	0	0	27560000	23492000
C4AMC7;Q6VEQ5;A8K0Z3;Q9NQA3;A8MWX3	C4AMC7;Q6VEQ5;A8K0Z3;Q9NQA3;A8MWX3	2;2;2;1;1	2;2;2;1;1	2;2;2;1;1	Putative WAS protein family homolog 3;WAS protein family homolog 2;WAS protein family homolog 1;WAS protein family homolog 6;Putative WAS protein family homolog 4	WASH3P;WASH2P;WASHC1;WASH6P;WASH4P	sp|C4AMC7|WASH3_HUMAN Putative WAS protein family homolog 3 OS=Homo sapiens OX=9606 GN=WASH3P PE=1 SV=2;sp|Q6VEQ5|WASH2_HUMAN WAS protein family homolog 2 OS=Homo sapiens OX=9606 GN=WASH2P PE=2 SV=2;sp|A8K0Z3|WASH1_HUMAN WASH complex subunit 1 OS=Homo sapi	5	2	2	2	0	0	2	2	1	0	0	2	2	1	0	0	2	2	1	6	6	6	49994	463	463;465;465;447;477	0	54333			By MS/MS	By MS/MS	By MS/MS	0	0	6	6	3.5	48625000	0	0	9959200	9013800
A8K2U0	A8K2U0	60	60	60	Alpha-2-macroglobulin-like protein 1	A2ML1	sp|A8K2U0|A2ML1_HUMAN Alpha-2-macroglobulin-like protein 1 OS=Homo sapiens OX=9606 GN=A2ML1 PE=1 SV=3	1	60	60	60	55	57	0	2	2	55	57	0	2	2	55	57	0	2	2	52.4	52.4	52.4	161.1	1454	1454	0	323.31	By MS/MS	By MS/MS		By MS/MS	By MS/MS	49.5	51.4	0	0.9	1.9	85959000000	40988000000	44890000000	0	16801000
A8MVS5	A8MVS5	2	2	2	Protein HIDE1	HIDE1	sp|A8MVS5|HIDE1_HUMAN Protein HIDE1 OS=Homo sapiens OX=9606 GN=HIDE1 PE=1 SV=2	1	2	2	2	0	0	0	1	1	0	0	0	1	1	0	0	0	1	1	18.3	18.3	18.3	24753	230	230	0	35374				By MS/MS	By MS/MS	0	0	0	7.8	10.4	41608000	0	0	0	24765000
P62308;A8MWD9	P62308;A8MWD9	2;2	2;2	2;2	Small nuclear ribonucleoprotein G;Putative small nuclear ribonucleoprotein G-like protein 15	SNRPG;SNRPGP15	sp|P62308|RUXG_HUMAN Small nuclear ribonucleoprotein G OS=Homo sapiens OX=9606 GN=SNRPG PE=1 SV=1;sp|A8MWD9|RUXGL_HUMAN Putative small nuclear ribonucleoprotein G-like protein 15 OS=Homo sapiens OX=9606 GN=SNRPGP15 PE=5 SV=2	2	2	2	2	1	0	2	2	2	1	0	2	2	2	1	0	2	2	2	25	25	25	8496	76	76;76	0.00083916	25783	By MS/MS		By MS/MS	By MS/MS	By MS/MS	15.8	0	25	25	25	604910000	27776000	0	269770000	127020000
A8MXV4	A8MXV4	4	4	4	Nucleoside diphosphate-linked moiety X motif 19, mitochondrial	NUDT19	sp|A8MXV4|NUD19_HUMAN Acyl-coenzyme A diphosphatase NUDT19 OS=Homo sapiens OX=9606 GN=NUDT19 PE=1 SV=1	1	4	4	4	0	0	2	2	2	0	0	2	2	2	0	0	2	2	2	21.9	21.9	21.9	42233	375	375	0	72931			By MS/MS	By MS/MS	By MS/MS	0	0	10.1	7.5	11.7	126160000	0	0	34057000	22494000
B0I1T2	B0I1T2	36	36	34	Unconventional myosin-Ig;Minor histocompatibility antigen HA-2	MYO1G	sp|B0I1T2|MYO1G_HUMAN Unconventional myosin-Ig OS=Homo sapiens OX=9606 GN=MYO1G PE=1 SV=2	1	36	36	34	2	2	31	33	32	2	2	31	33	32	2	2	29	32	31	46.3	46.3	44	116.44	1018	1018	0	296.73	By MS/MS	By MS/MS	By MS/MS	By MS/MS	By MS/MS	2.3	2.3	40.1	43.8	42.3	9322200000	72711000	79399000	3003300000	2924400000
B2RTY4	B2RTY4	4	3	3	Unconventional myosin-IXa	MYO9A	sp|B2RTY4|MYO9A_HUMAN Unconventional myosin-IXa OS=Homo sapiens OX=9606 GN=MYO9A PE=1 SV=2	1	4	3	3	0	0	4	3	3	0	0	3	2	2	0	0	3	2	2	1.4	1.1	1.1	292.7	2548	2548	0.0077345	15907			By MS/MS	By MS/MS	By MS/MS	0	0	1.4	0.9	0.9	332420000	0	0	80399000	120260000
B3EWG6;B3EWG5;B3EWG3	B3EWG6;B3EWG5;B3EWG3	4;4;4	4;4;4	4;4;4	Protein FAM25G;Protein FAM25C;Protein FAM25A	FAM25G;FAM25C;FAM25A	sp|B3EWG6|FM25G_HUMAN Protein FAM25G OS=Homo sapiens OX=9606 GN=FAM25G PE=3 SV=1;sp|B3EWG5|FM25C_HUMAN Protein FAM25C OS=Homo sapiens OX=9606 GN=FAM25C PE=1 SV=1;sp|B3EWG3|FM25A_HUMAN Protein FAM25A OS=Homo sapiens OX=9606 GN=FAM25A PE=3 SV=1	3	4	4	4	4	4	0	0	0	4	4	0	0	0	4	4	0	0	0	59.6	59.6	59.6	93195	89	89;89;89	0	17666	By MS/MS	By MS/MS				59.6	59.6	0	0	0	335010000	148580000	186430000	0	0
Q99613;B5ME19	Q99613;B5ME19	15;15	15;15	15;15	Eukaryotic translation initiation factor 3 subunit C;Eukaryotic translation initiation factor 3 subunit C-like protein	EIF3C;EIF3CL	sp|Q99613|EIF3C_HUMAN Eukaryotic translation initiation factor 3 subunit C OS=Homo sapiens OX=9606 GN=EIF3C PE=1 SV=1;sp|B5ME19|EIFCL_HUMAN Eukaryotic translation initiation factor 3 subunit C-like protein OS=Homo sapiens OX=9606 GN=EIF3CL PE=1 SV=1	2	15	15	15	8	12	9	10	8	8	12	9	10	8	8	12	9	10	8	19.3	19.3	19.3	105.34	913	913;914	0	84475	By MS/MS	By MS/MS	By MS/MS	By MS/MS	By MS/MS	9.6	16.1	11.6	13.4	11.4	1746000000	332020000	474720000	283910000	261150000
B6A8C7	B6A8C7	1	1	1	T-cell-interacting, activating receptor on myeloid cells protein 1	TARM1	sp|B6A8C7|TARM1_HUMAN T-cell-interacting, activating receptor on myeloid cells protein 1 OS=Homo sapiens OX=9606 GN=TARM1 PE=1 SV=1	1	1	1	1	0	0	0	0	1	0	0	0	0	1	0	0	0	0	1	7.4	7.4	7.4	29474	271	271	0	12557					By MS/MS	0	0	0	0	7.4	17067000	0	0	0	0
B9A064;P0CG04	B9A064;P0CG04	7;6	2;1	2;1	Immunoglobulin lambda-like polypeptide 5;Ig lambda-1 chain C regions	IGLL5;IGLC1	sp|B9A064|IGLL5_HUMAN Immunoglobulin lambda-like polypeptide 5 OS=Homo sapiens OX=9606 GN=IGLL5 PE=2 SV=2;sp|P0CG04|IGLC1_HUMAN Immunoglobulin lambda constant 1 OS=Homo sapiens OX=9606 GN=IGLC1 PE=1 SV=1	2	7	2	2	5	5	7	7	7	2	2	2	2	2	2	2	2	2	2	41.1	12.6	12.6	23063	214	214;106	0	14985	By MS/MS	By MS/MS	By MS/MS	By MS/MS	By MS/MS	36	36	41.1	41.1	41.1	10574000000	2090000000	1779800000	2407200000	2309200000
CON__A2A5Y0;CON__Q9D646;CON__Q92764;Q92764	CON__A2A5Y0;CON__Q9D646	10;7;4;4	1;1;0;0	0;0;0;0		KRT35	;	4	10	1	0	8	9	1	1	1	0	0	0	0	0	0	0	0	0	0	24	3.1	0	47117	416	416;392;425;455	1	-2	By matching	By matching	By matching	By matching	By matching	19.2	20.9	1.7	1.7	1.7	0	0	0	0	0
Q6E0U4;CON__A3EZ82;CON__A3EZ79	Q6E0U4;CON__A3EZ82;CON__A3EZ79	2;2;1	2;2;1	2;2;1	Dermokine	DMKN	sp|Q6E0U4|DMKN_HUMAN Dermokine OS=Homo sapiens OX=9606 GN=DMKN PE=1 SV=3;;	3	2	2	2	0	2	0	0	0	0	2	0	0	0	0	2	0	0	0	5.5	5.5	5.5	47082	476	476;476;449	0	44946		By MS/MS				0	5.5	0	0	0	45255000	0	45255000	0	0
CON__ENSEMBL:ENSBTAP00000031900	CON__ENSEMBL:ENSBTAP00000031900	10	2	1				1	10	2	1	8	8	7	8	8	1	1	1	1	1	1	1	1	1	1	10.2	3.8	1.8	121.45	1064	1064	0	91669	By MS/MS	By MS/MS	By MS/MS	By MS/MS	By MS/MS	8.6	8.6	7.8	8.6	8.5	5466000000	441440000	900580000	940770000	1317900000
CON__O76013;O76013;CON__A2VCT4	CON__O76013;O76013	32;32;1	31;31;1	21;21;0	Keratin, type I cuticular Ha6	KRT36	;sp|O76013|KRT36_HUMAN Keratin, type I cuticular Ha6 OS=Homo sapiens OX=9606 GN=KRT36 PE=1 SV=1	3	32	31	21	30	26	2	2	2	29	25	1	1	1	20	18	1	1	1	70.2	68.7	52.2	52247	467	467;467;482	0	323.31	By MS/MS	By MS/MS	By MS/MS	By matching	By MS/MS	69.8	54.8	3.9	3.2	3.2	41925000000	23200000000	18710000000	10587000	1257800
CON__O76015;O76015	CON__O76015;O76015	5;5	1;1	1;1	Keratin, type I cuticular Ha8	KRT38	;sp|O76015|KRT38_HUMAN Keratin, type I cuticular Ha8 OS=Homo sapiens OX=9606 GN=KRT38 PE=1 SV=3	2	5	1	1	5	3	1	1	1	1	0	0	0	0	1	0	0	0	0	10.1	2.4	2.4	50.49	456	456;456	1	-2	By MS/MS	By matching	By matching	By matching	By matching	10.1	6.1	1.5	1.5	1.5	592020000	592020000	0	0	0
CON__O95678;O95678	CON__O95678;O95678	20;20	4;4	4;4	Keratin, type II cytoskeletal 75	KRT75	;sp|O95678|K2C75_HUMAN Keratin, type II cytoskeletal 75 OS=Homo sapiens OX=9606 GN=KRT75 PE=1 SV=2	2	20	4	4	13	18	9	10	7	2	3	0	1	0	2	3	0	1	0	26.1	7.3	7.3	59504	551	551;551	0	37496	By MS/MS	By MS/MS	By matching	By matching	By matching	20.5	22.5	13.2	14.7	11.6	210320000	69306000	134960000	0	6057800
CON__P00711	CON__P00711	3	3	3				1	3	3	3	2	3	0	0	0	2	3	0	0	0	2	3	0	0	0	33.3	33.3	33.3	14186	123	123	0	3454	By MS/MS	By MS/MS				19.5	33.3	0	0	0	138930000	47933000	90994000	0	0
CON__P00761	CON__P00761	4	4	4				1	4	4	4	4	4	4	4	4	4	4	4	4	4	4	4	4	4	4	25.1	25.1	25.1	24409	231	231	0	323.31	By MS/MS	By MS/MS	By MS/MS	By MS/MS	By MS/MS	25.1	25.1	25.1	25.1	25.1	182070000000	46936000000	40238000000	25692000000	33490000000
CON__P02533;P02533;CON__Q7Z3Y9;Q7Z3Y9	CON__P02533;P02533	44;44;1;1	27;27;0;0	9;9;0;0	Keratin, type I cytoskeletal 14	KRT14;KRT26	;sp|P02533|K1C14_HUMAN Keratin, type I cytoskeletal 14 OS=Homo sapiens OX=9606 GN=KRT14 PE=1 SV=4	4	44	27	9	37	42	22	20	20	24	27	10	9	10	8	9	3	3	2	78.4	53.8	29.9	51621	472	472;472;468;468	0	323.31	By MS/MS	By MS/MS	By MS/MS	By MS/MS	By MS/MS	75.6	76.9	50.4	44.9	44.7	83035000000	42873000000	39400000000	211240000	197690000
CON__P02538;P02538	CON__P02538;P02538	46;46	2;2	2;2	Keratin, type II cytoskeletal 6A	KRT6A	;sp|P02538|K2C6A_HUMAN Keratin, type II cytoskeletal 6A OS=Homo sapiens OX=9606 GN=KRT6A PE=1 SV=3	2	46	2	2	37	42	24	24	22	2	2	1	1	1	2	2	1	1	1	62.1	3.5	3.5	60044	564	564;564	0	53029	By MS/MS	By MS/MS	By MS/MS	By MS/MS	By MS/MS	58	59.2	47.9	46.3	40.2	24330000000	9434100000	14587000000	83740000	100110000
CON__P02662	CON__P02662	3	3	3				1	3	3	3	2	2	1	1	0	2	2	1	1	0	2	2	1	1	0	18.6	18.6	18.6	22975	199	199	0.00083565	25352	By MS/MS	By MS/MS	By MS/MS	By MS/MS		13.6	11.1	6	6	0	532160000	192440000	271480000	36955000	31283000
CON__P02663	CON__P02663	2	2	2				1	2	2	2	2	2	0	0	1	2	2	0	0	1	2	2	0	0	1	9.2	9.2	9.2	24348	207	207	0	12306	By MS/MS	By MS/MS			By MS/MS	9.2	9.2	0	0	3.9	199430000	132270000	57148000	0	0
CON__P02754	CON__P02754	7	7	7				1	7	7	7	6	6	0	0	0	6	6	0	0	0	6	6	0	0	0	59.3	59.3	59.3	18281	162	162	0	41613	By MS/MS	By MS/MS				54.3	52.5	0	0	0	1536500000	885770000	650710000	0	0
CON__P02768-1;P02768	CON__P02768-1;P02768	59;59	59;59	53;53	Serum albumin	ALB	;sp|P02768|ALBU_HUMAN Albumin OS=Homo sapiens OX=9606 GN=ALB PE=1 SV=2	2	59	59	53	52	56	51	53	49	52	56	51	53	49	48	50	46	48	45	78.8	78.8	76.2	69366	609	609;609	0	323.31	By MS/MS	By MS/MS	By MS/MS	By MS/MS	By MS/MS	78	78.8	77	77.3	76.7	1411600000000	348990000000	324510000000	230430000000	248530000000
CON__P02769	CON__P02769	8	2	2				1	8	2	2	4	6	7	6	5	0	0	2	1	1	0	0	2	1	1	9.6	3.1	3.1	69293	607	607	0	82022	By matching	By matching	By MS/MS	By MS/MS	By MS/MS	5.1	6.4	9.4	8.6	7.4	294860000	0	0	69527000	116760000
CON__P04259	CON__P04259	47	28	1				1	47	28	1	37	43	24	24	21	25	25	13	12	10	0	1	1	0	0	62.9	42.7	1.4	59998	564	564	0	323.31	By MS/MS	By MS/MS	By MS/MS	By MS/MS	By MS/MS	59.2	61.9	47.5	46.3	37.2	320170000000	170040000000	146970000000	1269100000	950660000
CON__P05787;P05787;CON__H-INV:HIT000292931;CON__Q9DCV7;CON__REFSEQ:XP_092267	CON__P05787;P05787;CON__H-INV:HIT000292931	23;23;13;5;1	12;12;8;0;1	9;9;5;0;1	Keratin, type II cytoskeletal 8	KRT8	;sp|P05787|K2C8_HUMAN Keratin, type II cytoskeletal 8 OS=Homo sapiens OX=9606 GN=KRT8 PE=1 SV=7;	5	23	12	9	16	22	9	10	7	10	12	3	3	1	8	9	3	3	1	39.1	30	24.2	53704	483	483;483;443;457;213	0	133.99	By MS/MS	By MS/MS	By MS/MS	By MS/MS	By MS/MS	35.4	37.3	16.8	17.4	9.5	1884800000	784060000	963620000	98718000	20298000
CON__P07477;P07477;Q8NHM4;P07478	CON__P07477;P07477;Q8NHM4;P07478	2;2;1;1	2;2;1;1	2;2;1;1	Trypsin-1;Alpha-trypsin chain 1;Alpha-trypsin chain 2;Putative trypsin-6;Trypsin-2	PRSS1;PRSS3P2;PRSS2	;sp|P07477|TRY1_HUMAN Trypsin-1 OS=Homo sapiens OX=9606 GN=PRSS1 PE=1 SV=1;sp|Q8NHM4|TRY6_HUMAN Putative trypsin-6 OS=Homo sapiens OX=9606 GN=PRSS3P2 PE=5 SV=2;sp|P07478|TRY2_HUMAN Trypsin-2 OS=Homo sapiens OX=9606 GN=PRSS2 PE=1 SV=1	4	2	2	2	2	2	2	2	2	2	2	2	2	2	2	2	2	2	2	12.1	12.1	12.1	26558	247	247;247;247;247	0	11405	By MS/MS	By MS/MS	By MS/MS	By MS/MS	By MS/MS	12.1	12.1	12.1	12.1	12.1	4021000000	1707100000	450210000	666200000	564540000
CON__P07744	CON__P07744	22	3	3				1	22	3	3	15	19	9	7	6	2	2	1	1	1	2	2	1	1	1	23.8	9.3	9.3	56283	525	525	0	10944	By MS/MS	By MS/MS	By MS/MS	By matching	By matching	19.4	22.3	11.4	14.5	13.1	2309500000	434300000	553660000	994940000	158460000
CON__P08727;P08727	CON__P08727;P08727	32;31	20;19	17;16	Keratin, type I cytoskeletal 19	KRT19	;sp|P08727|K1C19_HUMAN Keratin, type I cytoskeletal 19 OS=Homo sapiens OX=9606 GN=KRT19 PE=1 SV=4	2	32	20	17	26	30	9	8	11	16	19	3	2	4	14	16	3	2	4	84	64	56.2	44091	400	400;400	0	313.59	By MS/MS	By MS/MS	By MS/MS	By MS/MS	By MS/MS	74.2	76.5	23.5	20.2	28.8	15611000000	7050600000	7757400000	368840000	185140000
CON__P08730-1;CON__Q8N1A0;Q8N1A0	CON__P08730-1	17;1;1	2;0;0	2;0;0		KRT222		3	17	2	2	14	15	11	11	9	2	1	0	0	0	2	1	0	0	0	35.9	4.8	4.8	47754	437	437;295;295	0	44703	By MS/MS	By MS/MS	By matching	By matching	By matching	34.3	31.6	22	22	16.7	663060000	524870000	138190000	0	0
CON__P08779;P08779	CON__P08779;P08779	44;44	39;39	20;20	Keratin, type I cytoskeletal 16	KRT16	;sp|P08779|K1C16_HUMAN Keratin, type I cytoskeletal 16 OS=Homo sapiens OX=9606 GN=KRT16 PE=1 SV=4	2	44	39	20	36	42	20	18	17	32	37	16	14	13	17	20	7	5	6	79.7	75.3	41.4	51267	473	473;473	0	323.31	By MS/MS	By MS/MS	By MS/MS	By MS/MS	By MS/MS	77.2	78.2	45.9	40.2	39.5	214850000000	108820000000	103460000000	967390000	865900000
CON__P13645;P13645;CON__Q148H6;CON__Q7Z3Y7;Q7Z3Y7;CON__Q7Z3Z0;CON__Q7Z3Y8;Q7Z3Z0;Q7Z3Y8	CON__P13645;P13645	30;30;3;3;3;2;2;2;2	24;24;1;1;1;1;1;1;1	19;19;1;1;1;1;1;1;1	Keratin, type I cytoskeletal 10	KRT10;KRT28;KRT25;KRT27	;sp|P13645|K1C10_HUMAN Keratin, type I cytoskeletal 10 OS=Homo sapiens OX=9606 GN=KRT10 PE=1 SV=6	9	30	24	19	24	24	25	25	23	19	19	19	19	18	15	15	15	16	15	57.3	51.4	45.7	59.51	593	593;584;464;486;464;450;459;450;459	0	323.31	By MS/MS	By MS/MS	By MS/MS	By MS/MS	By MS/MS	55	55	44	44.4	41.5	29258000000	9451900000	9791600000	3036700000	2981400000
CON__P13646-1	CON__P13646-1	48	48	4				1	48	48	4	42	46	24	24	23	42	46	24	24	23	3	4	2	2	2	75.5	75.5	4.1	49586	458	458	0	323.31	By MS/MS	By MS/MS	By MS/MS	By MS/MS	By MS/MS	75.1	75.5	57.6	57.6	54.1	618540000000	285970000000	314680000000	5699600000	5636500000
CON__P13647;P13647	CON__P13647;P13647	51;51	49;49	8;8	Keratin, type II cytoskeletal 5	KRT5	;sp|P13647|K2C5_HUMAN Keratin, type II cytoskeletal 5 OS=Homo sapiens OX=9606 GN=KRT5 PE=1 SV=3	2	51	49	8	39	46	22	22	24	37	44	21	21	23	7	6	4	4	5	65.6	63.9	13.6	62378	590	590;590	0	323.31	By MS/MS	By MS/MS	By MS/MS	By MS/MS	By MS/MS	59.8	64.7	37.6	33.7	39.7	401740000000	203110000000	192880000000	2067900000	1813700000
CON__P13717	CON__P13717	12	12	12				1	12	12	12	11	11	10	11	10	11	11	10	11	10	11	11	10	11	10	63.9	63.9	63.9	28944	266	266	0	323.31	By MS/MS	By MS/MS	By MS/MS	By MS/MS	By MS/MS	63.5	60.9	60.5	60.9	60.5	64309000000	13889000000	14396000000	11642000000	11883000000
CON__P15636	CON__P15636	9	9	9				1	9	9	9	6	7	9	7	8	6	7	9	7	8	6	7	9	7	8	15	15	15	68124	653	653	0	323.31	By MS/MS	By MS/MS	By MS/MS	By MS/MS	By MS/MS	14.5	14.7	15	14.7	14.9	155440000000	33740000000	30363000000	29009000000	29034000000
CON__P19012;P19012	CON__P19012;P19012	27;25	16;14	11;9	Keratin, type I cytoskeletal 15	KRT15	;sp|P19012|K1C15_HUMAN Keratin, type I cytoskeletal 15 OS=Homo sapiens OX=9606 GN=KRT15 PE=1 SV=3	2	27	16	11	23	25	8	8	8	14	15	0	0	0	11	10	0	0	0	57.7	41	32	49167	456	456;456	0	277.63	By MS/MS	By MS/MS	By matching	By matching	By matching	54.4	54.6	13.8	13.8	14.3	6275900000	3289700000	2986200000	0	0
CON__P20930;P20930	CON__P20930;P20930	26;26	26;26	26;26	Filaggrin	FLG	;sp|P20930|FILA_HUMAN Filaggrin OS=Homo sapiens OX=9606 GN=FLG PE=1 SV=3	2	26	26	26	12	21	0	0	0	12	21	0	0	0	12	21	0	0	0	18.3	18.3	18.3	435.16	4061	4061;4061	0	74013	By MS/MS	By MS/MS				9.1	16.9	0	0	0	1089900000	498670000	591200000	0	0
CON__P35527;P35527	CON__P35527;P35527	26;26	25;25	25;25	Keratin, type I cytoskeletal 9	KRT9	;sp|P35527|K1C9_HUMAN Keratin, type I cytoskeletal 9 OS=Homo sapiens OX=9606 GN=KRT9 PE=1 SV=3	2	26	25	25	16	14	21	21	19	16	14	20	20	19	16	14	20	20	19	57.5	56.3	56.3	62129	623	623;623	0	323.31	By MS/MS	By MS/MS	By MS/MS	By MS/MS	By MS/MS	38.8	34.3	46.1	44.9	42.7	14134000000	1187700000	1163400000	3478400000	3849200000
CON__P35908v2;P35908;CON__P35908	CON__P35908v2;P35908;CON__P35908	35;35;34	20;20;19	18;18;17	Keratin, type II cytoskeletal 2 epidermal	KRT2	;sp|P35908|K22E_HUMAN Keratin, type II cytoskeletal 2 epidermal OS=Homo sapiens OX=9606 GN=KRT2 PE=1 SV=2;	3	35	20	18	22	30	24	25	25	11	17	14	13	14	9	15	12	11	12	62.9	48.8	45.2	65432	639	639;639;645	0	323.31	By MS/MS	By MS/MS	By MS/MS	By MS/MS	By MS/MS	39.9	59.9	47.1	42.7	49.6	6358300000	1098500000	1381400000	1059000000	1252700000
CON__P48668;P48668	CON__P48668;P48668	46;46	3;3	1;1	Keratin, type II cytoskeletal 6C	KRT6C	;sp|P48668|K2C6C_HUMAN Keratin, type II cytoskeletal 6C OS=Homo sapiens OX=9606 GN=KRT6C PE=1 SV=3	2	46	3	1	37	43	22	23	21	3	3	1	1	1	1	1	0	0	0	61.9	7.1	2.7	60024	564	564;564	0	201.92	By MS/MS	By MS/MS	By MS/MS	By MS/MS	By MS/MS	59.6	61.9	43.4	43.6	37.6	4169500000	1743600000	2021700000	108520000	135720000
CON__P67983;Q8N339;P80297;P04732;P02795;P13640	CON__P67983;Q8N339;P80297;P04732;P02795;P13640	1;1;1;1;1;1	1;1;1;1;1;1	1;1;1;1;1;1	Metallothionein-1M;Metallothionein-1X;Metallothionein-1E;Metallothionein-2;Metallothionein-1G	MT1M;MT1X;MT1E;MT2A;MT1G	;sp|Q8N339|MT1M_HUMAN Metallothionein-1M OS=Homo sapiens OX=9606 GN=MT1M PE=1 SV=2;sp|P80297|MT1X_HUMAN Metallothionein-1X OS=Homo sapiens OX=9606 GN=MT1X PE=1 SV=1;sp|P04732|MT1E_HUMAN Metallothionein-1E OS=Homo sapiens OX=9606 GN=MT1E PE=1 SV=1;sp|P02795	6	1	1	1	1	0	0	0	0	1	0	0	0	0	1	0	0	0	0	19.7	19.7	19.7	59511	61	61;61;61;61;61;62	0.00057422	27808	By MS/MS					19.7	0	0	0	0	0	0	0	0	0
CON__P78386;P78386;CON__O43790;O43790;CON__Q14533;Q14533;CON__Q6NT21;CON__P78385;P78385;A6NCN2	CON__P78386;P78386;CON__O43790;O43790;CON__Q14533;Q14533	11;11;7;7;6;6;5;5;5;2	8;8;4;4;3;3;2;2;2;2	6;6;3;3;2;2;1;1;1;1	Keratin, type II cuticular Hb5;Keratin, type II cuticular Hb6;Keratin, type II cuticular Hb1	KRT85;KRT86;KRT81;KRT83;KRT87P	;sp|P78386|KRT85_HUMAN Keratin, type II cuticular Hb5 OS=Homo sapiens OX=9606 GN=KRT85 PE=1 SV=1;;sp|O43790|KRT86_HUMAN Keratin, type II cuticular Hb6 OS=Homo sapiens OX=9606 GN=KRT86 PE=1 SV=1;;sp|Q14533|KRT81_HUMAN Keratin, type II cuticular Hb1 OS=Homo	10	11	8	6	6	11	2	1	0	5	8	0	0	0	4	6	0	0	0	26.2	22.3	18.5	55802	507	507;507;486;486;505;505;493;493;493;255	0	12253	By MS/MS	By MS/MS	By matching	By matching		16.8	26.2	1.8	1.4	0	488710000	203270000	285450000	0	0
CON__Q01546;CON__REFSEQ:XP_932229	CON__Q01546	37;1	1;0	1;0				2	37	1	1	31	35	9	14	13	1	1	0	0	0	1	1	0	0	0	57.4	1.4	1.4	65.87	638	638;345	0.00056481	2656	By MS/MS	By MS/MS	By matching	By matching	By matching	54.1	55.6	10	16.8	18	2585200000	1557900000	1027200000	0	0
CON__Q04695;Q04695	CON__Q04695;Q04695	37;37	21;21	7;7	Keratin, type I cytoskeletal 17	KRT17	;sp|Q04695|K1C17_HUMAN Keratin, type I cytoskeletal 17 OS=Homo sapiens OX=9606 GN=KRT17 PE=1 SV=2	2	37	21	7	30	35	10	12	11	20	20	2	4	3	7	6	0	1	1	84.3	60.6	26.9	48105	432	432;432	0	323.31	By MS/MS	By MS/MS	By MS/MS	By MS/MS	By MS/MS	79.6	81	19.9	25	22	24460000000	12237000000	11711000000	212910000	249490000
CON__Q05B55	CON__Q05B55	2	2	2				1	2	2	2	1	2	1	1	1	1	2	1	1	1	1	2	1	1	1	7.1	7.1	7.1	26.59	240	240	0.0046524	18296	By MS/MS	By MS/MS	By MS/MS	By MS/MS	By MS/MS	3.8	7.1	3.3	3.3	3.3	3871400000	237270000	1192500000	855920000	881130000
CON__Q14525;Q14525	CON__Q14525;Q14525	16;16	3;3	2;2	Keratin, type I cuticular Ha3-II	KRT33B	;sp|Q14525|KT33B_HUMAN Keratin, type I cuticular Ha3-II OS=Homo sapiens OX=9606 GN=KRT33B PE=1 SV=3	2	16	3	2	15	15	2	2	1	2	3	0	0	0	1	2	0	0	0	46	8.9	6.7	46213	404	404;404	0	5797	By MS/MS	By MS/MS	By matching	By matching	By matching	42.6	44.3	3.5	3.5	1.7	125690000	67204000	58482000	0	0
CON__Q15323;CON__Q9UE12;Q15323	CON__Q15323;CON__Q9UE12;Q15323	18;18;18	14;14;14	3;3;3	Keratin, type I cuticular Ha1	KRT31	;;sp|Q15323|K1H1_HUMAN Keratin, type I cuticular Ha1 OS=Homo sapiens OX=9606 GN=KRT31 PE=1 SV=3	3	18	14	3	17	17	3	2	1	13	14	1	0	0	3	3	0	0	0	52.2	44.5	11.1	47232	416	416;416;416	0	196.63	By MS/MS	By MS/MS	By matching	By matching	By matching	50.5	50.5	6	3.4	1.7	3827100000	1981100000	1773000000	72992000	0
CON__Q2M2I5;Q2M2I5	CON__Q2M2I5;Q2M2I5	3;3	1;1	1;1	Keratin, type I cytoskeletal 24	KRT24	;sp|Q2M2I5|K1C24_HUMAN Keratin, type I cytoskeletal 24 OS=Homo sapiens OX=9606 GN=KRT24 PE=1 SV=1	2	3	1	1	2	3	2	2	2	0	1	0	0	0	0	1	0	0	0	5.1	1.7	1.7	55087	525	525;525	1	-2	By matching	By MS/MS	By matching	By matching	By matching	3.4	5.1	3.4	3.4	3.4	20310000	0	20310000	0	0
P08729;CON__Q3KNV1;CON__P08729	P08729;CON__Q3KNV1;CON__P08729	12;12;11	6;6;5	5;5;4	Keratin, type II cytoskeletal 7	KRT7	sp|P08729|K2C7_HUMAN Keratin, type II cytoskeletal 7 OS=Homo sapiens OX=9606 GN=KRT7 PE=1 SV=5;;	3	12	6	5	8	11	5	4	3	5	5	0	0	0	4	4	0	0	0	22.2	15.1	12.8	51385	469	469;469;469	0	78546	By MS/MS	By MS/MS	By matching	By matching	By matching	18.3	19.4	7	6.6	5.1	313780000	174960000	138820000	0	0
CON__Q3MHH8	CON__Q3MHH8	12	3	3				1	12	3	3	11	11	9	9	9	3	3	1	1	1	3	3	1	1	1	26.4	9.2	9.2	57407	511	511	0	13914	By MS/MS	By MS/MS	By MS/MS	By MS/MS	By MS/MS	25	25	18.2	18.2	18.2	19331000000	8728400000	10259000000	141480000	98712000
CON__Q9Z2K1;CON__Q3ZAW8	CON__Q9Z2K1;CON__Q3ZAW8	15;15	1;1	1;1			;	2	15	1	1	11	13	7	7	6	1	0	0	0	0	1	0	0	0	0	26.7	4.9	4.9	51606	469	469;474	1	-2	By MS/MS	By matching	By matching	By matching	By matching	25.2	20.3	14.5	14.5	10	50005000	50005000	0	0	0
CON__Q3ZBD7	CON__Q3ZBD7	9	3	3				1	9	3	3	5	5	7	8	6	0	0	2	2	1	0	0	2	2	1	19.9	7.7	7.7	62.87	557	557	0.0029451	21104	By matching	By matching	By MS/MS	By MS/MS	By MS/MS	12.2	12.2	19.9	19.7	15.1	87907000000	0	0	8527300000	46315000000
CON__Q5D862;Q5D862	CON__Q5D862;Q5D862	7;7	7;7	7;7	Filaggrin-2	FLG2	;sp|Q5D862|FILA2_HUMAN Filaggrin-2 OS=Homo sapiens OX=9606 GN=FLG2 PE=1 SV=1	2	7	7	7	3	5	0	0	0	3	5	0	0	0	3	5	0	0	0	6.9	6.9	6.9	248.07	2391	2391;2391	0	23164	By MS/MS	By MS/MS				3.5	5.5	0	0	0	94449000	39204000	55245000	0	0
CON__Q5XKE5;Q5XKE5	CON__Q5XKE5;Q5XKE5	12;12	1;1	1;1	Keratin, type II cytoskeletal 79	KRT79	;sp|Q5XKE5|K2C79_HUMAN Keratin, type II cytoskeletal 79 OS=Homo sapiens OX=9606 GN=KRT79 PE=1 SV=2	2	12	1	1	5	11	5	6	5	1	1	0	0	0	1	1	0	0	0	15.9	2.8	2.8	57809	535	535;535	0.00056964	27288	By MS/MS	By MS/MS	By matching	By matching	By matching	10.1	15.3	6.9	8.4	7.5	35055000	12266000	22789000	0	0
CON__Q5XQN5	CON__Q5XQN5	37	3	0				1	37	3	0	27	34	16	15	16	2	1	2	1	1	0	0	0	0	0	47.1	4.7	0	62936	601	601	0	23236	By MS/MS	By MS/MS	By MS/MS	By MS/MS	By MS/MS	40.6	43.9	24	19	23	6376000000	1265200000	1624400000	1194800000	993570000
CON__Q61782	CON__Q61782	7	1	1				1	7	1	1	3	7	3	4	4	0	1	0	1	1	0	1	0	1	1	59.1	10.8	10.8	10662	93	93	1	-2	By matching	By MS/MS	By matching	By MS/MS	By MS/MS	47.3	59.1	35.5	46.2	46.2	1096100000	0	1084400000	0	5102900
CON__Q6IME9	CON__Q6IME9	5	1	1				1	5	1	1	4	5	2	2	2	1	1	0	0	0	1	1	0	0	0	7.9	2.3	2.3	56.75	520	520	0.006801	16629	By MS/MS	By MS/MS	By matching	By matching	By matching	7.5	7.9	3.1	3.1	3.1	199730000	90741000	108980000	0	0
CON__Q6ISB0;Q9NSB2	CON__Q6ISB0;Q9NSB2	38;38	33;33	1;1	Keratin, type II cuticular Hb4	KRT84	;sp|Q9NSB2|KRT84_HUMAN Keratin, type II cuticular Hb4 OS=Homo sapiens OX=9606 GN=KRT84 PE=2 SV=2	2	38	33	1	34	37	4	4	3	32	32	0	1	1	1	1	0	0	0	80.2	76.2	2	64842	600	600;600	0	323.31	By MS/MS	By MS/MS	By matching	By matching	By matching	76	75.3	4	5.2	4	71065000000	32059000000	38968000000	0	16662000
Q6KB66;CON__Q6KB66-1;CON__Q0VBK2	Q6KB66;CON__Q6KB66-1	20;20;3	20;20;3	20;20;3	Keratin, type II cytoskeletal 80	KRT80	sp|Q6KB66|K2C80_HUMAN Keratin, type II cytoskeletal 80 OS=Homo sapiens OX=9606 GN=KRT80 PE=1 SV=2;	3	20	20	20	17	18	0	0	0	17	18	0	0	0	17	18	0	0	0	48	48	48	50525	452	452;452;452	0	67112	By MS/MS	By MS/MS				42.3	44	0	0	0	4262600000	2198800000	2063800000	0	0
CON__Q7RTS7;Q7RTS7	CON__Q7RTS7;Q7RTS7	6;6	1;1	0;0	Keratin, type II cytoskeletal 74	KRT74	;sp|Q7RTS7|K2C74_HUMAN Keratin, type II cytoskeletal 74 OS=Homo sapiens OX=9606 GN=KRT74 PE=1 SV=2	2	6	1	0	5	6	3	3	3	1	1	0	0	0	0	0	0	0	0	7.8	2.3	0	57865	529	529;529	0	21267	By MS/MS	By MS/MS	By matching	By matching	By matching	7.4	7.8	4.7	4.7	4.7	1716600000	729200000	987350000	0	0
CON__Q86YZ3;Q86YZ3	CON__Q86YZ3;Q86YZ3	1;1	1;1	1;1	Hornerin	HRNR	;sp|Q86YZ3|HORN_HUMAN Hornerin OS=Homo sapiens OX=9606 GN=HRNR PE=1 SV=2	2	1	1	1	1	1	0	0	0	1	1	0	0	0	1	1	0	0	0	1.7	1.7	1.7	282.39	2850	2850;2850	0.00057029	27326	By MS/MS	By MS/MS				1.7	1.7	0	0	0	24020000	10933000	13087000	0	0
CON__Q8IUT8;CON__O76011;O76011	CON__Q8IUT8;CON__O76011;O76011	17;16;16	9;9;9	6;6;6	Keratin, type I cuticular Ha4	KRT34	;;sp|O76011|KRT34_HUMAN Keratin, type I cuticular Ha4 OS=Homo sapiens OX=9606 GN=KRT34 PE=1 SV=2	3	17	9	6	16	16	2	1	0	8	9	0	0	0	5	6	0	0	0	46.1	26.4	19	49411	436	436;394;436	0	33987	By MS/MS	By MS/MS	By matching	By matching		40.6	44.5	4.1	1.6	0	1556800000	837340000	719510000	0	0
CON__Q8VED5	CON__Q8VED5	12	1	0				1	12	1	0	6	12	6	7	6	0	1	0	0	0	0	0	0	0	0	11.3	1.9	0	57552	531	531	0.005842	17253	By matching	By MS/MS	By matching	By matching	By matching	7.7	11.3	8.7	8.7	7.3	107350000	0	107350000	0	0
CON__Q99456;Q99456	CON__Q99456;Q99456	7;7	1;1	1;1	Keratin, type I cytoskeletal 12	KRT12	;sp|Q99456|K1C12_HUMAN Keratin, type I cytoskeletal 12 OS=Homo sapiens OX=9606 GN=KRT12 PE=1 SV=1	2	7	1	1	5	5	3	3	2	1	0	0	0	0	1	0	0	0	0	11.1	5.5	5.5	53511	494	494;494	0	34363	By MS/MS	By matching	By matching	By matching	By matching	9.5	7.9	6.7	6.7	5.3	0	0	0	0	0
Q9C075;CON__Q9C075;CON__Q99PS0	Q9C075;CON__Q9C075	14;14;2	12;12;1	12;12;1	Keratin, type I cytoskeletal 23	KRT23	sp|Q9C075|K1C23_HUMAN Keratin, type I cytoskeletal 23 OS=Homo sapiens OX=9606 GN=KRT23 PE=1 SV=2;	3	14	12	12	11	11	2	2	0	9	10	1	1	0	9	10	1	1	0	48.1	44.3	44.3	48131	422	422;422;422	0	155.8	By MS/MS	By MS/MS	By MS/MS	By matching		37.2	40.3	6.2	6.2	0	914340000	377440000	477220000	14685000	44993000
CON__Q9H552	CON__Q9H552	8	1	1				1	8	1	1	4	8	2	3	3	0	1	0	0	0	0	1	0	0	0	12.2	3.2	3.2	55151	499	499	0	4578	By matching	By MS/MS	By matching	By matching	By matching	6.8	12.2	3	4.4	4.8	0	0	0	0	0
CON__Q9NSB2	CON__Q9NSB2	38	1	1				1	38	1	1	34	37	4	4	3	1	1	0	0	0	1	1	0	0	0	79.7	1.5	1.5	64895	600	600	0.005848	1735	By MS/MS	By MS/MS	By matching	By matching	By matching	75.5	74.8	4	5.2	4	1247700000	606480000	641260000	0	0
CON__REFSEQ:XP_986630	CON__REFSEQ:XP_986630	8	1	1				1	8	1	1	8	8	1	1	1	1	1	0	0	0	1	1	0	0	0	16.8	2.3	2.3	53728	476	476	0.0065508	16651	By MS/MS	By MS/MS	By matching	By matching	By matching	16.8	16.8	1.5	1.5	1.5	108920000	63260000	45659000	0	0
E9PAV3;Q13765;Q9BZK3	E9PAV3;Q13765	5;5;1	5;5;1	5;5;1	Nascent polypeptide-associated complex subunit alpha, muscle-specific form;Nascent polypeptide-associated complex subunit alpha	NACA;NACA4P	sp|E9PAV3|NACAM_HUMAN Nascent polypeptide-associated complex subunit alpha, muscle-specific form OS=Homo sapiens OX=9606 GN=NACA PE=1 SV=1;sp|Q13765|NACA_HUMAN Nascent polypeptide-associated complex subunit alpha OS=Homo sapiens OX=9606 GN=NACA PE=1 SV=1	3	5	5	5	5	5	3	2	2	5	5	3	2	2	5	5	3	2	2	3.4	3.4	3.4	205.42	2078	2078;215;213	0	230.38	By MS/MS	By MS/MS	By MS/MS	By MS/MS	By MS/MS	3.4	3.4	2	1.3	1.3	2198000000	685420000	1021300000	145630000	163490000
G9CGD6;Q8WWN9	G9CGD6;Q8WWN9	4;4	4;4	4;4	Interactor protein for cytohesin exchange factors 1	CNK3/IPCEF1;IPCEF1	sp|G9CGD6|CNIPF_HUMAN CNK3/IPCEF1 fusion protein OS=Homo sapiens OX=9606 GN=CNK3/IPCEF1 PE=1 SV=1;sp|Q8WWN9|ICEF1_HUMAN Interactor protein for cytohesin exchange factors 1 OS=Homo sapiens OX=9606 GN=IPCEF1 PE=1 SV=1	2	4	4	4	0	0	4	3	2	0	0	4	3	2	0	0	4	3	2	6.3	6.3	6.3	100.36	899	899;437	0	63743			By MS/MS	By MS/MS	By MS/MS	0	0	6.3	4.7	3	121340000	0	0	47262000	40602000
K7EJ46	K7EJ46	1	1	1	Small integral membrane protein 22	SMIM22	sp|K7EJ46|SIM22_HUMAN Small integral membrane protein 22 OS=Homo sapiens OX=9606 GN=SMIM22 PE=1 SV=2	1	1	1	1	1	1	1	0	1	1	1	1	0	1	1	1	1	0	1	20.5	20.5	20.5	92487	83	83	0	80713	By MS/MS	By MS/MS	By MS/MS		By MS/MS	20.5	20.5	20.5	0	20.5	643540000	285330000	320400000	0	0
L0R6Q1	L0R6Q1	2	2	2		SLC35A4	sp|L0R6Q1|S35U4_HUMAN SLC35A4 upstream open reading frame protein OS=Homo sapiens OX=9606 GN=SLC35A4 PE=3 SV=1	1	2	2	2	0	0	1	2	1	0	0	1	2	1	0	0	1	2	1	31.1	31.1	31.1	11133	103	103	0	77286			By MS/MS	By MS/MS	By MS/MS	0	0	9.7	31.1	9.7	42763000	0	0	0	42763000
O00115	O00115	3	3	3	Deoxyribonuclease-2-alpha	DNASE2	sp|O00115|DNS2A_HUMAN Deoxyribonuclease-2-alpha OS=Homo sapiens OX=9606 GN=DNASE2 PE=1 SV=2	1	3	3	3	3	2	2	0	1	3	2	2	0	1	3	2	2	0	1	10.3	10.3	10.3	39.58	360	360	0	56975	By MS/MS	By MS/MS	By MS/MS		By MS/MS	10.3	6.4	7.2	0	3.3	157700000	120280000	37417000	0	0
O00116	O00116	20	20	20	Alkyldihydroxyacetonephosphate synthase, peroxisomal	AGPS	sp|O00116|ADAS_HUMAN Alkyldihydroxyacetonephosphate synthase, peroxisomal OS=Homo sapiens OX=9606 GN=AGPS PE=1 SV=1	1	20	20	20	1	0	20	16	16	1	0	20	16	16	1	0	20	16	16	46.8	46.8	46.8	72911	658	658	0	236.82	By MS/MS		By MS/MS	By MS/MS	By MS/MS	3.3	0	46.8	35.7	36.9	3841500000	25805000	0	1401100000	1053700000
O00139	O00139	4	4	4	Kinesin-like protein KIF2A	KIF2A	sp|O00139|KIF2A_HUMAN Kinesin-like protein KIF2A OS=Homo sapiens OX=9606 GN=KIF2A PE=1 SV=3	1	4	4	4	0	0	1	3	2	0	0	1	3	2	0	0	1	3	2	5.5	5.5	5.5	79954	706	706	0	3928			By MS/MS	By MS/MS	By MS/MS	0	0	1.6	4.4	2.7	34965000	0	0	2415700	20765000
O00148	O00148	14	4	4	ATP-dependent RNA helicase DDX39A	DDX39A	sp|O00148|DX39A_HUMAN ATP-dependent RNA helicase DDX39A OS=Homo sapiens OX=9606 GN=DDX39A PE=1 SV=2	1	14	4	4	7	7	11	12	12	0	0	3	3	3	0	0	3	3	3	41.2	12.9	12.9	49129	427	427	0	57561	By matching	By matching	By MS/MS	By MS/MS	By MS/MS	15.7	21.5	33.3	31.6	37.2	297820000	0	0	87785000	92933000
O00151	O00151	12	12	12	PDZ and LIM domain protein 1	PDLIM1	sp|O00151|PDLI1_HUMAN PDZ and LIM domain protein 1 OS=Homo sapiens OX=9606 GN=PDLIM1 PE=1 SV=4	1	12	12	12	9	12	0	0	0	9	12	0	0	0	9	12	0	0	0	64.1	64.1	64.1	36071	329	329	0	323.31	By MS/MS	By MS/MS				45.6	64.1	0	0	0	1667300000	793750000	873510000	0	0
O00154	O00154	2	2	2	Cytosolic acyl coenzyme A thioester hydrolase	ACOT7	sp|O00154|BACH_HUMAN Cytosolic acyl coenzyme A thioester hydrolase OS=Homo sapiens OX=9606 GN=ACOT7 PE=1 SV=3	1	2	2	2	2	1	0	0	0	2	1	0	0	0	2	1	0	0	0	6.1	6.1	6.1	41796	380	380	0.0013643	23128	By MS/MS	By MS/MS				6.1	2.9	0	0	0	145200000	90605000	54592000	0	0
O00159	O00159	18	18	18	Unconventional myosin-Ic	MYO1C	sp|O00159|MYO1C_HUMAN Unconventional myosin-Ic OS=Homo sapiens OX=9606 GN=MYO1C PE=1 SV=4	1	18	18	18	12	15	1	0	0	12	15	1	0	0	12	15	1	0	0	21.5	21.5	21.5	121.68	1063	1063	0	31.4	By MS/MS	By MS/MS	By MS/MS			14.1	18.3	1.4	0	0	1134100000	344760000	523210000	266080000	0
O00160	O00160	39	39	34	Unconventional myosin-If	MYO1F	sp|O00160|MYO1F_HUMAN Unconventional myosin-If OS=Homo sapiens OX=9606 GN=MYO1F PE=1 SV=3	1	39	39	34	5	6	32	34	36	5	6	32	34	36	2	2	27	29	31	51.5	51.5	46.1	124.84	1098	1098	0	323.31	By MS/MS	By MS/MS	By MS/MS	By MS/MS	By MS/MS	6.2	6.8	43	46.4	47.5	21081000000	184170000	198430000	6041000000	6682400000
O00161	O00161	7	7	7	Synaptosomal-associated protein 23	SNAP23	sp|O00161|SNP23_HUMAN Synaptosomal-associated protein 23 OS=Homo sapiens OX=9606 GN=SNAP23 PE=1 SV=1	1	7	7	7	2	1	7	6	7	2	1	7	6	7	2	1	7	6	7	46.9	46.9	46.9	23354	211	211	0	323.31	By MS/MS	By MS/MS	By MS/MS	By MS/MS	By MS/MS	12.8	6.2	46.9	44.1	46.9	2625700000	12335000	19309000	1364200000	436630000
O00170	O00170	7	7	7	AH receptor-interacting protein	AIP	sp|O00170|AIP_HUMAN AH receptor-interacting protein OS=Homo sapiens OX=9606 GN=AIP PE=1 SV=2	1	7	7	7	0	0	7	5	6	0	0	7	5	6	0	0	7	5	6	25.8	25.8	25.8	37636	330	330	0	11635			By MS/MS	By MS/MS	By MS/MS	0	0	25.8	19.1	22.4	486690000	0	0	187430000	142870000
O00178	O00178	10	10	10	GTP-binding protein 1	GTPBP1	sp|O00178|GTPB1_HUMAN GTP-binding protein 1 OS=Homo sapiens OX=9606 GN=GTPBP1 PE=1 SV=3	1	10	10	10	3	2	7	6	7	3	2	7	6	7	3	2	7	6	7	19.6	19.6	19.6	72453	669	669	0	14999	By MS/MS	By MS/MS	By MS/MS	By MS/MS	By MS/MS	5.1	3.4	14.1	10.9	13.5	1412500000	107640000	89581000	389620000	364120000
O00182;Q6DKI2;Q3B8N2	O00182;Q6DKI2;Q3B8N2	3;2;2	3;2;2	3;2;2	Galectin-9;Galectin-9C;Galectin-9B	LGALS9;LGALS9C;LGALS9B	sp|O00182|LEG9_HUMAN Galectin-9 OS=Homo sapiens OX=9606 GN=LGALS9 PE=1 SV=2;sp|Q6DKI2|LEG9C_HUMAN Galectin-9C OS=Homo sapiens OX=9606 GN=LGALS9C PE=1 SV=2;sp|Q3B8N2|LEG9B_HUMAN Galectin-9B OS=Homo sapiens OX=9606 GN=LGALS9B PE=1 SV=3	3	3	3	3	2	1	2	1	2	2	1	2	1	2	2	1	2	1	2	9.6	9.6	9.6	39518	355	355;356;356	0	54601	By MS/MS	By MS/MS	By MS/MS	By MS/MS	By MS/MS	7.3	3.9	5.6	3.4	7.3	171600000	52853000	18905000	24773000	26542000
O00186	O00186	8	8	8	Syntaxin-binding protein 3	STXBP3	sp|O00186|STXB3_HUMAN Syntaxin-binding protein 3 OS=Homo sapiens OX=9606 GN=STXBP3 PE=1 SV=2	1	8	8	8	0	0	7	7	7	0	0	7	7	7	0	0	7	7	7	16.6	16.6	16.6	67764	592	592	0	15696			By MS/MS	By MS/MS	By MS/MS	0	0	14.4	14.7	14.4	717810000	0	0	253790000	184920000
O00194	O00194	6	4	4	Ras-related protein Rab-27B	RAB27B	sp|O00194|RB27B_HUMAN Ras-related protein Rab-27B OS=Homo sapiens OX=9606 GN=RAB27B PE=1 SV=4	1	6	4	4	5	4	3	3	2	3	2	1	1	0	3	2	1	1	0	36.2	28	28	24608	218	218	0	55534	By MS/MS	By MS/MS	By matching	By matching	By matching	25.7	23.9	13.3	13.3	8.3	219500000	124770000	87443000	3476100	3807400
O00203;Q13367	O00203	12;3	12;3	12;3	AP-3 complex subunit beta-1	AP3B1;AP3B2	sp|O00203|AP3B1_HUMAN AP-3 complex subunit beta-1 OS=Homo sapiens OX=9606 GN=AP3B1 PE=1 SV=3	2	12	12	12	4	6	8	9	10	4	6	8	9	10	4	6	8	9	10	12.2	12.2	12.2	121.32	1094	1094;1082	0	18697	By MS/MS	By MS/MS	By MS/MS	By MS/MS	By MS/MS	4.5	6.5	8.5	9.9	10.1	1287700000	95645000	74110000	362390000	351900000
O00204	O00204	16	16	16	Sulfotransferase family cytosolic 2B member 1	SULT2B1	sp|O00204|ST2B1_HUMAN Sulfotransferase 2B1 OS=Homo sapiens OX=9606 GN=SULT2B1 PE=1 SV=2	1	16	16	16	15	13	1	0	2	15	13	1	0	2	15	13	1	0	2	61.9	61.9	61.9	41307	365	365	0	52.61	By MS/MS	By MS/MS	By MS/MS		By MS/MS	56.2	55.9	5.8	0	8.8	3866000000	1825800000	1947300000	33505000	0
O00212	O00212	1	1	1	Rho-related GTP-binding protein RhoD	RHOD	sp|O00212|RHOD_HUMAN Rho-related GTP-binding protein RhoD OS=Homo sapiens OX=9606 GN=RHOD PE=1 SV=2	1	1	1	1	0	1	0	0	0	0	1	0	0	0	0	1	0	0	0	7.1	7.1	7.1	23413	210	210	0.0029365	2.09		By MS/MS				0	7.1	0	0	0	16804000	0	16804000	0	0
O00217	O00217	1	1	1	NADH dehydrogenase [ubiquinone] iron-sulfur protein 8, mitochondrial	NDUFS8	sp|O00217|NDUS8_HUMAN NADH dehydrogenase [ubiquinone] iron-sulfur protein 8, mitochondrial OS=Homo sapiens OX=9606 GN=NDUFS8 PE=1 SV=1	1	1	1	1	1	1	1	1	0	1	1	1	1	0	1	1	1	1	0	4.3	4.3	4.3	23705	210	210	0.010005	14648	By MS/MS	By MS/MS	By MS/MS	By MS/MS		4.3	4.3	4.3	4.3	0	47903000	14025000	14272000	8385400	11221000
O00231	O00231	15	15	15	26S proteasome non-ATPase regulatory subunit 11	PSMD11	sp|O00231|PSD11_HUMAN 26S proteasome non-ATPase regulatory subunit 11 OS=Homo sapiens OX=9606 GN=PSMD11 PE=1 SV=3	1	15	15	15	11	11	11	12	11	11	11	11	12	11	11	11	11	12	11	42.4	42.4	42.4	47463	422	422	0	30.83	By MS/MS	By MS/MS	By MS/MS	By MS/MS	By MS/MS	32.2	32.2	30.1	33.4	30.3	3683500000	625140000	578200000	801690000	774550000
O00232	O00232	18	18	18	26S proteasome non-ATPase regulatory subunit 12	PSMD12	sp|O00232|PSD12_HUMAN 26S proteasome non-ATPase regulatory subunit 12 OS=Homo sapiens OX=9606 GN=PSMD12 PE=1 SV=3	1	18	18	18	10	7	11	9	12	10	7	11	9	12	10	7	11	9	12	48.7	48.7	48.7	52904	456	456	0	68248	By MS/MS	By MS/MS	By MS/MS	By MS/MS	By MS/MS	26.8	22.4	23.7	24.1	34.6	4754300000	269570000	244350000	273790000	3500400000
O00233	O00233	3	3	3	26S proteasome non-ATPase regulatory subunit 9	PSMD9	sp|O00233|PSMD9_HUMAN 26S proteasome non-ATPase regulatory subunit 9 OS=Homo sapiens OX=9606 GN=PSMD9 PE=1 SV=3	1	3	3	3	1	2	1	2	2	1	2	1	2	2	1	2	1	2	2	17.5	17.5	17.5	24682	223	223	0	38975	By MS/MS	By MS/MS	By MS/MS	By MS/MS	By MS/MS	7.2	12.1	5.4	12.6	12.6	147490000	0	85844000	8045600	24812000
O00241	O00241	6	4	4	Signal-regulatory protein beta-1	SIRPB1	sp|O00241|SIRB1_HUMAN Signal-regulatory protein beta-1 OS=Homo sapiens OX=9606 GN=SIRPB1 PE=1 SV=5	1	6	4	4	0	0	6	3	3	0	0	4	1	1	0	0	4	1	1	17.6	13.3	13.3	43211	398	398	0	40352			By MS/MS	By MS/MS	By MS/MS	0	0	17.6	7.3	7.3	36630000	0	0	13595000	7181200
O00244	O00244	2	2	2	Copper transport protein ATOX1	ATOX1	sp|O00244|ATOX1_HUMAN Copper transport protein ATOX1 OS=Homo sapiens OX=9606 GN=ATOX1 PE=1 SV=1	1	2	2	2	2	1	0	1	1	2	1	0	1	1	2	1	0	1	1	36.8	36.8	36.8	74016	68	68	0.0011099	24911	By MS/MS	By MS/MS		By MS/MS	By MS/MS	36.8	25	0	11.8	25	120150000	90321000	0	0	29830000
O00267	O00267	3	3	3	Transcription elongation factor SPT5	SUPT5H	sp|O00267|SPT5H_HUMAN Transcription elongation factor SPT5 OS=Homo sapiens OX=9606 GN=SUPT5H PE=1 SV=1	1	3	3	3	0	0	1	2	1	0	0	1	2	1	0	0	1	2	1	3.2	3.2	3.2	121	1087	1087	0	34744			By MS/MS	By MS/MS	By MS/MS	0	0	0.9	2.2	1	68728000	0	0	51228000	17500000
O00291	O00291	8	8	7	Huntingtin-interacting protein 1	HIP1	sp|O00291|HIP1_HUMAN Huntingtin-interacting protein 1 OS=Homo sapiens OX=9606 GN=HIP1 PE=1 SV=5	1	8	8	7	0	0	4	4	5	0	0	4	4	5	0	0	4	3	5	11.4	11.4	10	116.22	1037	1037	0	11541			By MS/MS	By MS/MS	By MS/MS	0	0	6.5	4.9	7.8	245780000	0	0	70436000	72020000
O00299	O00299	15	15	15	Chloride intracellular channel protein 1	CLIC1	sp|O00299|CLIC1_HUMAN Chloride intracellular channel protein 1 OS=Homo sapiens OX=9606 GN=CLIC1 PE=1 SV=4	1	15	15	15	13	13	14	15	15	13	13	14	15	15	13	13	14	15	15	82.6	82.6	82.6	26922	241	241	0	323.31	By MS/MS	By MS/MS	By MS/MS	By MS/MS	By MS/MS	78.8	78.8	79.3	82.6	82.6	36565000000	3586400000	4273800000	8808700000	8953000000
O00303	O00303	8	8	8	Eukaryotic translation initiation factor 3 subunit F	EIF3F	sp|O00303|EIF3F_HUMAN Eukaryotic translation initiation factor 3 subunit F OS=Homo sapiens OX=9606 GN=EIF3F PE=1 SV=1	1	8	8	8	5	6	6	5	5	5	6	6	5	5	5	6	6	5	5	31.4	31.4	31.4	37563	357	357	0	88806	By MS/MS	By MS/MS	By MS/MS	By MS/MS	By MS/MS	20.7	23	25.8	19	21	940930000	150460000	234360000	195400000	155510000
O00329	O00329	12	12	11	Phosphatidylinositol 4,5-bisphosphate 3-kinase catalytic subunit delta isoform	PIK3CD	sp|O00329|PK3CD_HUMAN Phosphatidylinositol 4,5-bisphosphate 3-kinase catalytic subunit delta isoform OS=Homo sapiens OX=9606 GN=PIK3CD PE=1 SV=2	1	12	12	11	1	1	8	7	9	1	1	8	7	9	1	1	7	7	9	15.3	15.3	14.6	119.48	1044	1044	0	16348	By matching	By MS/MS	By MS/MS	By MS/MS	By MS/MS	2.9	1.1	9.3	10.2	11.9	1146600000	64066000	14720000	189720000	188280000
O00391	O00391	28	28	28	Sulfhydryl oxidase 1	QSOX1	sp|O00391|QSOX1_HUMAN Sulfhydryl oxidase 1 OS=Homo sapiens OX=9606 GN=QSOX1 PE=1 SV=3	1	28	28	28	26	27	17	19	16	26	27	17	19	16	26	27	17	19	16	49.4	49.4	49.4	82577	747	747	0	283.8	By MS/MS	By MS/MS	By MS/MS	By MS/MS	By MS/MS	45.8	48.5	27.8	33.1	27	26186000000	11311000000	10057000000	1450700000	1492300000
O00399	O00399	3	3	3	Dynactin subunit 6	DCTN6	sp|O00399|DCTN6_HUMAN Dynactin subunit 6 OS=Homo sapiens OX=9606 GN=DCTN6 PE=1 SV=1	1	3	3	3	2	1	1	3	3	2	1	1	3	3	2	1	1	3	3	21.6	21.6	21.6	20747	190	190	0	44435	By MS/MS	By MS/MS	By MS/MS	By MS/MS	By MS/MS	12.1	4.7	7.4	21.6	21.6	208200000	23795000	19771000	28355000	53035000
O00410	O00410	21	21	19	Importin-5	IPO5	sp|O00410|IPO5_HUMAN Importin-5 OS=Homo sapiens OX=9606 GN=IPO5 PE=1 SV=4	1	21	21	19	7	9	15	16	17	7	9	15	16	17	7	9	14	14	15	28.4	28.4	26.6	123.63	1097	1097	0	70088	By MS/MS	By MS/MS	By MS/MS	By MS/MS	By MS/MS	10.6	12.9	20.5	21.6	23.2	2152900000	220950000	410500000	505550000	440770000
O00423	O00423	2	2	2	Echinoderm microtubule-associated protein-like 1	EML1	sp|O00423|EMAL1_HUMAN Echinoderm microtubule-associated protein-like 1 OS=Homo sapiens OX=9606 GN=EML1 PE=1 SV=3	1	2	2	2	0	0	0	0	2	0	0	0	0	2	0	0	0	0	2	3.6	3.6	3.6	89.86	815	815	0.0029412	21037					By MS/MS	0	0	0	0	3.6	26286000	0	0	0	0
O00429	O00429	16	16	16	Dynamin-1-like protein	DNM1L	sp|O00429|DNM1L_HUMAN Dynamin-1-like protein OS=Homo sapiens OX=9606 GN=DNM1L PE=1 SV=2	1	16	16	16	5	5	5	4	9	5	5	5	4	9	5	5	5	4	9	33.3	33.3	33.3	81876	736	736	0	247.95	By MS/MS	By MS/MS	By MS/MS	By MS/MS	By MS/MS	11.3	9.8	11.3	8.3	17.3	665400000	127300000	83470000	148150000	81075000
O00442	O00442	5	5	5	RNA 3-terminal phosphate cyclase	RTCA	sp|O00442|RTCA_HUMAN RNA 3-terminal phosphate cyclase OS=Homo sapiens OX=9606 GN=RTCA PE=1 SV=1	1	5	5	5	2	2	4	2	4	2	2	4	2	4	2	2	4	2	4	17.2	17.2	17.2	39336	366	366	0	11.68	By MS/MS	By MS/MS	By MS/MS	By MS/MS	By MS/MS	6.3	6.6	12.8	6.6	13.7	284150000	14939000	0	75235000	75660000
O00453	O00453	3	3	3	Leukocyte-specific transcript 1 protein	LST1	sp|O00453|LST1_HUMAN Leukocyte-specific transcript 1 protein OS=Homo sapiens OX=9606 GN=LST1 PE=1 SV=2	1	3	3	3	0	0	3	3	2	0	0	3	3	2	0	0	3	3	2	43.3	43.3	43.3	10792	97	97	0	55745			By MS/MS	By MS/MS	By MS/MS	0	0	43.3	43.3	24.7	947610000	0	0	305680000	269180000
O00462	O00462	19	19	19	Beta-mannosidase	MANBA	sp|O00462|MANBA_HUMAN Beta-mannosidase OS=Homo sapiens OX=9606 GN=MANBA PE=1 SV=3	1	19	19	19	13	12	11	9	8	13	12	11	9	8	13	12	11	9	8	25	25	25	100.89	879	879	0	41834	By MS/MS	By MS/MS	By MS/MS	By MS/MS	By MS/MS	18.4	16.7	14	11.4	10.1	1978900000	659700000	596620000	268530000	240370000
O00468	O00468	1	1	1	Agrin;Agrin N-terminal 110 kDa subunit;Agrin C-terminal 110 kDa subunit;Agrin C-terminal 90 kDa fragment;Agrin C-terminal 22 kDa fragment	AGRN	sp|O00468|AGRIN_HUMAN Agrin OS=Homo sapiens OX=9606 GN=AGRN PE=1 SV=6	1	1	1	1	0	1	0	0	0	0	1	0	0	0	0	1	0	0	0	0.7	0.7	0.7	217.32	2068	2068	0	46627		By MS/MS				0	0.7	0	0	0	15557000	0	15557000	0	0
O00471	O00471	9	9	9	Exocyst complex component 5	EXOC5	sp|O00471|EXOC5_HUMAN Exocyst complex component 5 OS=Homo sapiens OX=9606 GN=EXOC5 PE=1 SV=1	1	9	9	9	2	0	4	4	5	2	0	4	4	5	2	0	4	4	5	15	15	15	81852	708	708	0	10429	By MS/MS		By MS/MS	By MS/MS	By MS/MS	3.2	0	6.5	5.8	8.6	707870000	25569000	0	299290000	268980000
O00483	O00483	2	2	2	Cytochrome c oxidase subunit NDUFA4	NDUFA4	sp|O00483|NDUA4_HUMAN Cytochrome c oxidase subunit NDUFA4 OS=Homo sapiens OX=9606 GN=NDUFA4 PE=1 SV=1	1	2	2	2	0	0	2	1	1	0	0	2	1	1	0	0	2	1	1	27.2	27.2	27.2	93697	81	81	0.0026976	21798			By MS/MS	By MS/MS	By MS/MS	0	0	27.2	14.8	14.8	343730000	0	0	94718000	103320000
O00487	O00487	6	6	6	26S proteasome non-ATPase regulatory subunit 14	PSMD14	sp|O00487|PSDE_HUMAN 26S proteasome non-ATPase regulatory subunit 14 OS=Homo sapiens OX=9606 GN=PSMD14 PE=1 SV=1	1	6	6	6	5	4	4	4	3	5	4	4	4	3	5	4	4	4	3	35.5	35.5	35.5	34577	310	310	0	93368	By MS/MS	By MS/MS	By MS/MS	By MS/MS	By MS/MS	31.6	28.7	21.6	24.2	19	762070000	219360000	137170000	109400000	174670000
O00507	O00507	14	1	1	Probable ubiquitin carboxyl-terminal hydrolase FAF-Y	USP9Y	sp|O00507|USP9Y_HUMAN Probable ubiquitin carboxyl-terminal hydrolase FAF-Y OS=Homo sapiens OX=9606 GN=USP9Y PE=2 SV=2	1	14	1	1	4	3	9	9	6	0	0	0	1	0	0	0	0	1	0	6.6	0.5	0.5	291.07	2555	2555	1	-2	By matching	By matching	By matching	By MS/MS	By matching	1.9	1.2	4	3.8	2.5	16262000	0	0	0	16262000
O00515	O00515	7	7	7	Ladinin-1	LAD1	sp|O00515|LAD1_HUMAN Ladinin-1 OS=Homo sapiens OX=9606 GN=LAD1 PE=1 SV=2	1	7	7	7	6	6	0	0	0	6	6	0	0	0	6	6	0	0	0	15.9	15.9	15.9	57.13	517	517	0	9967	By MS/MS	By MS/MS				13.5	15.9	0	0	0	406040000	157290000	248750000	0	0
O00560	O00560	10	10	10	Syntenin-1	SDCBP	sp|O00560|SDCB1_HUMAN Syntenin-1 OS=Homo sapiens OX=9606 GN=SDCBP PE=1 SV=1	1	10	10	10	7	8	10	10	10	7	8	10	10	10	7	8	10	10	10	62.1	62.1	62.1	32444	298	298	0	323.31	By MS/MS	By MS/MS	By MS/MS	By MS/MS	By MS/MS	41.3	44.3	62.1	62.1	62.1	20194000000	335430000	499300000	5981500000	5596700000
O00562	O00562	6	6	6	Membrane-associated phosphatidylinositol transfer protein 1	PITPNM1	sp|O00562|PITM1_HUMAN Membrane-associated phosphatidylinositol transfer protein 1 OS=Homo sapiens OX=9606 GN=PITPNM1 PE=1 SV=4	1	6	6	6	0	0	0	3	5	0	0	0	3	5	0	0	0	3	5	6.8	6.8	6.8	134.85	1244	1244	0	79897				By MS/MS	By MS/MS	0	0	0	3	6	134930000	0	0	0	40732000
O00567	O00567	6	6	6	Nucleolar protein 56	NOP56	sp|O00567|NOP56_HUMAN Nucleolar protein 56 OS=Homo sapiens OX=9606 GN=NOP56 PE=1 SV=4	1	6	6	6	3	4	2	5	2	3	4	2	5	2	3	4	2	5	2	13.8	13.8	13.8	66049	594	594	0	77109	By MS/MS	By MS/MS	By MS/MS	By MS/MS	By MS/MS	6.6	9.1	3.9	11.3	5.4	303280000	123810000	45923000	25085000	83911000
O00571;O15523;Q9NQI0	O00571;O15523	21;14;2	21;14;2	20;13;2	ATP-dependent RNA helicase DDX3X;ATP-dependent RNA helicase DDX3Y	DDX3X;DDX3Y;DDX4	sp|O00571|DDX3X_HUMAN ATP-dependent RNA helicase DDX3X OS=Homo sapiens OX=9606 GN=DDX3X PE=1 SV=3;sp|O15523|DDX3Y_HUMAN ATP-dependent RNA helicase DDX3Y OS=Homo sapiens OX=9606 GN=DDX3Y PE=1 SV=2	3	21	21	20	12	14	17	17	17	12	14	17	17	17	11	13	16	16	16	38.5	38.5	36.9	73243	662	662;660;724	0	62861	By MS/MS	By MS/MS	By MS/MS	By MS/MS	By MS/MS	23	26.9	31.4	31	31.6	6005000000	716150000	921210000	1411700000	1222000000
O00584	O00584	12	12	12	Ribonuclease T2	RNASET2	sp|O00584|RNT2_HUMAN Ribonuclease T2 OS=Homo sapiens OX=9606 GN=RNASET2 PE=1 SV=2	1	12	12	12	11	12	10	8	10	11	12	10	8	10	11	12	10	8	10	57.4	57.4	57.4	29.48	256	256	0	323.31	By MS/MS	By MS/MS	By MS/MS	By MS/MS	By MS/MS	54.7	57.4	47.3	35.5	45.3	6877100000	1711200000	1397300000	1179000000	1147700000
O00602;Q15485	O00602	11;2	11;2	11;2	Ficolin-1	FCN1;FCN2	sp|O00602|FCN1_HUMAN Ficolin-1 OS=Homo sapiens OX=9606 GN=FCN1 PE=1 SV=2	2	11	11	11	0	1	11	10	10	0	1	11	10	10	0	1	11	10	10	49.4	49.4	49.4	35078	326	326;313	0	323.31		By MS/MS	By MS/MS	By MS/MS	By MS/MS	0	2.8	49.4	41.4	45.7	53302000000	0	303590000	15969000000	17284000000
O00625	O00625	1	1	1	Pirin	PIR	sp|O00625|PIR_HUMAN Pirin OS=Homo sapiens OX=9606 GN=PIR PE=1 SV=1	1	1	1	1	1	1	0	0	1	1	1	0	0	1	1	1	0	0	1	4.1	4.1	4.1	32113	290	290	0.00084057	25893	By MS/MS	By MS/MS			By matching	4.1	4.1	0	0	4.1	159040000	77831000	71484000	0	0
O00629	O00629	10	10	6	Importin subunit alpha-3	KPNA4	sp|O00629|IMA3_HUMAN Importin subunit alpha-3 OS=Homo sapiens OX=9606 GN=KPNA4 PE=1 SV=1	1	10	10	6	5	4	5	6	8	5	4	5	6	8	2	3	3	4	5	35.5	35.5	26.1	57886	521	521	0	43064	By MS/MS	By MS/MS	By MS/MS	By MS/MS	By MS/MS	13.4	15.4	15.2	22.1	26.5	1288300000	327690000	215870000	256310000	199610000
O00635	O00635	2	2	2	E3 ubiquitin-protein ligase TRIM38	TRIM38	sp|O00635|TRI38_HUMAN E3 ubiquitin-protein ligase TRIM38 OS=Homo sapiens OX=9606 GN=TRIM38 PE=1 SV=1	1	2	2	2	0	0	1	1	0	0	0	1	1	0	0	0	1	1	0	5.6	5.6	5.6	53415	465	465	0.0026867	21526			By MS/MS	By MS/MS		0	0	2.4	3.2	0	55236000	0	0	28515000	26722000
O00743	O00743	8	8	8	Serine/threonine-protein phosphatase 6 catalytic subunit;Serine/threonine-protein phosphatase 6 catalytic subunit, N-terminally processed	PPP6C	sp|O00743|PPP6_HUMAN Serine/threonine-protein phosphatase 6 catalytic subunit OS=Homo sapiens OX=9606 GN=PPP6C PE=1 SV=1	1	8	8	8	2	1	7	6	6	2	1	7	6	6	2	1	7	6	6	35.4	35.4	35.4	35144	305	305	0	85806	By MS/MS	By MS/MS	By MS/MS	By MS/MS	By MS/MS	7.2	4.3	32.1	24.9	24.9	2108900000	48066000	0	507470000	680780000
O00748;Q5XG92;P22303	O00748	16;1;1	16;1;1	16;1;1	Cocaine esterase	CES2;CES4A;ACHE	sp|O00748|EST2_HUMAN Cocaine esterase OS=Homo sapiens OX=9606 GN=CES2 PE=1 SV=1	3	16	16	16	13	14	0	0	0	13	14	0	0	0	13	14	0	0	0	38.1	38.1	38.1	61806	559	559;561;614	0	112.14	By MS/MS	By MS/MS				33.8	32.6	0	0	0	3877200000	1965200000	1912000000	0	0
O00754	O00754	24	24	24	Lysosomal alpha-mannosidase;Lysosomal alpha-mannosidase A peptide;Lysosomal alpha-mannosidase B peptide;Lysosomal alpha-mannosidase C peptide;Lysosomal alpha-mannosidase D peptide;Lysosomal alpha-mannosidase E peptide	MAN2B1	sp|O00754|MA2B1_HUMAN Lysosomal alpha-mannosidase OS=Homo sapiens OX=9606 GN=MAN2B1 PE=1 SV=3	1	24	24	24	5	5	20	19	19	5	5	20	19	19	5	5	20	19	19	35	35	35	113.74	1011	1011	0	218.61	By MS/MS	By MS/MS	By MS/MS	By MS/MS	By MS/MS	5.2	5.1	29.4	28.7	27.6	6674400000	114400000	101350000	2212300000	2106900000
O00757	O00757	2	1	1	Fructose-1,6-bisphosphatase isozyme 2	FBP2	sp|O00757|F16P2_HUMAN Fructose-1,6-bisphosphatase isozyme 2 OS=Homo sapiens OX=9606 GN=FBP2 PE=1 SV=2	1	2	1	1	2	2	2	1	2	1	1	1	0	1	1	1	1	0	1	6.2	2.9	2.9	36743	339	339	0.00056593	26709	By MS/MS	By matching	By MS/MS	By matching	By MS/MS	6.2	6.2	6.2	3.2	6.2	491910000	268100000	112890000	96456000	0
O00764	O00764	14	14	14	Pyridoxal kinase	PDXK	sp|O00764|PDXK_HUMAN Pyridoxal kinase OS=Homo sapiens OX=9606 GN=PDXK PE=1 SV=1	1	14	14	14	9	10	13	14	14	9	10	13	14	14	9	10	13	14	14	52.6	52.6	52.6	35102	312	312	0	138.23	By MS/MS	By MS/MS	By MS/MS	By MS/MS	By MS/MS	34.3	43.3	52.6	52.6	52.6	13613000000	761650000	1134400000	3506800000	3407700000
O14493;O95484;P56747;O15551	O14493;O95484;P56747;O15551	1;1;1;1	1;1;1;1	1;1;1;1	Claudin-4;Claudin-9;Claudin-6;Claudin-3	CLDN4;CLDN9;CLDN6;CLDN3	sp|O14493|CLD4_HUMAN Claudin-4 OS=Homo sapiens OX=9606 GN=CLDN4 PE=1 SV=1;sp|O95484|CLD9_HUMAN Claudin-9 OS=Homo sapiens OX=9606 GN=CLDN9 PE=1 SV=1;sp|P56747|CLD6_HUMAN Claudin-6 OS=Homo sapiens OX=9606 GN=CLDN6 PE=1 SV=2;sp|O15551|CLD3_HUMAN Claudin-3 OS=	4	1	1	1	0	1	0	0	0	0	1	0	0	0	0	1	0	0	0	7.7	7.7	7.7	22077	209	209;217;220;220	0.00084081	25903		By MS/MS				0	7.7	0	0	0	81874000	0	81874000	0	0
O14545	O14545	2	2	2	TRAF-type zinc finger domain-containing protein 1	TRAFD1	sp|O14545|TRAD1_HUMAN TRAF-type zinc finger domain-containing protein 1 OS=Homo sapiens OX=9606 GN=TRAFD1 PE=1 SV=1	1	2	2	2	0	0	2	1	1	0	0	2	1	1	0	0	2	1	1	4.6	4.6	4.6	64.84	582	582	0.00029011	29051			By MS/MS	By MS/MS	By MS/MS	0	0	4.6	2.9	2.9	29149000	0	0	8428400	13836000
O14548	O14548	1	1	1	Cytochrome c oxidase subunit 7A-related protein, mitochondrial	COX7A2L	sp|O14548|COX7R_HUMAN Cytochrome c oxidase subunit 7A-related protein, mitochondrial OS=Homo sapiens OX=9606 GN=COX7A2L PE=1 SV=2	1	1	1	1	0	0	1	1	0	0	0	1	1	0	0	0	1	1	0	14	14	14	12615	114	114	0.0041667	18949			By MS/MS	By MS/MS		0	0	14	14	0	0	0	0	0	0
O14561	O14561	2	2	2	Acyl carrier protein, mitochondrial	NDUFAB1	sp|O14561|ACPM_HUMAN Acyl carrier protein, mitochondrial OS=Homo sapiens OX=9606 GN=NDUFAB1 PE=1 SV=3	1	2	2	2	2	1	1	1	2	2	1	1	1	2	2	1	1	1	2	14.7	14.7	14.7	17417	156	156	0	39463	By MS/MS	By MS/MS	By MS/MS	By MS/MS	By MS/MS	14.7	5.8	9	9	14.7	433610000	37527000	76427000	79190000	85175000
O14569	O14569	1	1	1	Cytochrome b561 domain-containing protein 2	CYB561D2	sp|O14569|C56D2_HUMAN Transmembrane reductase CYB561D2 OS=Homo sapiens OX=9606 GN=CYB561D2 PE=1 SV=1	1	1	1	1	0	0	1	1	1	0	0	1	1	1	0	0	1	1	1	5.4	5.4	5.4	23973	222	222	0.00084364	26076			By MS/MS	By MS/MS	By MS/MS	0	0	5.4	5.4	5.4	154290000	0	0	43816000	54048000
O14579	O14579	11	11	11	Coatomer subunit epsilon	COPE	sp|O14579|COPE_HUMAN Coatomer subunit epsilon OS=Homo sapiens OX=9606 GN=COPE PE=1 SV=3	1	11	11	11	6	8	9	10	10	6	8	9	10	10	6	8	9	10	10	51.9	51.9	51.9	34482	308	308	0	141.45	By MS/MS	By MS/MS	By MS/MS	By MS/MS	By MS/MS	24	43.5	37.7	51.9	51.9	3803200000	251090000	392030000	966510000	1115100000
P47813;O14602	P47813;O14602	2;2	2;2	2;2	Eukaryotic translation initiation factor 1A, X-chromosomal;Eukaryotic translation initiation factor 1A, Y-chromosomal	EIF1AX;EIF1AY	sp|P47813|IF1AX_HUMAN Eukaryotic translation initiation factor 1A, X-chromosomal OS=Homo sapiens OX=9606 GN=EIF1AX PE=1 SV=2;sp|O14602|IF1AY_HUMAN Eukaryotic translation initiation factor 1A, Y-chromosomal OS=Homo sapiens OX=9606 GN=EIF1AY PE=1 SV=4	2	2	2	2	2	2	1	1	1	2	2	1	1	1	2	2	1	1	1	17.4	17.4	17.4	16.46	144	144;144	0	43766	By MS/MS	By MS/MS	By MS/MS	By MS/MS	By MS/MS	17.4	17.4	7.6	7.6	7.6	342670000	80171000	63877000	63023000	61076000
O14617	O14617	12	12	12	AP-3 complex subunit delta-1	AP3D1	sp|O14617|AP3D1_HUMAN AP-3 complex subunit delta-1 OS=Homo sapiens OX=9606 GN=AP3D1 PE=1 SV=1	1	12	12	12	5	5	8	9	10	5	5	8	9	10	5	5	8	9	10	14.6	14.6	14.6	130.16	1153	1153	0	57219	By MS/MS	By MS/MS	By MS/MS	By MS/MS	By MS/MS	6.8	6.8	10.8	11.4	11.5	1495100000	187210000	206930000	246590000	313760000
Q5TA81;O14633;Q5TA76;Q5TA78;Q5TA79;Q5TA82;Q5T7P3	Q5TA81;O14633;Q5TA76;Q5TA78;Q5TA79;Q5TA82;Q5T7P3	2;2;1;1;1;1;1	2;2;1;1;1;1;1	1;1;0;0;0;0;0	Late cornified envelope protein 2C;Late cornified envelope protein 2B;Late cornified envelope protein 3A;Late cornified envelope protein 4A;Late cornified envelope protein 2A;Late cornified envelope protein 2D;Late cornified envelope protein 1B	LCE2C;LCE2B;LCE3A;LCE4A;LCE2A;LCE2D;LCE1B	sp|Q5TA81|LCE2C_HUMAN Late cornified envelope protein 2C OS=Homo sapiens OX=9606 GN=LCE2C PE=1 SV=1;sp|O14633|LCE2B_HUMAN Late cornified envelope protein 2B OS=Homo sapiens OX=9606 GN=LCE2B PE=1 SV=1;sp|Q5TA76|LCE3A_HUMAN Late cornified envelope protein 3A	7	2	2	1	2	1	0	0	0	2	1	0	0	0	1	0	0	0	0	35.5	35.5	22.7	11224	110	110;110;89;99;106;110;118	0	7254	By MS/MS	By MS/MS				35.5	12.7	0	0	0	41430000	30723000	10707000	0	0
O14639	O14639	16	16	16	Actin-binding LIM protein 1	ABLIM1	sp|O14639|ABLM1_HUMAN Actin-binding LIM protein 1 OS=Homo sapiens OX=9606 GN=ABLIM1 PE=1 SV=3	1	16	16	16	13	12	1	1	0	13	12	1	1	0	13	12	1	1	0	26.6	26.6	26.6	87687	778	778	0	44004	By MS/MS	By MS/MS	By matching	By matching		23	19.9	1.9	1.9	0	1153600000	495490000	638290000	10670000	9109300
O14656	O14656	12	12	12	Torsin-1A	TOR1A	sp|O14656|TOR1A_HUMAN Torsin-1A OS=Homo sapiens OX=9606 GN=TOR1A PE=1 SV=1	1	12	12	12	0	0	8	10	12	0	0	8	10	12	0	0	8	10	12	43.4	43.4	43.4	37808	332	332	0	38667			By MS/MS	By MS/MS	By MS/MS	0	0	30.1	37	43.4	1685600000	0	0	390670000	536950000
O14657	O14657	4	4	4	Torsin-1B	TOR1B	sp|O14657|TOR1B_HUMAN Torsin-1B OS=Homo sapiens OX=9606 GN=TOR1B PE=1 SV=2	1	4	4	4	2	1	2	4	1	2	1	2	4	1	2	1	2	4	1	15.2	15.2	15.2	37978	336	336	0	55423	By MS/MS	By MS/MS	By MS/MS	By MS/MS	By MS/MS	6.8	3.9	7.1	15.2	4.2	237570000	33241000	0	42381000	96607000
O14672	O14672	12	12	12	Disintegrin and metalloproteinase domain-containing protein 10	ADAM10	sp|O14672|ADA10_HUMAN Disintegrin and metalloproteinase domain-containing protein 10 OS=Homo sapiens OX=9606 GN=ADAM10 PE=1 SV=1	1	12	12	12	0	0	11	9	12	0	0	11	9	12	0	0	11	9	12	19.8	19.8	19.8	84141	748	748	0	142.46			By MS/MS	By MS/MS	By MS/MS	0	0	18.3	15.1	19.8	1842900000	0	0	584310000	646650000
O14683	O14683	2	2	2	Tumor protein p53-inducible protein 11	TP53I11	sp|O14683|P5I11_HUMAN Tumor protein p53-inducible protein 11 OS=Homo sapiens OX=9606 GN=TP53I11 PE=1 SV=2	1	2	2	2	0	0	1	1	0	0	0	1	1	0	0	0	1	1	0	13.2	13.2	13.2	21054	189	189	0.0029279	20449			By MS/MS	By MS/MS		0	0	7.9	5.3	0	64303000	0	0	36060000	28244000
O14686	O14686	2	2	2	Histone-lysine N-methyltransferase 2D	KMT2D	sp|O14686|KMT2D_HUMAN Histone-lysine N-methyltransferase 2D OS=Homo sapiens OX=9606 GN=KMT2D PE=1 SV=2	1	2	2	2	0	1	0	0	1	0	1	0	0	1	0	1	0	0	1	0.5	0.5	0.5	593.38	5537	5537	0.0056324	1782		By MS/MS			By MS/MS	0	0.3	0	0	0.2	161870000	0	85597000	0	0
O14727	O14727	33	33	33	Apoptotic protease-activating factor 1	APAF1	sp|O14727|APAF_HUMAN Apoptotic protease-activating factor 1 OS=Homo sapiens OX=9606 GN=APAF1 PE=1 SV=2	1	33	33	33	0	0	27	26	29	0	0	27	26	29	0	0	27	26	29	35	35	35	141.84	1248	1248	0	196.89			By MS/MS	By MS/MS	By MS/MS	0	0	27.8	28.9	30.7	5035400000	0	0	1550700000	1496100000
O14732	O14732	4	4	4	Inositol monophosphatase 2	IMPA2	sp|O14732|IMPA2_HUMAN Inositol monophosphatase 2 OS=Homo sapiens OX=9606 GN=IMPA2 PE=1 SV=1	1	4	4	4	0	1	3	3	3	0	1	3	3	3	0	1	3	3	3	22.6	22.6	22.6	31321	288	288	0	99089		By MS/MS	By MS/MS	By MS/MS	By MS/MS	0	8	14.6	14.6	14.6	443090000	0	7031400	177680000	140010000
O14734	O14734	3	3	3	Acyl-coenzyme A thioesterase 8	ACOT8	sp|O14734|ACOT8_HUMAN Acyl-coenzyme A thioesterase 8 OS=Homo sapiens OX=9606 GN=ACOT8 PE=1 SV=1	1	3	3	3	0	0	2	2	2	0	0	2	2	2	0	0	2	2	2	12.2	12.2	12.2	35914	319	319	0	62063			By MS/MS	By MS/MS	By MS/MS	0	0	8.5	8.8	8.8	73884000	0	0	15205000	20790000
O14735	O14735	4	4	4	CDP-diacylglycerol--inositol 3-phosphatidyltransferase	CDIPT	sp|O14735|CDIPT_HUMAN CDP-diacylglycerol--inositol 3-phosphatidyltransferase OS=Homo sapiens OX=9606 GN=CDIPT PE=1 SV=1	1	4	4	4	1	1	3	3	3	1	1	3	3	3	1	1	3	3	3	21.1	21.1	21.1	23539	213	213	0	55231	By MS/MS	By MS/MS	By MS/MS	By MS/MS	By MS/MS	5.2	5.2	15	16.4	15	325710000	0	26869000	118590000	55304000
O14744	O14744	3	3	3	Protein arginine N-methyltransferase 5;Protein arginine N-methyltransferase 5, N-terminally processed	PRMT5	sp|O14744|ANM5_HUMAN Protein arginine N-methyltransferase 5 OS=Homo sapiens OX=9606 GN=PRMT5 PE=1 SV=4	1	3	3	3	3	2	1	0	0	3	2	1	0	0	3	2	1	0	0	5.2	5.2	5.2	72683	637	637	0	35642	By MS/MS	By MS/MS	By MS/MS			5.2	3.6	1.6	0	0	151190000	102220000	48967000	0	0
O14745	O14745	19	19	19	Na(+)/H(+) exchange regulatory cofactor NHE-RF1	SLC9A3R1	sp|O14745|NHRF1_HUMAN Na(+)/H(+) exchange regulatory cofactor NHE-RF1 OS=Homo sapiens OX=9606 GN=SLC9A3R1 PE=1 SV=4	1	19	19	19	11	12	11	10	11	11	12	11	10	11	11	12	11	10	11	63.7	63.7	63.7	38868	358	358	0	100.89	By MS/MS	By MS/MS	By MS/MS	By MS/MS	By MS/MS	44.1	47.5	44.1	41.3	44.7	4542200000	867150000	1199800000	686610000	760820000
O14772	O14772	7	7	7	Fucose-1-phosphate guanylyltransferase	FPGT	sp|O14772|FPGT_HUMAN Fucose-1-phosphate guanylyltransferase OS=Homo sapiens OX=9606 GN=FPGT PE=1 SV=3	1	7	7	7	0	0	2	6	5	0	0	2	6	5	0	0	2	6	5	17.6	17.6	17.6	68009	607	607	0	21471			By MS/MS	By MS/MS	By MS/MS	0	0	4.9	15.2	11.9	382140000	0	0	85334000	155790000
O14773	O14773	14	14	14	Tripeptidyl-peptidase 1	TPP1	sp|O14773|TPP1_HUMAN Tripeptidyl-peptidase 1 OS=Homo sapiens OX=9606 GN=TPP1 PE=1 SV=2	1	14	14	14	13	11	6	5	9	13	11	6	5	9	13	11	6	5	9	36.9	36.9	36.9	61247	563	563	0	190.81	By MS/MS	By MS/MS	By MS/MS	By MS/MS	By MS/MS	35.7	29.7	15.8	13.3	24	4659800000	1631200000	1453400000	551880000	434100000
O14776	O14776	3	3	3	Transcription elongation regulator 1	TCERG1	sp|O14776|TCRG1_HUMAN Transcription elongation regulator 1 OS=Homo sapiens OX=9606 GN=TCERG1 PE=1 SV=2	1	3	3	3	0	0	1	2	2	0	0	1	2	2	0	0	1	2	2	3	3	3	123.9	1098	1098	0	41653			By MS/MS	By MS/MS	By MS/MS	0	0	1	2	2	25809000	0	0	0	0
O14787	O14787	7	2	2	Transportin-2	TNPO2	sp|O14787|TNPO2_HUMAN Transportin-2 OS=Homo sapiens OX=9606 GN=TNPO2 PE=1 SV=3	1	7	2	2	4	5	5	6	5	2	2	2	2	0	2	2	2	2	0	9.5	3.3	3.3	101.39	897	897	0.0011074	24716	By MS/MS	By MS/MS	By MS/MS	By MS/MS	By matching	5.2	7.2	7.6	8.5	6.1	147950000	41910000	56740000	28060000	21239000
O14798	O14798	3	3	3	Tumor necrosis factor receptor superfamily member 10C	TNFRSF10C	sp|O14798|TR10C_HUMAN Tumor necrosis factor receptor superfamily member 10C OS=Homo sapiens OX=9606 GN=TNFRSF10C PE=1 SV=3	1	3	3	3	0	0	3	3	2	0	0	3	3	2	0	0	3	3	2	22	22	22	27407	259	259	0	97293			By MS/MS	By MS/MS	By MS/MS	0	0	22	22	9.3	411570000	0	0	145250000	143990000
O14818;Q8TAA3	O14818	11;4	11;4	11;4	Proteasome subunit alpha type-7	PSMA7;PSMA8	sp|O14818|PSA7_HUMAN Proteasome subunit alpha type-7 OS=Homo sapiens OX=9606 GN=PSMA7 PE=1 SV=1	2	11	11	11	7	9	9	10	9	7	9	9	10	9	7	9	9	10	9	52.8	52.8	52.8	27887	248	248;256	0	205.57	By MS/MS	By MS/MS	By MS/MS	By MS/MS	By MS/MS	37.5	49.2	48.8	49.6	49.6	11790000000	518970000	489740000	3531100000	3448500000
O14828	O14828	1	1	1	Secretory carrier-associated membrane protein 3	SCAMP3	sp|O14828|SCAM3_HUMAN Secretory carrier-associated membrane protein 3 OS=Homo sapiens OX=9606 GN=SCAMP3 PE=1 SV=3	1	1	1	1	0	0	0	0	1	0	0	0	0	1	0	0	0	0	1	5.8	5.8	5.8	38287	347	347	0.0011044	24462					By MS/MS	0	0	0	0	5.8	0	0	0	0	0
O14841	O14841	13	13	13	5-oxoprolinase	OPLAH	sp|O14841|OPLA_HUMAN 5-oxoprolinase OS=Homo sapiens OX=9606 GN=OPLAH PE=1 SV=3	1	13	13	13	4	5	6	6	8	4	5	6	6	8	4	5	6	6	8	15.8	15.8	15.8	137.46	1288	1288	0	36772	By MS/MS	By MS/MS	By MS/MS	By MS/MS	By MS/MS	4.7	5.1	7.5	7	10.1	707750000	49739000	146020000	136950000	145850000
O14867	O14867	2	2	2	Transcription regulator protein BACH1	BACH1	sp|O14867|BACH1_HUMAN Transcription regulator protein BACH1 OS=Homo sapiens OX=9606 GN=BACH1 PE=1 SV=2	1	2	2	2	0	1	1	0	0	0	1	1	0	0	0	1	1	0	0	5.4	5.4	5.4	81957	736	736	0.00029771	32076		By MS/MS	By MS/MS			0	3.7	1.8	0	0	75553000	0	58555000	16998000	0
O14874	O14874	1	1	1	[3-methyl-2-oxobutanoate dehydrogenase [lipoamide]] kinase, mitochondrial	BCKDK	sp|O14874|BCKD_HUMAN [3-methyl-2-oxobutanoate dehydrogenase [lipoamide]] kinase, mitochondrial OS=Homo sapiens OX=9606 GN=BCKDK PE=1 SV=2	1	1	1	1	0	0	0	1	1	0	0	0	1	1	0	0	0	1	1	2.7	2.7	2.7	46.36	412	412	0.0083992	15336				By MS/MS	By MS/MS	0	0	0	2.7	2.7	18693000	0	0	0	8317100
O14880	O14880	3	3	3	Microsomal glutathione S-transferase 3	MGST3	sp|O14880|MGST3_HUMAN Microsomal glutathione S-transferase 3 OS=Homo sapiens OX=9606 GN=MGST3 PE=1 SV=1	1	3	3	3	3	3	1	1	2	3	3	1	1	2	3	3	1	1	2	32.2	32.2	32.2	16516	152	152	0	92439	By MS/MS	By MS/MS	By MS/MS	By MS/MS	By MS/MS	32.2	32.2	8.6	8.6	23	454480000	98635000	199350000	36581000	51480000
O14907	O14907	3	3	3	Tax1-binding protein 3	TAX1BP3	sp|O14907|TX1B3_HUMAN Tax1-binding protein 3 OS=Homo sapiens OX=9606 GN=TAX1BP3 PE=1 SV=2	1	3	3	3	3	3	0	1	1	3	3	0	1	1	3	3	0	1	1	39.5	39.5	39.5	13735	124	124	0	84469	By MS/MS	By MS/MS		By MS/MS	By MS/MS	39.5	39.5	0	13.7	13.7	444220000	180540000	245770000	0	17908000
O14908;Q8TF64	O14908	6;1	6;1	6;1	PDZ domain-containing protein GIPC1	GIPC1;GIPC3	sp|O14908|GIPC1_HUMAN PDZ domain-containing protein GIPC1 OS=Homo sapiens OX=9606 GN=GIPC1 PE=1 SV=2	2	6	6	6	5	4	0	0	0	5	4	0	0	0	5	4	0	0	0	27.9	27.9	27.9	36049	333	333;312	0	15575	By MS/MS	By MS/MS				24.3	19.8	0	0	0	331810000	187130000	144690000	0	0
O14920	O14920	13	13	12	Inhibitor of nuclear factor kappa-B kinase subunit beta	IKBKB	sp|O14920|IKKB_HUMAN Inhibitor of nuclear factor kappa-B kinase subunit beta OS=Homo sapiens OX=9606 GN=IKBKB PE=1 SV=1	1	13	13	12	1	1	12	7	9	1	1	12	7	9	1	1	11	6	8	22.2	22.2	21.2	86563	756	756	0	22165	By MS/MS	By MS/MS	By MS/MS	By MS/MS	By MS/MS	1.5	1.5	20.5	9.7	16.5	833280000	73755000	17150000	267860000	205200000
O14929	O14929	4	4	4	Histone acetyltransferase type B catalytic subunit	HAT1	sp|O14929|HAT1_HUMAN Histone acetyltransferase type B catalytic subunit OS=Homo sapiens OX=9606 GN=HAT1 PE=1 SV=1	1	4	4	4	0	0	4	4	4	0	0	4	4	4	0	0	4	4	4	13.6	13.6	13.6	49512	419	419	0	16674			By MS/MS	By MS/MS	By MS/MS	0	0	13.6	13.6	13.6	327020000	0	0	130190000	128840000
O14933	O14933	2	2	2	Ubiquitin/ISG15-conjugating enzyme E2 L6	UBE2L6	sp|O14933|UB2L6_HUMAN Ubiquitin/ISG15-conjugating enzyme E2 L6 OS=Homo sapiens OX=9606 GN=UBE2L6 PE=1 SV=4	1	2	2	2	1	0	1	0	1	1	0	1	0	1	1	0	1	0	1	20.3	20.3	20.3	17769	153	153	0.00029248	30057	By MS/MS		By MS/MS		By MS/MS	9.8	0	10.5	0	10.5	82524000	17605000	0	27626000	0
O14949	O14949	2	2	2	Cytochrome b-c1 complex subunit 8	UQCRQ	sp|O14949|QCR8_HUMAN Cytochrome b-c1 complex subunit 8 OS=Homo sapiens OX=9606 GN=UQCRQ PE=1 SV=4	1	2	2	2	1	1	2	2	2	1	1	2	2	2	1	1	2	2	2	24.4	24.4	24.4	99062	82	82	0.0034202	19628	By matching	By matching	By MS/MS	By MS/MS	By MS/MS	15.9	15.9	24.4	24.4	24.4	259100000	18494000	25766000	58629000	64137000
P19105;O14950;P24844	P19105;O14950;P24844	8;8;5	8;8;5	8;8;5	Myosin regulatory light chain 12A;Myosin regulatory light chain 12B;Myosin regulatory light polypeptide 9	MYL12A;MYL12B;MYL9	sp|P19105|ML12A_HUMAN Myosin regulatory light chain 12A OS=Homo sapiens OX=9606 GN=MYL12A PE=1 SV=2;sp|O14950|ML12B_HUMAN Myosin regulatory light chain 12B OS=Homo sapiens OX=9606 GN=MYL12B PE=1 SV=2;sp|P24844|MYL9_HUMAN Myosin regulatory light polypeptide	3	8	8	8	6	7	7	7	8	6	7	7	7	8	6	7	7	7	8	59.1	59.1	59.1	19794	171	171;172;172	0	306.13	By MS/MS	By MS/MS	By MS/MS	By MS/MS	By MS/MS	42.1	47.4	47.4	47.4	59.1	15961000000	1254900000	1661700000	3810300000	4300800000
O14964	O14964	6	6	6	Hepatocyte growth factor-regulated tyrosine kinase substrate	HGS	sp|O14964|HGS_HUMAN Hepatocyte growth factor-regulated tyrosine kinase substrate OS=Homo sapiens OX=9606 GN=HGS PE=1 SV=1	1	6	6	6	2	3	3	4	4	2	3	3	4	4	2	3	3	4	4	8.5	8.5	8.5	86191	777	777	0	13238	By MS/MS	By MS/MS	By MS/MS	By MS/MS	By MS/MS	3.1	4.2	4.1	5.5	5.8	709690000	72051000	53174000	125330000	183580000
O14966	O14966	3	2	2	Ras-related protein Rab-7L1	RAB29	sp|O14966|RAB7L_HUMAN Ras-related protein Rab-7L1 OS=Homo sapiens OX=9606 GN=RAB29 PE=1 SV=1	1	3	2	2	1	0	2	3	3	0	0	1	2	2	0	0	1	2	2	16.3	10.8	10.8	23155	203	203	0.0031712	19963	By matching		By MS/MS	By MS/MS	By MS/MS	5.4	0	10.8	16.3	16.3	121330000	0	0	18615000	42464000
O14972	O14972	4	4	4	Down syndrome critical region protein 3	VPS26C	sp|O14972|VP26C_HUMAN Vacuolar protein sorting-associated protein 26C OS=Homo sapiens OX=9606 GN=VPS26C PE=1 SV=1	1	4	4	4	1	1	3	4	4	1	1	3	4	4	1	1	3	4	4	18.9	18.9	18.9	33.01	297	297	0	95621	By MS/MS	By MS/MS	By MS/MS	By MS/MS	By MS/MS	4	4	12.5	18.9	18.9	424690000	15069000	18301000	104620000	119890000
O14974	O14974	7	7	7	Protein phosphatase 1 regulatory subunit 12A	PPP1R12A	sp|O14974|MYPT1_HUMAN Protein phosphatase 1 regulatory subunit 12A OS=Homo sapiens OX=9606 GN=PPP1R12A PE=1 SV=1	1	7	7	7	3	2	6	6	5	3	2	6	6	5	3	2	6	6	5	10.4	10.4	10.4	115.28	1030	1030	0	35736	By MS/MS	By MS/MS	By MS/MS	By MS/MS	By MS/MS	4.2	3.5	9.7	9.7	7.7	1022100000	113810000	97005000	244690000	225400000
O14975	O14975	13	13	13	Very long-chain acyl-CoA synthetase	SLC27A2	sp|O14975|S27A2_HUMAN Very long-chain acyl-CoA synthetase OS=Homo sapiens OX=9606 GN=SLC27A2 PE=1 SV=2	1	13	13	13	2	2	11	11	11	2	2	11	11	11	2	2	11	11	11	28.5	28.5	28.5	70311	620	620	0	37614	By MS/MS	By MS/MS	By MS/MS	By MS/MS	By MS/MS	4.5	4.5	23.7	25	25	1484400000	63881000	126040000	380870000	427530000
O14976	O14976	16	16	16	Cyclin-G-associated kinase	GAK	sp|O14976|GAK_HUMAN Cyclin-G-associated kinase OS=Homo sapiens OX=9606 GN=GAK PE=1 SV=2	1	16	16	16	5	1	10	13	14	5	1	10	13	14	5	1	10	13	14	16.7	16.7	16.7	143.19	1311	1311	0	122.99	By MS/MS	By MS/MS	By MS/MS	By MS/MS	By MS/MS	6.3	1.7	11.1	14	15.1	1500700000	158960000	24733000	330410000	322650000
O14979	O14979	5	4	4	Heterogeneous nuclear ribonucleoprotein D-like	HNRNPDL	sp|O14979|HNRDL_HUMAN Heterogeneous nuclear ribonucleoprotein D-like OS=Homo sapiens OX=9606 GN=HNRNPDL PE=1 SV=3	1	5	4	4	4	4	2	2	3	3	3	1	1	2	3	3	1	1	2	15.5	13.6	13.6	46437	420	420	0	15312	By MS/MS	By MS/MS	By MS/MS	By MS/MS	By MS/MS	11	12.1	5.7	5.2	7.6	177640000	74934000	0	43558000	0
O14980	O14980	28	28	28	Exportin-1	XPO1	sp|O14980|XPO1_HUMAN Exportin-1 OS=Homo sapiens OX=9606 GN=XPO1 PE=1 SV=1	1	28	28	28	9	10	25	24	25	9	10	25	24	25	9	10	25	24	25	36.4	36.4	36.4	123.38	1071	1071	0	205.09	By MS/MS	By MS/MS	By MS/MS	By MS/MS	By MS/MS	11.5	12.1	30.4	29.9	31.1	4203800000	232840000	302920000	1229500000	974420000
O15020	O15020	49	43	43	Spectrin beta chain, non-erythrocytic 2	SPTBN2	sp|O15020|SPTN2_HUMAN Spectrin beta chain, non-erythrocytic 2 OS=Homo sapiens OX=9606 GN=SPTBN2 PE=1 SV=3	1	49	43	43	39	34	5	4	3	36	31	0	0	0	36	31	0	0	0	28.2	25.1	25.1	271.32	2390	2390	0	323.31	By MS/MS	By MS/MS	By matching	By matching	By matching	22.7	20.6	2.6	2	1.6	3316300000	1594300000	1722000000	0	0
O15027	O15027	3	3	3	Protein transport protein Sec16A	SEC16A	sp|O15027|SC16A_HUMAN Protein transport protein Sec16A OS=Homo sapiens OX=9606 GN=SEC16A PE=1 SV=4	1	3	3	3	0	0	1	2	1	0	0	1	2	1	0	0	1	2	1	1.9	1.9	1.9	251.89	2357	2357	0	38568			By MS/MS	By MS/MS	By MS/MS	0	0	0.6	1.3	0.6	78971000	0	0	29903000	12617000
O15031	O15031	4	4	4	Plexin-B2	PLXNB2	sp|O15031|PLXB2_HUMAN Plexin-B2 OS=Homo sapiens OX=9606 GN=PLXNB2 PE=1 SV=3	1	4	4	4	2	3	0	0	0	2	3	0	0	0	2	3	0	0	0	3.2	3.2	3.2	205.12	1838	1838	0	26685	By MS/MS	By MS/MS				1.7	2.3	0	0	0	96107000	32212000	63895000	0	0
O15040	O15040	2	2	2	Tectonin beta-propeller repeat-containing protein 2	TECPR2	sp|O15040|TCPR2_HUMAN Tectonin beta-propeller repeat-containing protein 2 OS=Homo sapiens OX=9606 GN=TECPR2 PE=1 SV=4	1	2	2	2	0	1	0	0	1	0	1	0	0	1	0	1	0	0	1	1.5	1.5	1.5	153.85	1411	1411	0.0034247	19683		By MS/MS			By MS/MS	0	0.8	0	0	0.7	191500000	0	171550000	0	0
O15042	O15042	1	1	1	U2 snRNP-associated SURP motif-containing protein	U2SURP	sp|O15042|SR140_HUMAN U2 snRNP-associated SURP motif-containing protein OS=Homo sapiens OX=9606 GN=U2SURP PE=1 SV=2	1	1	1	1	0	0	1	1	1	0	0	1	1	1	0	0	1	1	1	1.2	1.2	1.2	118.29	1029	1029	0.0031662	19893			By MS/MS	By MS/MS	By MS/MS	0	0	1.2	1.2	1.2	67290000	0	0	16649000	28912000
O15067	O15067	4	4	4	Phosphoribosylformylglycinamidine synthase	PFAS	sp|O15067|PUR4_HUMAN Phosphoribosylformylglycinamidine synthase OS=Homo sapiens OX=9606 GN=PFAS PE=1 SV=4	1	4	4	4	0	0	2	4	2	0	0	2	4	2	0	0	2	4	2	4.5	4.5	4.5	144.73	1338	1338	0	51675			By MS/MS	By MS/MS	By MS/MS	0	0	2	4.5	2	114010000	0	0	36650000	49247000
O15083	O15083	1	1	1	ERC protein 2	ERC2	sp|O15083|ERC2_HUMAN ERC protein 2 OS=Homo sapiens OX=9606 GN=ERC2 PE=1 SV=3	1	1	1	1	0	0	1	0	0	0	0	1	0	0	0	0	1	0	0	1.5	1.5	1.5	110.56	957	957	1	-2			By MS/MS			0	0	1.5	0	0	27478000	0	0	27478000	0
O15111	O15111	11	10	10	Inhibitor of nuclear factor kappa-B kinase subunit alpha	CHUK	sp|O15111|IKKA_HUMAN Inhibitor of nuclear factor kappa-B kinase subunit alpha OS=Homo sapiens OX=9606 GN=CHUK PE=1 SV=2	1	11	10	10	0	0	7	8	11	0	0	6	7	10	0	0	6	7	10	16.2	15.2	15.2	84639	745	745	0	12882			By MS/MS	By MS/MS	By MS/MS	0	0	10.3	11.5	16.2	556730000	0	0	142630000	177570000
O15116	O15116	2	2	2	U6 snRNA-associated Sm-like protein LSm1	LSM1	sp|O15116|LSM1_HUMAN U6 snRNA-associated Sm-like protein LSm1 OS=Homo sapiens OX=9606 GN=LSM1 PE=1 SV=1	1	2	2	2	0	0	1	1	2	0	0	1	1	2	0	0	1	1	2	17.3	17.3	17.3	15179	133	133	0	42507			By MS/MS	By MS/MS	By MS/MS	0	0	12	5.3	17.3	177170000	0	0	51821000	23387000
O15117	O15117	8	8	8	FYN-binding protein	FYB1	sp|O15117|FYB1_HUMAN FYN-binding protein 1 OS=Homo sapiens OX=9606 GN=FYB1 PE=1 SV=2	1	8	8	8	0	1	7	5	7	0	1	7	5	7	0	1	7	5	7	13.3	13.3	13.3	85386	783	783	0	140.52		By matching	By MS/MS	By MS/MS	By MS/MS	0	1.8	11.1	7.8	11.5	1796100000	0	93503000	363980000	625050000
O15118	O15118	2	2	2	Niemann-Pick C1 protein	NPC1	sp|O15118|NPC1_HUMAN NPC intracellular cholesterol transporter 1 OS=Homo sapiens OX=9606 GN=NPC1 PE=1 SV=2	1	2	2	2	0	0	1	1	1	0	0	1	1	1	0	0	1	1	1	1.9	1.9	1.9	142.17	1278	1278	0.00029138	29675			By MS/MS	By MS/MS	By MS/MS	0	0	0.9	0.9	0.9	36208000	0	0	15390000	20818000
O15120	O15120	1	1	1	1-acyl-sn-glycerol-3-phosphate acyltransferase beta	AGPAT2	sp|O15120|PLCB_HUMAN 1-acyl-sn-glycerol-3-phosphate acyltransferase beta OS=Homo sapiens OX=9606 GN=AGPAT2 PE=1 SV=1	1	1	1	1	0	0	1	1	0	0	0	1	1	0	0	0	1	1	0	3.6	3.6	3.6	30914	278	278	0.0092978	14863			By matching	By MS/MS		0	0	3.6	3.6	0	39657000	0	0	20525000	19132000
O15121	O15121	3	3	3	Sphingolipid delta(4)-desaturase DES1	DEGS1	sp|O15121|DEGS1_HUMAN Sphingolipid delta(4)-desaturase DES1 OS=Homo sapiens OX=9606 GN=DEGS1 PE=1 SV=1	1	3	3	3	0	0	1	3	3	0	0	1	3	3	0	0	1	3	3	14.9	14.9	14.9	37866	323	323	0	59449			By MS/MS	By MS/MS	By MS/MS	0	0	5.3	14.9	14.9	282950000	0	0	53890000	102120000
O15127	O15127	3	3	3	Secretory carrier-associated membrane protein 2	SCAMP2	sp|O15127|SCAM2_HUMAN Secretory carrier-associated membrane protein 2 OS=Homo sapiens OX=9606 GN=SCAMP2 PE=1 SV=2	1	3	3	3	2	2	3	2	3	2	2	3	2	3	2	2	3	2	3	14.9	14.9	14.9	36648	329	329	0	245.81	By MS/MS	By MS/MS	By MS/MS	By MS/MS	By MS/MS	9.7	9.7	14.9	9.7	14.9	1236500000	131910000	144510000	265360000	206400000
O15143	O15143	17	17	15	Actin-related protein 2/3 complex subunit 1B	ARPC1B	sp|O15143|ARC1B_HUMAN Actin-related protein 2/3 complex subunit 1B OS=Homo sapiens OX=9606 GN=ARPC1B PE=1 SV=3	1	17	17	15	8	8	17	17	17	8	8	17	17	17	6	6	15	15	15	53	53	46.8	40949	372	372	0	323.31	By MS/MS	By MS/MS	By MS/MS	By MS/MS	By MS/MS	26.9	27.2	53	53	53	30371000000	637140000	610840000	9699900000	8718000000
O15144	O15144	18	18	18	Actin-related protein 2/3 complex subunit 2	ARPC2	sp|O15144|ARPC2_HUMAN Actin-related protein 2/3 complex subunit 2 OS=Homo sapiens OX=9606 GN=ARPC2 PE=1 SV=1	1	18	18	18	14	15	16	18	17	14	15	16	18	17	14	15	16	18	17	61	61	61	34333	300	300	0	169.29	By MS/MS	By MS/MS	By MS/MS	By MS/MS	By MS/MS	55	57.7	60.7	61	61	60487000000	3375500000	4142300000	17447000000	16842000000
O15145	O15145	8	8	8	Actin-related protein 2/3 complex subunit 3	ARPC3	sp|O15145|ARPC3_HUMAN Actin-related protein 2/3 complex subunit 3 OS=Homo sapiens OX=9606 GN=ARPC3 PE=1 SV=3	1	8	8	8	5	6	8	8	8	5	6	8	8	8	5	6	8	8	8	51.7	51.7	51.7	20546	178	178	0	186.57	By MS/MS	By MS/MS	By MS/MS	By MS/MS	By MS/MS	39.3	43.3	51.7	51.7	51.7	13045000000	882940000	1165000000	2934900000	3480900000
O15162	O15162	6	6	6	Phospholipid scramblase 1	PLSCR1	sp|O15162|PLS1_HUMAN Phospholipid scramblase 1 OS=Homo sapiens OX=9606 GN=PLSCR1 PE=1 SV=1	1	6	6	6	0	1	6	6	5	0	1	6	6	5	0	1	6	6	5	21.1	21.1	21.1	35049	318	318	0	93943		By matching	By MS/MS	By MS/MS	By MS/MS	0	3.1	21.1	21.1	17.9	2886300000	0	34389000	933240000	997020000
O15173	O15173	5	5	4	Membrane-associated progesterone receptor component 2	PGRMC2	sp|O15173|PGRC2_HUMAN Membrane-associated progesterone receptor component 2 OS=Homo sapiens OX=9606 GN=PGRMC2 PE=1 SV=1	1	5	5	4	4	4	3	2	3	4	4	3	2	3	4	3	2	1	2	26	26	22	23818	223	223	0	8327	By MS/MS	By MS/MS	By MS/MS	By MS/MS	By MS/MS	22	22.4	16.1	7.6	16.1	611370000	175290000	141250000	89509000	78595000
O15195	O15195	1	1	1	Villin-like protein	VILL	sp|O15195|VILL_HUMAN Villin-like protein OS=Homo sapiens OX=9606 GN=VILL PE=1 SV=3	1	1	1	1	0	0	1	0	1	0	0	1	0	1	0	0	1	0	1	1.6	1.6	1.6	95906	856	856	1	-2			By MS/MS		By MS/MS	0	0	1.6	0	1.6	9865000	0	0	0	0
O15211	O15211	2	2	2	Ral guanine nucleotide dissociation stimulator-like 2	RGL2	sp|O15211|RGL2_HUMAN Ral guanine nucleotide dissociation stimulator-like 2 OS=Homo sapiens OX=9606 GN=RGL2 PE=1 SV=1	1	2	2	2	0	0	1	1	1	0	0	1	1	1	0	0	1	1	1	4.6	4.6	4.6	83548	777	777	0.00057356	27681			By MS/MS	By MS/MS	By MS/MS	0	0	2.4	2.2	2.4	26072000	0	0	8666800	0
O15212	O15212	3	3	3	Prefoldin subunit 6	PFDN6	sp|O15212|PFD6_HUMAN Prefoldin subunit 6 OS=Homo sapiens OX=9606 GN=PFDN6 PE=1 SV=1	1	3	3	3	1	1	2	2	2	1	1	2	2	2	1	1	2	2	2	29.5	29.5	29.5	14582	129	129	0	29012	By MS/MS	By MS/MS	By MS/MS	By MS/MS	By MS/MS	10.9	10.9	18.6	18.6	18.6	236800000	36174000	23531000	41957000	65798000
O15228	O15228	6	6	6	Dihydroxyacetone phosphate acyltransferase	GNPAT	sp|O15228|GNPAT_HUMAN Dihydroxyacetone phosphate acyltransferase OS=Homo sapiens OX=9606 GN=GNPAT PE=1 SV=1	1	6	6	6	0	0	4	5	6	0	0	4	5	6	0	0	4	5	6	13.4	13.4	13.4	77187	680	680	0	85962			By MS/MS	By MS/MS	By MS/MS	0	0	7.9	10	13.4	626390000	0	0	194700000	187340000
O15231	O15231	27	27	27	Zinc finger protein 185	ZNF185	sp|O15231|ZN185_HUMAN Zinc finger protein 185 OS=Homo sapiens OX=9606 GN=ZNF185 PE=1 SV=3	1	27	27	27	23	26	1	2	3	23	26	1	2	3	23	26	1	2	3	54	54	54	73525	689	689	0	313.71	By MS/MS	By MS/MS	By matching	By MS/MS	By MS/MS	43.5	52.7	1.6	3.8	5.2	9645800000	4837800000	4691400000	2740000	14006000
O15254	O15254	7	7	7	Peroxisomal acyl-coenzyme A oxidase 3	ACOX3	sp|O15254|ACOX3_HUMAN Peroxisomal acyl-coenzyme A oxidase 3 OS=Homo sapiens OX=9606 GN=ACOX3 PE=1 SV=2	1	7	7	7	5	4	2	2	2	5	4	2	2	2	5	4	2	2	2	15.1	15.1	15.1	77628	700	700	0	52657	By MS/MS	By MS/MS	By MS/MS	By MS/MS	By MS/MS	11.1	8.1	4.1	4.3	4.1	424340000	189130000	164820000	14582000	33359000
O15258	O15258	2	2	2	Protein RER1	RER1	sp|O15258|RER1_HUMAN Protein RER1 OS=Homo sapiens OX=9606 GN=RER1 PE=1 SV=1	1	2	2	2	1	2	2	2	2	1	2	2	2	2	1	2	2	2	2	12.2	12.2	12.2	22958	196	196	0	4146	By MS/MS	By MS/MS	By MS/MS	By MS/MS	By MS/MS	5.6	12.2	12.2	12.2	12.2	655280000	59675000	100780000	157080000	154410000
O15260	O15260	4	4	4	Surfeit locus protein 4	SURF4	sp|O15260|SURF4_HUMAN Surfeit locus protein 4 OS=Homo sapiens OX=9606 GN=SURF4 PE=1 SV=3	1	4	4	4	3	3	3	3	3	3	3	3	3	3	3	3	3	3	3	18.6	18.6	18.6	30394	269	269	0	122.16	By MS/MS	By MS/MS	By MS/MS	By MS/MS	By MS/MS	15.2	15.2	14.9	14.9	14.9	1684800000	189270000	207080000	412660000	336220000
O15264;P53778	O15264	8;1	8;1	8;1	Mitogen-activated protein kinase 13	MAPK13;MAPK12	sp|O15264|MK13_HUMAN Mitogen-activated protein kinase 13 OS=Homo sapiens OX=9606 GN=MAPK13 PE=1 SV=1	2	8	8	8	8	6	1	1	1	8	6	1	1	1	8	6	1	1	1	26.6	26.6	26.6	42089	365	365;367	0	16722	By MS/MS	By MS/MS	By MS/MS	By MS/MS	By MS/MS	26.6	21.6	3	3	3	560460000	188070000	264220000	40415000	36314000
O15269	O15269	5	5	5	Serine palmitoyltransferase 1	SPTLC1	sp|O15269|SPTC1_HUMAN Serine palmitoyltransferase 1 OS=Homo sapiens OX=9606 GN=SPTLC1 PE=1 SV=1	1	5	5	5	3	4	1	1	0	3	4	1	1	0	3	4	1	1	0	14.2	14.2	14.2	52743	473	473	0	23.07	By MS/MS	By MS/MS	By MS/MS	By matching		11.6	14.2	3.8	3.8	0	196590000	53966000	97516000	26500000	18612000
O15270;Q9NUV7	O15270	6;1	6;1	6;1	Serine palmitoyltransferase 2	SPTLC2;SPTLC3	sp|O15270|SPTC2_HUMAN Serine palmitoyltransferase 2 OS=Homo sapiens OX=9606 GN=SPTLC2 PE=1 SV=1	2	6	6	6	1	1	5	5	3	1	1	5	5	3	1	1	5	5	3	13.3	13.3	13.3	62924	562	562;552	0	10152	By MS/MS	By MS/MS	By MS/MS	By MS/MS	By MS/MS	2.3	1.2	10.1	11.6	6	353280000	0	8904800	108820000	102680000
O15294	O15294	6	6	6	UDP-N-acetylglucosamine--peptide N-acetylglucosaminyltransferase 110 kDa subunit	OGT	sp|O15294|OGT1_HUMAN UDP-N-acetylglucosamine--peptide N-acetylglucosaminyltransferase 110 kDa subunit OS=Homo sapiens OX=9606 GN=OGT PE=1 SV=3	1	6	6	6	0	0	2	2	5	0	0	2	2	5	0	0	2	2	5	6.6	6.6	6.6	116.92	1046	1046	0	53561			By MS/MS	By MS/MS	By MS/MS	0	0	2.2	2	5.7	253580000	0	0	11479000	147310000
O15305	O15305	6	6	6	Phosphomannomutase 2	PMM2	sp|O15305|PMM2_HUMAN Phosphomannomutase 2 OS=Homo sapiens OX=9606 GN=PMM2 PE=1 SV=1	1	6	6	6	0	0	5	5	5	0	0	5	5	5	0	0	5	5	5	24.4	24.4	24.4	28082	246	246	0	77353			By MS/MS	By MS/MS	By MS/MS	0	0	21.1	21.1	19.5	389040000	0	0	119350000	128250000
O15335	O15335	10	10	10	Chondroadherin	CHAD	sp|O15335|CHAD_HUMAN Chondroadherin OS=Homo sapiens OX=9606 GN=CHAD PE=1 SV=2	1	10	10	10	10	9	0	0	0	10	9	0	0	0	10	9	0	0	0	43.5	43.5	43.5	40475	359	359	0	323.31	By MS/MS	By MS/MS				43.5	41.2	0	0	0	4515100000	2348800000	2166300000	0	0
O15342	O15342	1	1	1	V-type proton ATPase subunit e 1	ATP6V0E1	sp|O15342|VA0E1_HUMAN V-type proton ATPase subunit e 1 OS=Homo sapiens OX=9606 GN=ATP6V0E1 PE=1 SV=2	1	1	1	1	0	0	1	1	0	0	0	1	1	0	0	0	1	1	0	9.9	9.9	9.9	93743	81	81	1	-2			By MS/MS	By MS/MS		0	0	9.9	9.9	0	213120000	0	0	71115000	142010000
O15347	O15347	2	2	2	High mobility group protein B3	HMGB3	sp|O15347|HMGB3_HUMAN High mobility group protein B3 OS=Homo sapiens OX=9606 GN=HMGB3 PE=1 SV=4	1	2	2	2	0	1	1	1	1	0	1	1	1	1	0	1	1	1	1	13	13	13	22.98	200	200	0.00084175	25985		By MS/MS	By MS/MS	By MS/MS	By MS/MS	0	6.5	6.5	6.5	6.5	181560000	0	27799000	43970000	51261000
O15355	O15355	2	2	2	Protein phosphatase 1G	PPM1G	sp|O15355|PPM1G_HUMAN Protein phosphatase 1G OS=Homo sapiens OX=9606 GN=PPM1G PE=1 SV=1	1	2	2	2	0	0	1	2	2	0	0	1	2	2	0	0	1	2	2	6.4	6.4	6.4	59271	546	546	0.0002978	32098			By MS/MS	By MS/MS	By MS/MS	0	0	3.1	6.4	6.4	126490000	0	0	0	42831000
O15357	O15357	5	3	3	Phosphatidylinositol 3,4,5-trisphosphate 5-phosphatase 2	INPPL1	sp|O15357|SHIP2_HUMAN Phosphatidylinositol 3,4,5-trisphosphate 5-phosphatase 2 OS=Homo sapiens OX=9606 GN=INPPL1 PE=1 SV=2	1	5	3	3	0	0	2	2	4	0	0	0	0	3	0	0	0	0	3	4.7	3.3	3.3	138.6	1258	1258	0	47402			By matching	By matching	By MS/MS	0	0	1.4	1.4	3.9	50478000	0	0	0	0
O15371	O15371	11	11	11	Eukaryotic translation initiation factor 3 subunit D	EIF3D	sp|O15371|EIF3D_HUMAN Eukaryotic translation initiation factor 3 subunit D OS=Homo sapiens OX=9606 GN=EIF3D PE=1 SV=1	1	11	11	11	8	7	4	7	5	8	7	4	7	5	8	7	4	7	5	24.1	24.1	24.1	63972	548	548	0	18515	By MS/MS	By MS/MS	By MS/MS	By MS/MS	By MS/MS	18.1	15.1	8.8	14.8	10.9	1088000000	267490000	226180000	98935000	216350000
O15372	O15372	6	6	6	Eukaryotic translation initiation factor 3 subunit H	EIF3H	sp|O15372|EIF3H_HUMAN Eukaryotic translation initiation factor 3 subunit H OS=Homo sapiens OX=9606 GN=EIF3H PE=1 SV=1	1	6	6	6	2	4	6	3	4	2	4	6	3	4	2	4	6	3	4	21	21	21	39.93	352	352	0	94905	By MS/MS	By MS/MS	By MS/MS	By MS/MS	By MS/MS	7.4	15.6	21	12.2	15.1	452450000	82231000	122560000	106730000	64850000
O15382	O15382	4	4	4	Branched-chain-amino-acid aminotransferase, mitochondrial	BCAT2	sp|O15382|BCAT2_HUMAN Branched-chain-amino-acid aminotransferase, mitochondrial OS=Homo sapiens OX=9606 GN=BCAT2 PE=1 SV=2	1	4	4	4	0	0	1	3	2	0	0	1	3	2	0	0	1	3	2	14.5	14.5	14.5	44287	392	392	0	23412			By MS/MS	By MS/MS	By MS/MS	0	0	4.1	11.7	6.9	131710000	0	0	49057000	47922000
O15389	O15389	19	19	12	Sialic acid-binding Ig-like lectin 5	SIGLEC5	sp|O15389|SIGL5_HUMAN Sialic acid-binding Ig-like lectin 5 OS=Homo sapiens OX=9606 GN=SIGLEC5 PE=1 SV=1	1	19	19	12	2	1	17	15	14	2	1	17	15	14	0	0	11	9	9	56.8	56.8	39.2	60714	551	551	0	110.97	By MS/MS	By MS/MS	By MS/MS	By MS/MS	By MS/MS	4.5	2.9	55	42.8	41.2	2801600000	97662000	21972000	820360000	913200000
O15397	O15397	4	4	4	Importin-8	IPO8	sp|O15397|IPO8_HUMAN Importin-8 OS=Homo sapiens OX=9606 GN=IPO8 PE=1 SV=2	1	4	4	4	0	0	2	2	1	0	0	2	2	1	0	0	2	2	1	4.6	4.6	4.6	119.94	1037	1037	0	49663			By MS/MS	By MS/MS	By MS/MS	0	0	2.5	2.1	1	57618000	0	0	12132000	26241000
O15400	O15400	7	7	7	Syntaxin-7	STX7	sp|O15400|STX7_HUMAN Syntaxin-7 OS=Homo sapiens OX=9606 GN=STX7 PE=1 SV=4	1	7	7	7	2	3	6	5	7	2	3	6	5	7	2	3	6	5	7	41.4	41.4	41.4	29815	261	261	0	93891	By MS/MS	By MS/MS	By MS/MS	By MS/MS	By MS/MS	10.7	16.1	36	31	41.4	2000400000	60087000	104730000	824890000	367400000
O15427	O15427	10	10	10	Monocarboxylate transporter 4	SLC16A3	sp|O15427|MOT4_HUMAN Monocarboxylate transporter 4 OS=Homo sapiens OX=9606 GN=SLC16A3 PE=1 SV=1	1	10	10	10	0	0	9	8	8	0	0	9	8	8	0	0	9	8	8	21.7	21.7	21.7	49469	465	465	0	27459			By MS/MS	By MS/MS	By MS/MS	0	0	20.2	20.2	20.2	1314000000	0	0	487240000	359750000
O15431	O15431	1	1	1	High affinity copper uptake protein 1	SLC31A1	sp|O15431|COPT1_HUMAN High affinity copper uptake protein 1 OS=Homo sapiens OX=9606 GN=SLC31A1 PE=1 SV=1	1	1	1	1	1	1	1	0	1	1	1	1	0	1	1	1	1	0	1	10	10	10	21.09	190	190	0.00083449	25256	By MS/MS	By MS/MS	By MS/MS		By MS/MS	10	10	10	0	10	231770000	23105000	33203000	76360000	0
O15484	O15484	2	2	2	Calpain-5	CAPN5	sp|O15484|CAN5_HUMAN Calpain-5 OS=Homo sapiens OX=9606 GN=CAPN5 PE=1 SV=2	1	2	2	2	2	1	1	0	0	2	1	1	0	0	2	1	1	0	0	4.5	4.5	4.5	73168	640	640	0.0011102	2498	By MS/MS	By MS/MS	By matching			4.5	3	3	0	0	79612000	40197000	33367000	6049000	0
O15498	O15498	7	7	7	Synaptobrevin homolog YKT6	YKT6	sp|O15498|YKT6_HUMAN Synaptobrevin homolog YKT6 OS=Homo sapiens OX=9606 GN=YKT6 PE=1 SV=1	1	7	7	7	4	6	7	6	6	4	6	7	6	6	4	6	7	6	6	44.9	44.9	44.9	22417	198	198	0	35386	By MS/MS	By MS/MS	By MS/MS	By MS/MS	By MS/MS	27.3	40.4	44.9	38.4	38.4	1046500000	89346000	147050000	264250000	229760000
O15511	O15511	7	7	6	Actin-related protein 2/3 complex subunit 5	ARPC5	sp|O15511|ARPC5_HUMAN Actin-related protein 2/3 complex subunit 5 OS=Homo sapiens OX=9606 GN=ARPC5 PE=1 SV=3	1	7	7	6	6	7	7	7	7	6	7	7	7	7	6	6	6	6	6	57.6	57.6	52.3	16.32	151	151	0	146.84	By MS/MS	By MS/MS	By MS/MS	By MS/MS	By MS/MS	52.3	57.6	57.6	57.6	57.6	24535000000	779610000	860990000	7435400000	7119200000
O15525	O15525	2	2	2	Transcription factor MafG	MAFG	sp|O15525|MAFG_HUMAN Transcription factor MafG OS=Homo sapiens OX=9606 GN=MAFG PE=1 SV=1	1	2	2	2	0	0	1	2	2	0	0	1	2	2	0	0	1	2	2	15.4	15.4	15.4	17849	162	162	0.00057471	27848			By MS/MS	By MS/MS	By MS/MS	0	0	6.8	15.4	15.4	74743000	0	0	12517000	29605000
O15530;Q6A1A2	O15530;Q6A1A2	6;4	6;4	6;4	3-phosphoinositide-dependent protein kinase 1;Putative 3-phosphoinositide-dependent protein kinase 2	PDPK1;PDPK2P	sp|O15530|PDPK1_HUMAN 3-phosphoinositide-dependent protein kinase 1 OS=Homo sapiens OX=9606 GN=PDPK1 PE=1 SV=1;sp|Q6A1A2|PDPK2_HUMAN Putative 3-phosphoinositide-dependent protein kinase 2 OS=Homo sapiens OX=9606 GN=PDPK2P PE=5 SV=1	2	6	6	6	0	0	3	6	4	0	0	3	6	4	0	0	3	6	4	14.4	14.4	14.4	63151	556	556;396	0	96129			By MS/MS	By MS/MS	By MS/MS	0	0	7.7	14.4	9.2	327430000	0	0	34417000	114050000
O15533	O15533	3	3	3	Tapasin	TAPBP	sp|O15533|TPSN_HUMAN Tapasin OS=Homo sapiens OX=9606 GN=TAPBP PE=1 SV=1	1	3	3	3	0	1	1	3	2	0	1	1	3	2	0	1	1	3	2	8	8	8	47625	448	448	0	75597		By matching	By MS/MS	By MS/MS	By MS/MS	0	2.2	2.9	8	5.1	450480000	0	22402000	44097000	156010000
O15553	O15553	11	11	11	Pyrin	MEFV	sp|O15553|MEFV_HUMAN Pyrin OS=Homo sapiens OX=9606 GN=MEFV PE=1 SV=1	1	11	11	11	0	0	7	9	7	0	0	7	9	7	0	0	7	9	7	21.3	21.3	21.3	86443	781	781	0	21131			By MS/MS	By MS/MS	By MS/MS	0	0	12.8	16.9	14.1	660880000	0	0	240540000	225870000
O15554	O15554	1	1	1	Intermediate conductance calcium-activated potassium channel protein 4	KCNN4	sp|O15554|KCNN4_HUMAN Intermediate conductance calcium-activated potassium channel protein 4 OS=Homo sapiens OX=9606 GN=KCNN4 PE=1 SV=1	1	1	1	1	1	1	0	0	0	1	1	0	0	0	1	1	0	0	0	3.5	3.5	3.5	47695	427	427	0.0036544	19164	By MS/MS	By MS/MS				3.5	3.5	0	0	0	92462000	47468000	44994000	0	0
O43143	O43143	16	16	16	Pre-mRNA-splicing factor ATP-dependent RNA helicase DHX15	DHX15	sp|O43143|DHX15_HUMAN Pre-mRNA-splicing factor ATP-dependent RNA helicase DHX15 OS=Homo sapiens OX=9606 GN=DHX15 PE=1 SV=2	1	16	16	16	4	4	11	15	12	4	4	11	15	12	4	4	11	15	12	23.5	23.5	23.5	90932	795	795	0	29782	By MS/MS	By MS/MS	By MS/MS	By MS/MS	By MS/MS	5.3	5.7	15.2	22	15.7	2568400000	116900000	187950000	660090000	730440000
O43149	O43149	8	8	8	Zinc finger ZZ-type and EF-hand domain-containing protein 1	ZZEF1	sp|O43149|ZZEF1_HUMAN Zinc finger ZZ-type and EF-hand domain-containing protein 1 OS=Homo sapiens OX=9606 GN=ZZEF1 PE=1 SV=6	1	8	8	8	0	0	5	6	7	0	0	5	6	7	0	0	5	6	7	3.1	3.1	3.1	331.07	2961	2961	0	12258			By MS/MS	By MS/MS	By MS/MS	0	0	1.8	2.4	2.7	329870000	0	0	112350000	62021000
O43166	O43166	2	2	2	Signal-induced proliferation-associated 1-like protein 1	SIPA1L1	sp|O43166|SI1L1_HUMAN Signal-induced proliferation-associated 1-like protein 1 OS=Homo sapiens OX=9606 GN=SIPA1L1 PE=1 SV=4	1	2	2	2	0	0	1	1	1	0	0	1	1	1	0	0	1	1	1	2	2	2	200.03	1804	1804	0.0013569	22641			By MS/MS	By MS/MS	By MS/MS	0	0	1.1	1.1	0.9	3939000000	0	0	1967800000	1971300000
O43169	O43169	2	2	2	Cytochrome b5 type B	CYB5B	sp|O43169|CYB5B_HUMAN Cytochrome b5 type B OS=Homo sapiens OX=9606 GN=CYB5B PE=1 SV=3	1	2	2	2	0	1	1	2	2	0	1	1	2	2	0	1	1	2	2	18	18	18	16694	150	150	0	43314		By MS/MS	By MS/MS	By MS/MS	By MS/MS	0	10	8	18	18	249260000	0	0	86961000	68277000
O43172	O43172	8	8	8	U4/U6 small nuclear ribonucleoprotein Prp4	PRPF4	sp|O43172|PRP4_HUMAN U4/U6 small nuclear ribonucleoprotein Prp4 OS=Homo sapiens OX=9606 GN=PRPF4 PE=1 SV=2	1	8	8	8	1	0	3	4	4	1	0	3	4	4	1	0	3	4	4	21.5	21.5	21.5	58449	522	522	0	10083	By MS/MS		By MS/MS	By MS/MS	By MS/MS	2.1	0	8	11.1	9.8	163460000	17418000	0	25046000	59609000
O43173	O43173	1	1	1	Sia-alpha-2,3-Gal-beta-1,4-GlcNAc-R:alpha 2,8-sialyltransferase	ST8SIA3	sp|O43173|SIA8C_HUMAN Sia-alpha-2,3-Gal-beta-1,4-GlcNAc-R:alpha 2,8-sialyltransferase OS=Homo sapiens OX=9606 GN=ST8SIA3 PE=1 SV=3	1	1	1	1	0	0	0	1	0	0	0	0	1	0	0	0	0	1	0	5.3	5.3	5.3	43969	380	380	1	-2				By MS/MS		0	0	0	5.3	0	29159000	0	0	0	29159000
O43175	O43175	7	7	7	D-3-phosphoglycerate dehydrogenase	PHGDH	sp|O43175|SERA_HUMAN D-3-phosphoglycerate dehydrogenase OS=Homo sapiens OX=9606 GN=PHGDH PE=1 SV=4	1	7	7	7	7	7	2	2	3	7	7	2	2	3	7	7	2	2	3	16.5	16.5	16.5	56.65	533	533	0	12849	By MS/MS	By MS/MS	By MS/MS	By MS/MS	By MS/MS	16.5	16.5	4.5	4.5	6.2	767210000	349330000	301070000	42677000	24543000
O43181	O43181	1	1	1	NADH dehydrogenase [ubiquinone] iron-sulfur protein 4, mitochondrial	NDUFS4	sp|O43181|NDUS4_HUMAN NADH dehydrogenase [ubiquinone] iron-sulfur protein 4, mitochondrial OS=Homo sapiens OX=9606 GN=NDUFS4 PE=1 SV=1	1	1	1	1	0	1	1	1	1	0	1	1	1	1	0	1	1	1	1	8.6	8.6	8.6	20108	175	175	0.00029806	32188		By MS/MS	By MS/MS	By MS/MS	By MS/MS	0	8.6	8.6	8.6	8.6	362300000	0	56427000	104730000	88575000
O43237	O43237	2	2	2	Cytoplasmic dynein 1 light intermediate chain 2	DYNC1LI2	sp|O43237|DC1L2_HUMAN Cytoplasmic dynein 1 light intermediate chain 2 OS=Homo sapiens OX=9606 GN=DYNC1LI2 PE=1 SV=1	1	2	2	2	2	2	1	1	1	2	2	1	1	1	2	2	1	1	1	5.1	5.1	5.1	54099	492	492	0	13412	By MS/MS	By MS/MS	By MS/MS	By MS/MS	By MS/MS	5.1	5.1	3	3	3	185040000	54462000	46404000	15219000	24858000
O43240	O43240	9	9	9	Kallikrein-10	KLK10	sp|O43240|KLK10_HUMAN Kallikrein-10 OS=Homo sapiens OX=9606 GN=KLK10 PE=1 SV=3	1	9	9	9	9	8	0	0	0	9	8	0	0	0	9	8	0	0	0	39.5	39.5	39.5	30.17	276	276	0	85524	By MS/MS	By MS/MS				39.5	35.1	0	0	0	6529500000	3009200000	3520400000	0	0
O43242	O43242	15	15	15	26S proteasome non-ATPase regulatory subunit 3	PSMD3	sp|O43242|PSMD3_HUMAN 26S proteasome non-ATPase regulatory subunit 3 OS=Homo sapiens OX=9606 GN=PSMD3 PE=1 SV=2	1	15	15	15	10	11	8	10	11	10	11	8	10	11	10	11	8	10	11	31.6	31.6	31.6	60977	534	534	0	31.58	By MS/MS	By MS/MS	By MS/MS	By MS/MS	By MS/MS	21.2	24.9	18.2	21.3	23.2	1852200000	264680000	480460000	358770000	338310000
O43252;O95340	O43252	7;1	7;1	7;1	Bifunctional 3-phosphoadenosine 5-phosphosulfate synthase 1;Sulfate adenylyltransferase;Adenylyl-sulfate kinase	PAPSS1;PAPSS2	sp|O43252|PAPS1_HUMAN Bifunctional 3-phosphoadenosine 5-phosphosulfate synthase 1 OS=Homo sapiens OX=9606 GN=PAPSS1 PE=1 SV=2	2	7	7	7	2	1	3	2	5	2	1	3	2	5	2	1	3	2	5	14.3	14.3	14.3	70832	624	624;614	0	93313	By MS/MS	By MS/MS	By MS/MS	By MS/MS	By MS/MS	5.4	3.2	5.8	4.5	8.8	278170000	34420000	24456000	74481000	65239000
O43264	O43264	4	4	4	Centromere/kinetochore protein zw10 homolog	ZW10	sp|O43264|ZW10_HUMAN Centromere/kinetochore protein zw10 homolog OS=Homo sapiens OX=9606 GN=ZW10 PE=1 SV=3	1	4	4	4	2	1	1	2	2	2	1	1	2	2	2	1	1	2	2	6.4	6.4	6.4	88828	779	779	0	77275	By MS/MS	By MS/MS	By matching	By MS/MS	By MS/MS	3.7	2.1	1.7	3.2	2.8	89846000	8025100	15564000	24024000	26810000
O43278	O43278	2	2	2	Kunitz-type protease inhibitor 1	SPINT1	sp|O43278|SPIT1_HUMAN Kunitz-type protease inhibitor 1 OS=Homo sapiens OX=9606 GN=SPINT1 PE=1 SV=2	1	2	2	2	1	1	0	0	0	1	1	0	0	0	1	1	0	0	0	4	4	4	58397	529	529	0.0077403	15936	By MS/MS	By MS/MS				2.3	1.7	0	0	0	0	0	0	0	0
O43292	O43292	4	4	4	Glycosylphosphatidylinositol anchor attachment 1 protein	GPAA1	sp|O43292|GPAA1_HUMAN Glycosylphosphatidylinositol anchor attachment 1 protein OS=Homo sapiens OX=9606 GN=GPAA1 PE=1 SV=3	1	4	4	4	0	0	1	2	1	0	0	1	2	1	0	0	1	2	1	6.4	6.4	6.4	67622	621	621	0.0010938	23403			By MS/MS	By MS/MS	By MS/MS	0	0	2.1	2.9	1.4	22441000	0	0	0	22441000
O43299	O43299	1	1	1	AP-5 complex subunit zeta-1	AP5Z1	sp|O43299|AP5Z1_HUMAN AP-5 complex subunit zeta-1 OS=Homo sapiens OX=9606 GN=AP5Z1 PE=1 SV=2	1	1	1	1	0	0	0	1	0	0	0	0	1	0	0	0	0	1	0	2.1	2.1	2.1	88604	807	807	0.0041656	18926				By MS/MS		0	0	0	2.1	0	0	0	0	0	0
O43312	O43312	2	2	2	Metastasis suppressor protein 1	MTSS1	sp|O43312|MTSS1_HUMAN Protein MTSS 1 OS=Homo sapiens OX=9606 GN=MTSS1 PE=1 SV=2	1	2	2	2	1	1	2	2	2	1	1	2	2	2	1	1	2	2	2	1.9	1.9	1.9	82.25	755	755	0.0051493	18094	By MS/MS	By MS/MS	By MS/MS	By MS/MS	By MS/MS	0.9	0.9	1.9	1.9	1.9	9904300000	2283400000	7303400000	104630000	88337000
O43314;Q6PFW1	O43314	13;4	13;4	13;4	Inositol hexakisphosphate and diphosphoinositol-pentakisphosphate kinase 2	PPIP5K2;PPIP5K1	sp|O43314|VIP2_HUMAN Inositol hexakisphosphate and diphosphoinositol-pentakisphosphate kinase 2 OS=Homo sapiens OX=9606 GN=PPIP5K2 PE=1 SV=3	2	13	13	13	0	0	5	8	8	0	0	5	8	8	0	0	5	8	8	14.5	14.5	14.5	140.41	1243	1243;1433	0	21482			By MS/MS	By MS/MS	By MS/MS	0	0	5.1	10.1	8.4	419680000	0	0	63468000	144150000
O43324	O43324	5	5	5	Eukaryotic translation elongation factor 1 epsilon-1	EEF1E1	sp|O43324|MCA3_HUMAN Eukaryotic translation elongation factor 1 epsilon-1 OS=Homo sapiens OX=9606 GN=EEF1E1 PE=1 SV=1	1	5	5	5	0	1	3	3	5	0	1	3	3	5	0	1	3	3	5	29.3	29.3	29.3	19.81	174	174	0	99059		By MS/MS	By MS/MS	By MS/MS	By MS/MS	0	6.3	17.2	17.2	29.3	365380000	0	12594000	93904000	79189000
O43390	O43390	14	9	9	Heterogeneous nuclear ribonucleoprotein R	HNRNPR	sp|O43390|HNRPR_HUMAN Heterogeneous nuclear ribonucleoprotein R OS=Homo sapiens OX=9606 GN=HNRNPR PE=1 SV=1	1	14	9	9	7	8	8	11	10	3	4	5	7	6	3	4	5	7	6	24.8	17.2	17.2	70942	633	633	0	21135	By MS/MS	By MS/MS	By MS/MS	By MS/MS	By MS/MS	11.4	14.1	14.7	20.1	17.2	1456100000	162930000	127260000	321540000	383630000
O43396	O43396	10	10	10	Thioredoxin-like protein 1	TXNL1	sp|O43396|TXNL1_HUMAN Thioredoxin-like protein 1 OS=Homo sapiens OX=9606 GN=TXNL1 PE=1 SV=3	1	10	10	10	9	9	5	8	6	9	9	5	8	6	9	9	5	8	6	48.1	48.1	48.1	32251	289	289	0	100.02	By MS/MS	By MS/MS	By MS/MS	By MS/MS	By MS/MS	42.2	45.3	21.8	38.4	29.4	1790000000	484260000	561920000	177150000	295220000
O43399	O43399	9	9	9	Tumor protein D54	TPD52L2	sp|O43399|TPD54_HUMAN Tumor protein D54 OS=Homo sapiens OX=9606 GN=TPD52L2 PE=1 SV=2	1	9	9	9	6	3	7	7	5	6	3	7	7	5	6	3	7	7	5	51	51	51	22237	206	206	0	28.08	By MS/MS	By MS/MS	By MS/MS	By MS/MS	By MS/MS	37.4	20.4	35	35	29.6	1302700000	254970000	125480000	273790000	360680000
O43414	O43414	1	1	1	ERI1 exoribonuclease 3	ERI3	sp|O43414|ERI3_HUMAN ERI1 exoribonuclease 3 OS=Homo sapiens OX=9606 GN=ERI3 PE=1 SV=2	1	1	1	1	1	1	0	1	0	1	1	0	1	0	1	1	0	1	0	4.5	4.5	4.5	37238	337	337	0.00029674	3182	By MS/MS	By MS/MS		By MS/MS		4.5	4.5	0	4.5	0	77302000	38208000	14527000	0	24567000
O43426	O43426	6	6	6	Synaptojanin-1	SYNJ1	sp|O43426|SYNJ1_HUMAN Synaptojanin-1 OS=Homo sapiens OX=9606 GN=SYNJ1 PE=1 SV=2	1	6	6	6	0	1	3	4	5	0	1	3	4	5	0	1	3	4	5	5.1	5.1	5.1	173.1	1573	1573	0	85883		By MS/MS	By MS/MS	By MS/MS	By MS/MS	0	0.8	2.7	3.9	4	202180000	0	12114000	59941000	51264000
O43432	O43432	4	3	3	Eukaryotic translation initiation factor 4 gamma 3	EIF4G3	sp|O43432|IF4G3_HUMAN Eukaryotic translation initiation factor 4 gamma 3 OS=Homo sapiens OX=9606 GN=EIF4G3 PE=1 SV=2	1	4	3	3	0	1	0	2	4	0	0	0	2	3	0	0	0	2	3	2.6	2.2	2.2	176.65	1585	1585	0	37712		By matching		By MS/MS	By MS/MS	0	0.4	0	1.1	2.6	43452000	0	0	0	35679000
O43447	O43447	3	3	3	Peptidyl-prolyl cis-trans isomerase H	PPIH	sp|O43447|PPIH_HUMAN Peptidyl-prolyl cis-trans isomerase H OS=Homo sapiens OX=9606 GN=PPIH PE=1 SV=1	1	3	3	3	0	1	3	3	2	0	1	3	3	2	0	1	3	3	2	15.8	15.8	15.8	19208	177	177	0	36585		By MS/MS	By MS/MS	By MS/MS	By MS/MS	0	5.6	15.8	15.8	10.7	207760000	0	0	76392000	81167000
O43451	O43451	52	52	50	Maltase-glucoamylase, intestinal;Maltase;Glucoamylase	MGAM	sp|O43451|MGA_HUMAN Maltase-glucoamylase, intestinal OS=Homo sapiens OX=9606 GN=MGAM PE=1 SV=5	1	52	52	50	0	0	47	49	48	0	0	47	49	48	0	0	45	47	46	39.4	39.4	38.1	209.85	1857	1857	0	323.31			By MS/MS	By MS/MS	By MS/MS	0	0	35.2	36	38.1	26945000000	0	0	8899000000	8523600000
O43488;Q8NHP1;O95154	O43488	6;2;1	6;2;1	6;2;1	Aflatoxin B1 aldehyde reductase member 2	AKR7A2;AKR7L;AKR7A3	sp|O43488|ARK72_HUMAN Aflatoxin B1 aldehyde reductase member 2 OS=Homo sapiens OX=9606 GN=AKR7A2 PE=1 SV=3	3	6	6	6	5	5	5	4	5	5	5	5	4	5	5	5	5	4	5	24.2	24.2	24.2	39589	359	359;331;331	0	13772	By MS/MS	By MS/MS	By MS/MS	By MS/MS	By MS/MS	18.9	18.9	21.2	15.9	21.2	1512400000	358300000	292840000	304120000	253330000
O43490	O43490	18	18	18	Prominin-1	PROM1	sp|O43490|PROM1_HUMAN Prominin-1 OS=Homo sapiens OX=9606 GN=PROM1 PE=1 SV=1	1	18	18	18	16	16	7	8	8	16	16	7	8	8	16	16	7	8	8	31.6	31.6	31.6	97201	865	865	0	167.59	By MS/MS	By MS/MS	By MS/MS	By MS/MS	By MS/MS	29.4	28.4	13.4	14.6	14.8	3310700000	1235700000	1329100000	214490000	222230000
O43504	O43504	5	5	5	Ragulator complex protein LAMTOR5	LAMTOR5	sp|O43504|LTOR5_HUMAN Ragulator complex protein LAMTOR5 OS=Homo sapiens OX=9606 GN=LAMTOR5 PE=1 SV=1	1	5	5	5	1	2	5	5	4	1	2	5	5	4	1	2	5	5	4	96.7	96.7	96.7	96138	91	91	0	166.64	By MS/MS	By MS/MS	By MS/MS	By MS/MS	By MS/MS	22	33	96.7	96.7	74.7	709980000	46728000	41970000	200700000	220650000
O43505	O43505	7	7	7	Beta-1,4-glucuronyltransferase 1	B4GAT1	sp|O43505|B4GA1_HUMAN Beta-1,4-glucuronyltransferase 1 OS=Homo sapiens OX=9606 GN=B4GAT1 PE=1 SV=1	1	7	7	7	4	5	0	0	1	4	5	0	0	1	4	5	0	0	1	23.4	23.4	23.4	47119	415	415	0	14.98	By MS/MS	By MS/MS			By MS/MS	14.2	16.1	0	0	1.9	486920000	166070000	258890000	0	0
O43511	O43511	2	2	2	Pendrin	SLC26A4	sp|O43511|S26A4_HUMAN Pendrin OS=Homo sapiens OX=9606 GN=SLC26A4 PE=1 SV=1	1	2	2	2	0	0	2	2	2	0	0	2	2	2	0	0	2	2	2	3.2	3.2	3.2	85722	780	780	0.0053915	17967			By MS/MS	By MS/MS	By MS/MS	0	0	3.2	3.2	3.2	250890000	0	0	72066000	80020000
O43516	O43516	2	2	2	WAS/WASL-interacting protein family member 1	WIPF1	sp|O43516|WIPF1_HUMAN WAS/WASL-interacting protein family member 1 OS=Homo sapiens OX=9606 GN=WIPF1 PE=1 SV=3	1	2	2	2	0	0	1	0	2	0	0	1	0	2	0	0	1	0	2	7.4	7.4	7.4	51258	503	503	0.00029647	31736			By MS/MS		By MS/MS	0	0	3.2	0	7.4	26969000	0	0	0	0
O43548	O43548	2	2	2	Protein-glutamine gamma-glutamyltransferase 5	TGM5	sp|O43548|TGM5_HUMAN Protein-glutamine gamma-glutamyltransferase 5 OS=Homo sapiens OX=9606 GN=TGM5 PE=1 SV=4	1	2	2	2	2	1	0	0	0	2	1	0	0	0	2	1	0	0	0	4.2	4.2	4.2	80777	720	720	0	41521	By MS/MS	By MS/MS				4.2	2.1	0	0	0	52959000	22029000	30931000	0	0
O43566	O43566	13	13	13	Regulator of G-protein signaling 14	RGS14	sp|O43566|RGS14_HUMAN Regulator of G-protein signaling 14 OS=Homo sapiens OX=9606 GN=RGS14 PE=1 SV=4	1	13	13	13	1	0	11	11	10	1	0	11	11	10	1	0	11	11	10	38.2	38.2	38.2	61446	566	566	0	97.41	By MS/MS		By MS/MS	By MS/MS	By MS/MS	1.9	0	31.4	30.4	25.6	1506300000	139620000	0	405630000	450360000
O43567	O43567	3	3	3	E3 ubiquitin-protein ligase RNF13	RNF13	sp|O43567|RNF13_HUMAN E3 ubiquitin-protein ligase RNF13 OS=Homo sapiens OX=9606 GN=RNF13 PE=1 SV=1	1	3	3	3	0	0	0	3	3	0	0	0	3	3	0	0	0	3	3	13.9	13.9	13.9	42813	381	381	0	59094				By MS/MS	By MS/MS	0	0	0	13.9	13.9	251140000	0	0	0	105050000
O43572	O43572	3	3	3	A-kinase anchor protein 10, mitochondrial	AKAP10	sp|O43572|AKA10_HUMAN A-kinase anchor protein 10, mitochondrial OS=Homo sapiens OX=9606 GN=AKAP10 PE=1 SV=2	1	3	3	3	0	0	1	2	2	0	0	1	2	2	0	0	1	2	2	6	6	6	73817	662	662	0	45118			By MS/MS	By MS/MS	By MS/MS	0	0	2.6	4.7	3.5	48970000	0	0	21608000	20539000
O43583	O43583	3	3	3	Density-regulated protein	DENR	sp|O43583|DENR_HUMAN Density-regulated protein OS=Homo sapiens OX=9606 GN=DENR PE=1 SV=2	1	3	3	3	1	0	1	2	2	1	0	1	2	2	1	0	1	2	2	23.7	23.7	23.7	22092	198	198	0	11894	By MS/MS		By MS/MS	By MS/MS	By MS/MS	6.6	0	9.1	17.2	17.2	155070000	27881000	0	11010000	58243000
O43586	O43586	10	10	10	Proline-serine-threonine phosphatase-interacting protein 1	PSTPIP1	sp|O43586|PPIP1_HUMAN Proline-serine-threonine phosphatase-interacting protein 1 OS=Homo sapiens OX=9606 GN=PSTPIP1 PE=1 SV=1	1	10	10	10	0	0	8	7	10	0	0	8	7	10	0	0	8	7	10	32.2	32.2	32.2	47591	416	416	0	105.05			By MS/MS	By MS/MS	By MS/MS	0	0	26.2	21.6	32.2	1150000000	0	0	341670000	359990000
O43592	O43592	19	19	19	Exportin-T	XPOT	sp|O43592|XPOT_HUMAN Exportin-T OS=Homo sapiens OX=9606 GN=XPOT PE=1 SV=2	1	19	19	19	2	4	16	15	15	2	4	16	15	15	2	4	16	15	15	23.9	23.9	23.9	109.96	962	962	0	65295	By MS/MS	By MS/MS	By MS/MS	By MS/MS	By MS/MS	2.9	5.3	19.2	19.5	18.8	32570000000	89036000	31069000000	426180000	424040000
O43598	O43598	2	2	2	2-deoxynucleoside 5-phosphate N-hydrolase 1	DNPH1	sp|O43598|DNPH1_HUMAN 2-deoxynucleoside 5-phosphate N-hydrolase 1 OS=Homo sapiens OX=9606 GN=DNPH1 PE=1 SV=1	1	2	2	2	2	1	2	2	1	2	1	2	2	1	2	1	2	2	1	16.1	16.1	16.1	19108	174	174	0	40701	By MS/MS	By MS/MS	By MS/MS	By MS/MS	By MS/MS	16.1	9.8	16.1	16.1	9.8	323320000	110590000	82078000	37836000	51842000
O43615	O43615	5	5	5	Mitochondrial import inner membrane translocase subunit TIM44	TIMM44	sp|O43615|TIM44_HUMAN Mitochondrial import inner membrane translocase subunit TIM44 OS=Homo sapiens OX=9606 GN=TIMM44 PE=1 SV=2	1	5	5	5	1	1	3	4	4	1	1	3	4	4	1	1	3	4	4	13.5	13.5	13.5	51355	452	452	0	97536	By MS/MS	By MS/MS	By MS/MS	By MS/MS	By MS/MS	3.3	3.3	7.3	10.6	11.3	214370000	24562000	20712000	44222000	42139000
O43617	O43617	4	4	4	Trafficking protein particle complex subunit 3	TRAPPC3	sp|O43617|TPPC3_HUMAN Trafficking protein particle complex subunit 3 OS=Homo sapiens OX=9606 GN=TRAPPC3 PE=1 SV=1	1	4	4	4	1	0	3	4	3	1	0	3	4	3	1	0	3	4	3	22.2	22.2	22.2	20274	180	180	0.00029753	32016	By MS/MS		By MS/MS	By MS/MS	By MS/MS	4.4	0	17.8	22.2	17.8	415770000	18494000	0	62587000	195970000
O43633	O43633	3	3	3	Charged multivesicular body protein 2a	CHMP2A	sp|O43633|CHM2A_HUMAN Charged multivesicular body protein 2a OS=Homo sapiens OX=9606 GN=CHMP2A PE=1 SV=1	1	3	3	3	1	1	1	2	2	1	1	1	2	2	1	1	1	2	2	16.7	16.7	16.7	25104	222	222	0	13333	By MS/MS	By MS/MS	By MS/MS	By MS/MS	By MS/MS	8.1	4.1	4.5	12.6	12.6	133570000	21057000	40701000	2913000	31317000
O43639	O43639	3	2	2	Cytoplasmic protein NCK2	NCK2	sp|O43639|NCK2_HUMAN Cytoplasmic protein NCK2 OS=Homo sapiens OX=9606 GN=NCK2 PE=1 SV=2	1	3	2	2	1	2	2	2	1	1	2	1	1	1	1	2	1	1	1	8.4	6.3	6.3	42915	380	380	0.00029112	29523	By MS/MS	By MS/MS	By MS/MS	By MS/MS	By MS/MS	3.4	6.3	5	5	2.9	83131000	9555800	19708000	12798000	20801000
O43653	O43653	2	2	2	Prostate stem cell antigen	PSCA	sp|O43653|PSCA_HUMAN Prostate stem cell antigen OS=Homo sapiens OX=9606 GN=PSCA PE=1 SV=2	1	2	2	2	1	1	2	2	2	1	1	2	2	2	1	1	2	2	2	23.7	23.7	23.7	11959	114	114	0	74226	By MS/MS	By MS/MS	By MS/MS	By MS/MS	By MS/MS	8.8	8.8	23.7	23.7	23.7	398220000	91538000	128830000	84623000	40897000
O43657	O43657	4	4	4	Tetraspanin-6	TSPAN6	sp|O43657|TSN6_HUMAN Tetraspanin-6 OS=Homo sapiens OX=9606 GN=TSPAN6 PE=1 SV=1	1	4	4	4	3	3	0	0	0	3	3	0	0	0	3	3	0	0	0	18	18	18	27563	245	245	0	28813	By MS/MS	By MS/MS				14.3	14.7	0	0	0	179280000	77798000	101490000	0	0
O43660	O43660	7	7	7	Pleiotropic regulator 1	PLRG1	sp|O43660|PLRG1_HUMAN Pleiotropic regulator 1 OS=Homo sapiens OX=9606 GN=PLRG1 PE=1 SV=1	1	7	7	7	0	0	6	4	2	0	0	6	4	2	0	0	6	4	2	19.1	19.1	19.1	57193	514	514	0	11604			By MS/MS	By MS/MS	By MS/MS	0	0	16.5	11.5	5.6	212480000	0	0	93206000	65514000
O43681	O43681	6	6	6	ATPase ASNA1	GET3	sp|O43681|GET3_HUMAN ATPase GET3 OS=Homo sapiens OX=9606 GN=GET3 PE=1 SV=2	1	6	6	6	2	3	5	5	6	2	3	5	5	6	2	3	5	5	6	23.9	23.9	23.9	38792	348	348	0	15.9	By MS/MS	By MS/MS	By MS/MS	By MS/MS	By MS/MS	5.5	9.8	17.8	18.7	23.9	1214100000	70953000	137290000	365560000	181600000
O43684	O43684	6	6	6	Mitotic checkpoint protein BUB3	BUB3	sp|O43684|BUB3_HUMAN Mitotic checkpoint protein BUB3 OS=Homo sapiens OX=9606 GN=BUB3 PE=1 SV=1	1	6	6	6	1	2	5	5	3	1	2	5	5	3	1	2	5	5	3	19.8	19.8	19.8	37154	328	328	0	61863	By MS/MS	By MS/MS	By MS/MS	By MS/MS	By MS/MS	2.1	5.2	16.8	16.5	11.3	1054100000	240630000	249540000	166270000	294420000
O43704	O43704	11	11	11	Sulfotransferase family cytosolic 1B member 1	SULT1B1	sp|O43704|ST1B1_HUMAN Sulfotransferase 1B1 OS=Homo sapiens OX=9606 GN=SULT1B1 PE=1 SV=2	1	11	11	11	0	0	8	9	9	0	0	8	9	9	0	0	8	9	9	45.9	45.9	45.9	34899	296	296	0	20.71			By MS/MS	By MS/MS	By MS/MS	0	0	32.4	39.5	37.5	2027500000	0	0	528190000	675480000
O43707	O43707	54	54	35	Alpha-actinin-4	ACTN4	sp|O43707|ACTN4_HUMAN Alpha-actinin-4 OS=Homo sapiens OX=9606 GN=ACTN4 PE=1 SV=2	1	54	54	35	51	52	47	47	47	51	52	47	47	47	33	34	30	30	31	68.2	68.2	46.4	104.85	911	911	0	323.31	By MS/MS	By MS/MS	By MS/MS	By MS/MS	By MS/MS	66.2	67	62.7	62	62.7	114370000000	21896000000	23971000000	23361000000	21445000000
O43708	O43708	2	2	2	Maleylacetoacetate isomerase	GSTZ1	sp|O43708|MAAI_HUMAN Maleylacetoacetate isomerase OS=Homo sapiens OX=9606 GN=GSTZ1 PE=1 SV=3	1	2	2	2	0	1	1	1	1	0	1	1	1	1	0	1	1	1	1	15.7	15.7	15.7	24212	216	216	0.00057372	27707		By MS/MS	By MS/MS	By MS/MS	By MS/MS	0	9.3	6.5	6.5	6.5	61210000	0	0	16402000	16829000
O43719	O43719	3	3	3	HIV Tat-specific factor 1	HTATSF1	sp|O43719|HTSF1_HUMAN HIV Tat-specific factor 1 OS=Homo sapiens OX=9606 GN=HTATSF1 PE=1 SV=1	1	3	3	3	0	1	3	3	0	0	1	3	3	0	0	1	3	3	0	4.4	4.4	4.4	85852	755	755	0.0081906	15602		By matching	By MS/MS	By MS/MS		0	1.1	4.4	4.4	0	141060000	0	47661000	50009000	43385000
O43747	O43747	19	19	19	AP-1 complex subunit gamma-1	AP1G1	sp|O43747|AP1G1_HUMAN AP-1 complex subunit gamma-1 OS=Homo sapiens OX=9606 GN=AP1G1 PE=1 SV=5	1	19	19	19	9	8	14	15	14	9	8	14	15	14	9	8	14	15	14	28.7	28.7	28.7	91.35	822	822	0	66836	By MS/MS	By MS/MS	By MS/MS	By MS/MS	By MS/MS	15.1	12.2	21	23.8	21.7	2555800000	275460000	148870000	692350000	590740000
O43759	O43759	2	2	2	Synaptogyrin-1	SYNGR1	sp|O43759|SNG1_HUMAN Synaptogyrin-1 OS=Homo sapiens OX=9606 GN=SYNGR1 PE=1 SV=2	1	2	2	2	0	0	1	2	1	0	0	1	2	1	0	0	1	2	1	10.3	10.3	10.3	25455	233	233	0	49758			By MS/MS	By MS/MS	By MS/MS	0	0	5.2	10.3	5.2	280400000	0	0	122890000	123740000
O43760	O43760	5	5	5	Synaptogyrin-2	SYNGR2	sp|O43760|SNG2_HUMAN Synaptogyrin-2 OS=Homo sapiens OX=9606 GN=SYNGR2 PE=1 SV=1	1	5	5	5	3	2	5	3	2	3	2	5	3	2	3	2	5	3	2	20.5	20.5	20.5	24.81	224	224	0	64899	By MS/MS	By MS/MS	By MS/MS	By MS/MS	By MS/MS	12.5	8.9	20.5	12.5	8.9	1065300000	137990000	91363000	248140000	301710000
O43765	O43765	1	1	1	Small glutamine-rich tetratricopeptide repeat-containing protein alpha	SGTA	sp|O43765|SGTA_HUMAN Small glutamine-rich tetratricopeptide repeat-containing protein alpha OS=Homo sapiens OX=9606 GN=SGTA PE=1 SV=1	1	1	1	1	1	1	0	0	0	1	1	0	0	0	1	1	0	0	0	2.9	2.9	2.9	34063	313	313	0.0031646	19867	By MS/MS	By matching				2.9	2.9	0	0	0	91077000	31885000	59193000	0	0
O43768;P56211	O43768	3;1	3;1	3;1	Alpha-endosulfine	ENSA;ARPP19	sp|O43768|ENSA_HUMAN Alpha-endosulfine OS=Homo sapiens OX=9606 GN=ENSA PE=1 SV=1	2	3	3	3	0	3	0	0	0	0	3	0	0	0	0	3	0	0	0	30.6	30.6	30.6	13389	121	121;112	0	57913		By MS/MS				0	30.6	0	0	0	115670000	0	115670000	0	0
O43772	O43772	5	5	5	Mitochondrial carnitine/acylcarnitine carrier protein	SLC25A20	sp|O43772|MCAT_HUMAN Mitochondrial carnitine/acylcarnitine carrier protein OS=Homo sapiens OX=9606 GN=SLC25A20 PE=1 SV=1	1	5	5	5	0	0	4	5	5	0	0	4	5	5	0	0	4	5	5	20.3	20.3	20.3	32943	301	301	0	95999			By MS/MS	By MS/MS	By MS/MS	0	0	17.6	20.3	20.3	775400000	0	0	195390000	307100000
O43776	O43776	15	15	15	Asparagine--tRNA ligase, cytoplasmic	NARS1	sp|O43776|SYNC_HUMAN Asparagine--tRNA ligase, cytoplasmic OS=Homo sapiens OX=9606 GN=NARS1 PE=1 SV=1	1	15	15	15	10	12	6	8	9	10	12	6	8	9	10	12	6	8	9	35.6	35.6	35.6	62942	548	548	0	47856	By MS/MS	By MS/MS	By MS/MS	By MS/MS	By MS/MS	25.2	29.4	14.6	22.3	23	2641200000	572440000	999670000	329160000	340220000
O43809	O43809	4	4	4	Cleavage and polyadenylation specificity factor subunit 5	NUDT21	sp|O43809|CPSF5_HUMAN Cleavage and polyadenylation specificity factor subunit 5 OS=Homo sapiens OX=9606 GN=NUDT21 PE=1 SV=1	1	4	4	4	2	1	3	3	4	2	1	3	3	4	2	1	3	3	4	22.5	22.5	22.5	26227	227	227	0	114.57	By MS/MS	By MS/MS	By MS/MS	By MS/MS	By MS/MS	11.5	7.5	15	15	22.5	1114700000	46092000	0	435430000	278550000
O43813	O43813	5	5	5	LanC-like protein 1	LANCL1	sp|O43813|LANC1_HUMAN Glutathione S-transferase LANCL1 OS=Homo sapiens OX=9606 GN=LANCL1 PE=1 SV=1	1	5	5	5	2	1	4	3	3	2	1	4	3	3	2	1	4	3	3	14.3	14.3	14.3	45283	399	399	0	79626	By MS/MS	By MS/MS	By MS/MS	By MS/MS	By MS/MS	5.5	2	11.8	8.3	8.3	565050000	0	32305000	159650000	155210000
O43815	O43815	13	13	13	Striatin	STRN	sp|O43815|STRN_HUMAN Striatin OS=Homo sapiens OX=9606 GN=STRN PE=1 SV=4	1	13	13	13	8	3	8	7	8	8	3	8	7	8	8	3	8	7	8	25.5	25.5	25.5	86131	780	780	0	66733	By MS/MS	By MS/MS	By MS/MS	By MS/MS	By MS/MS	16.2	5.8	16.9	15.5	17.3	1083500000	208870000	68075000	252600000	305330000
O43837	O43837	4	4	4	Isocitrate dehydrogenase [NAD] subunit beta, mitochondrial	IDH3B	sp|O43837|IDH3B_HUMAN Isocitrate dehydrogenase [NAD] subunit beta, mitochondrial OS=Homo sapiens OX=9606 GN=IDH3B PE=1 SV=2	1	4	4	4	0	1	2	4	2	0	1	2	4	2	0	1	2	4	2	18.2	18.2	18.2	42183	385	385	0	59826		By MS/MS	By MS/MS	By MS/MS	By MS/MS	0	4.2	7	18.2	7	108170000	0	0	25007000	40376000
O43847	O43847	7	7	7	Nardilysin	NRDC	sp|O43847|NRDC_HUMAN Nardilysin OS=Homo sapiens OX=9606 GN=NRDC PE=1 SV=3	1	7	7	7	4	2	5	5	2	4	2	5	5	2	4	2	5	5	2	6.9	6.9	6.9	131.7	1151	1151	0	96021	By MS/MS	By MS/MS	By MS/MS	By MS/MS	By MS/MS	3.4	1.6	4.9	4.8	2.1	365840000	72571000	28220000	116180000	96592000
O43852	O43852	12	12	12	Calumenin	CALU	sp|O43852|CALU_HUMAN Calumenin OS=Homo sapiens OX=9606 GN=CALU PE=1 SV=2	1	12	12	12	10	9	0	0	1	10	9	0	0	1	10	9	0	0	1	43.8	43.8	43.8	37106	315	315	0	38.36	By MS/MS	By MS/MS			By MS/MS	40	33	0	0	3.5	2096900000	1172800000	897670000	0	0
O43865;Q96HN2	O43865;Q96HN2	5;4	5;4	5;4	Putative adenosylhomocysteinase 2;Putative adenosylhomocysteinase 3	AHCYL1;AHCYL2	sp|O43865|SAHH2_HUMAN S-adenosylhomocysteine hydrolase-like protein 1 OS=Homo sapiens OX=9606 GN=AHCYL1 PE=1 SV=2;sp|Q96HN2|SAHH3_HUMAN Adenosylhomocysteinase 3 OS=Homo sapiens OX=9606 GN=AHCYL2 PE=1 SV=1	2	5	5	5	0	2	4	4	2	0	2	4	4	2	0	2	4	4	2	9.1	9.1	9.1	58951	530	530;611	0	62682		By MS/MS	By MS/MS	By MS/MS	By MS/MS	0	3.8	6.8	6.8	3	264640000	0	42917000	78529000	77519000
O43866	O43866	5	5	5	CD5 antigen-like	CD5L	sp|O43866|CD5L_HUMAN CD5 antigen-like OS=Homo sapiens OX=9606 GN=CD5L PE=1 SV=1	1	5	5	5	1	0	2	2	2	1	0	2	2	2	1	0	2	2	2	21	21	21	38087	347	347	0	60385	By MS/MS		By MS/MS	By MS/MS	By MS/MS	4	0	7.2	8.1	9.8	224350000	17610000	0	73675000	54155000
O43914	O43914	2	2	2	TYRO protein tyrosine kinase-binding protein	TYROBP	sp|O43914|TYOBP_HUMAN TYRO protein tyrosine kinase-binding protein OS=Homo sapiens OX=9606 GN=TYROBP PE=1 SV=1	1	2	2	2	0	0	1	1	2	0	0	1	1	2	0	0	1	1	2	26.5	26.5	26.5	12179	113	113	0	50974			By MS/MS	By MS/MS	By MS/MS	0	0	13.3	13.3	26.5	183340000	0	0	63012000	44649000
O43920	O43920	2	2	2	NADH dehydrogenase [ubiquinone] iron-sulfur protein 5	NDUFS5	sp|O43920|NDUS5_HUMAN NADH dehydrogenase [ubiquinone] iron-sulfur protein 5 OS=Homo sapiens OX=9606 GN=NDUFS5 PE=1 SV=3	1	2	2	2	0	0	1	2	0	0	0	1	2	0	0	0	1	2	0	23.6	23.6	23.6	12517	106	106	0.0029216	20234			By MS/MS	By MS/MS		0	0	11.3	23.6	0	61047000	0	0	21181000	39866000
O60216;Q9H4I0	O60216	5;2	5;2	5;2	Double-strand-break repair protein rad21 homolog	RAD21;RAD21L1	sp|O60216|RAD21_HUMAN Double-strand-break repair protein rad21 homolog OS=Homo sapiens OX=9606 GN=RAD21 PE=1 SV=2	2	5	5	5	0	0	4	4	4	0	0	4	4	4	0	0	4	4	4	9	9	9	71689	631	631;556	0	89172			By MS/MS	By MS/MS	By MS/MS	0	0	7.1	7	7.8	402280000	0	0	114740000	62726000
O60218	O60218	12	12	6	Aldo-keto reductase family 1 member B10	AKR1B10	sp|O60218|AK1BA_HUMAN Aldo-keto reductase family 1 member B10 OS=Homo sapiens OX=9606 GN=AKR1B10 PE=1 SV=2	1	12	12	6	8	11	0	0	0	8	11	0	0	0	5	6	0	0	0	46.5	46.5	24.1	36019	316	316	0	68086	By MS/MS	By MS/MS				35.1	42.1	0	0	0	1091800000	336320000	755480000	0	0
O60220	O60220	1	1	1	Mitochondrial import inner membrane translocase subunit Tim8 A	TIMM8A	sp|O60220|TIM8A_HUMAN Mitochondrial import inner membrane translocase subunit Tim8 A OS=Homo sapiens OX=9606 GN=TIMM8A PE=1 SV=1	1	1	1	1	0	0	1	1	1	0	0	1	1	1	0	0	1	1	1	11.3	11.3	11.3	10998	97	97	0.00083635	25486			By MS/MS	By MS/MS	By MS/MS	0	0	11.3	11.3	11.3	93806000	0	0	24346000	27057000
O60229;O75962	O60229	3;1	3;1	3;1	Kalirin	KALRN;TRIO	sp|O60229|KALRN_HUMAN Kalirin OS=Homo sapiens OX=9606 GN=KALRN PE=1 SV=3	2	3	3	3	1	2	1	1	1	1	2	1	1	1	1	2	1	1	1	1	1	1	340.26	2986	2986;3097	0.00056738	26841	By MS/MS	By MS/MS	By MS/MS	By MS/MS	By MS/MS	0.3	0.7	0.3	0.3	0.3	96009000	9635300	12369000	33088000	19325000
O60234	O60234	9	9	5	Glia maturation factor gamma	GMFG	sp|O60234|GMFG_HUMAN Glia maturation factor gamma OS=Homo sapiens OX=9606 GN=GMFG PE=1 SV=1	1	9	9	5	2	3	8	9	8	2	3	8	9	8	2	2	4	5	4	67.6	67.6	42.3	16801	142	142	0	323.31	By MS/MS	By MS/MS	By MS/MS	By MS/MS	By MS/MS	20.4	26.8	59.9	67.6	59.9	15192000000	123680000	140300000	4565400000	4588000000
O60235	O60235	7	7	7	Transmembrane protease serine 11D;Transmembrane protease serine 11D non-catalytic chain;Transmembrane protease serine 11D catalytic chain	TMPRSS11D	sp|O60235|TM11D_HUMAN Transmembrane protease serine 11D OS=Homo sapiens OX=9606 GN=TMPRSS11D PE=1 SV=1	1	7	7	7	7	7	0	1	0	7	7	0	1	0	7	7	0	1	0	22.7	22.7	22.7	46263	418	418	0	48788	By MS/MS	By MS/MS		By matching		22.7	22.7	0	2.2	0	1754000000	871260000	876930000	0	5857700
O60256	O60256	7	7	6	Phosphoribosyl pyrophosphate synthase-associated protein 2	PRPSAP2	sp|O60256|KPRB_HUMAN Phosphoribosyl pyrophosphate synthase-associated protein 2 OS=Homo sapiens OX=9606 GN=PRPSAP2 PE=1 SV=1	1	7	7	6	1	2	5	5	4	1	2	5	5	4	1	1	4	4	3	26.6	26.6	22.8	40925	369	369	0	34.3	By MS/MS	By MS/MS	By MS/MS	By MS/MS	By MS/MS	3.8	8.4	17.1	16.3	15.4	554420000	0	46368000	146180000	186440000
O60262	O60262	1	1	1	Guanine nucleotide-binding protein G(I)/G(S)/G(O) subunit gamma-7	GNG7	sp|O60262|GBG7_HUMAN Guanine nucleotide-binding protein G(I)/G(S)/G(O) subunit gamma-7 OS=Homo sapiens OX=9606 GN=GNG7 PE=1 SV=1	1	1	1	1	0	0	1	1	1	0	0	1	1	1	0	0	1	1	1	23.5	23.5	23.5	75217	68	68	0.0021587	21917			By MS/MS	By MS/MS	By MS/MS	0	0	23.5	23.5	23.5	79049000	0	0	26808000	27776000
O60264;P28370	O60264;P28370	4;2	4;2	4;2	SWI/SNF-related matrix-associated actin-dependent regulator of chromatin subfamily A member 5;Probable global transcription activator SNF2L1	SMARCA5;SMARCA1	sp|O60264|SMCA5_HUMAN SWI/SNF-related matrix-associated actin-dependent regulator of chromatin subfamily A member 5 OS=Homo sapiens OX=9606 GN=SMARCA5 PE=1 SV=1;sp|P28370|SMCA1_HUMAN Probable global transcription activator SNF2L1 OS=Homo sapiens OX=9606 GN	2	4	4	4	0	0	2	4	2	0	0	2	4	2	0	0	2	4	2	3.5	3.5	3.5	121.9	1052	1052;1054	0	53539			By MS/MS	By MS/MS	By MS/MS	0	0	1.9	3.5	1.9	200880000	0	0	80603000	81161000
O60268	O60268	4	4	4	Uncharacterized protein KIAA0513	KIAA0513	sp|O60268|K0513_HUMAN Uncharacterized protein KIAA0513 OS=Homo sapiens OX=9606 GN=KIAA0513 PE=1 SV=1	1	4	4	4	0	0	2	3	4	0	0	2	3	4	0	0	2	3	4	9.7	9.7	9.7	46638	411	411	0	52942			By MS/MS	By MS/MS	By MS/MS	0	0	4.4	7.3	9.7	256230000	0	0	44773000	87737000
O60307;O15021	O60307	6;2	5;1	5;1	Microtubule-associated serine/threonine-protein kinase 3	MAST3;MAST4	sp|O60307|MAST3_HUMAN Microtubule-associated serine/threonine-protein kinase 3 OS=Homo sapiens OX=9606 GN=MAST3 PE=1 SV=2	2	6	5	5	0	0	5	5	2	0	0	4	4	1	0	0	4	4	1	5	4.4	4.4	143.14	1309	1309;2623	0	52218			By MS/MS	By MS/MS	By MS/MS	0	0	3.8	5	1.8	173550000	0	0	71431000	77719000
O60313	O60313	6	6	6	Dynamin-like 120 kDa protein, mitochondrial;Dynamin-like 120 kDa protein, form S1	OPA1	sp|O60313|OPA1_HUMAN Dynamin-like 120 kDa protein, mitochondrial OS=Homo sapiens OX=9606 GN=OPA1 PE=1 SV=3	1	6	6	6	2	2	3	2	6	2	2	3	2	6	2	2	3	2	6	9.8	9.8	9.8	111.63	960	960	0	10001	By MS/MS	By MS/MS	By MS/MS	By MS/MS	By MS/MS	3.1	3.1	4.4	2.9	9.8	402370000	18654000	42695000	68680000	40912000
O60333	O60333	1	1	1	Kinesin-like protein KIF1B	KIF1B	sp|O60333|KIF1B_HUMAN Kinesin-like protein KIF1B OS=Homo sapiens OX=9606 GN=KIF1B PE=1 SV=5	1	1	1	1	0	0	0	1	1	0	0	0	1	1	0	0	0	1	1	1.1	1.1	1.1	204.47	1816	1816	0	45261				By MS/MS	By MS/MS	0	0	0	1.1	1.1	21347000	0	0	0	21347000
O60437;REV__Q9ULW3;REV__Q8NDI1	O60437	105;1;1	105;1;1	105;1;1	Periplakin	PPL	sp|O60437|PEPL_HUMAN Periplakin OS=Homo sapiens OX=9606 GN=PPL PE=1 SV=4	3	105	105	105	93	94	7	6	6	93	94	7	6	6	93	94	7	6	6	61.7	61.7	61.7	204.74	1756	1756;272;1231	0	323.31	By MS/MS	By MS/MS	By MS/MS	By MS/MS	By MS/MS	57.9	58.1	4	2.8	3.6	76870000000	38104000000	38293000000	162060000	141310000
O60486	O60486	13	13	13	Plexin-C1	PLXNC1	sp|O60486|PLXC1_HUMAN Plexin-C1 OS=Homo sapiens OX=9606 GN=PLXNC1 PE=1 SV=1	1	13	13	13	0	0	9	8	10	0	0	9	8	10	0	0	9	8	10	10.5	10.5	10.5	175.74	1568	1568	0	30708			By MS/MS	By MS/MS	By MS/MS	0	0	7.3	6.4	8.5	614230000	0	0	177350000	174920000
O60488	O60488	14	11	11	Long-chain-fatty-acid--CoA ligase 4	ACSL4	sp|O60488|ACSL4_HUMAN Long-chain-fatty-acid--CoA ligase 4 OS=Homo sapiens OX=9606 GN=ACSL4 PE=1 SV=2	1	14	11	11	2	2	10	11	10	0	0	7	8	7	0	0	7	8	7	29.4	23.5	23.5	79187	711	711	0	36113	By matching	By matching	By MS/MS	By MS/MS	By MS/MS	4.4	4.4	19	23.1	20.3	717950000	0	0	185570000	289260000
O60493	O60493	7	7	6	Sorting nexin-3	SNX3	sp|O60493|SNX3_HUMAN Sorting nexin-3 OS=Homo sapiens OX=9606 GN=SNX3 PE=1 SV=3	1	7	7	6	2	3	6	7	7	2	3	6	7	7	1	3	5	6	6	40.7	40.7	35.2	18762	162	162	0	14.05	By MS/MS	By MS/MS	By MS/MS	By MS/MS	By MS/MS	10.5	16	35.8	40.7	40.7	3741900000	15068000	71215000	1121300000	1152200000
O60494	O60494	2	2	2	Cubilin	CUBN	sp|O60494|CUBN_HUMAN Cubilin OS=Homo sapiens OX=9606 GN=CUBN PE=1 SV=5	1	2	2	2	0	1	1	1	1	0	1	1	1	1	0	1	1	1	1	1	1	1	398.73	3623	3623	0	48129		By MS/MS	By MS/MS	By MS/MS	By MS/MS	0	0.2	0.8	0.8	0.8	110420000	0	0	26493000	29523000
O60499	O60499	3	3	3	Syntaxin-10	STX10	sp|O60499|STX10_HUMAN Syntaxin-10 OS=Homo sapiens OX=9606 GN=STX10 PE=1 SV=1	1	3	3	3	0	0	2	2	2	0	0	2	2	2	0	0	2	2	2	18.5	18.5	18.5	28114	249	249	0	34443			By MS/MS	By MS/MS	By MS/MS	0	0	8.4	8.4	14.1	40530000	0	0	8621500	15044000
O60502	O60502	4	4	4	Protein O-GlcNAcase	OGA	sp|O60502|OGA_HUMAN Protein O-GlcNAcase OS=Homo sapiens OX=9606 GN=OGA PE=1 SV=2	1	4	4	4	1	2	3	1	3	1	2	3	1	3	1	2	3	1	3	6.3	6.3	6.3	102.91	916	916	0	68627	By MS/MS	By MS/MS	By MS/MS	By MS/MS	By MS/MS	1.4	2.4	5.3	1.4	4.4	137800000	0	12908000	46721000	20786000
O60504	O60504	1	1	1	Vinexin	SORBS3	sp|O60504|VINEX_HUMAN Vinexin OS=Homo sapiens OX=9606 GN=SORBS3 PE=1 SV=2	1	1	1	1	1	1	0	0	0	1	1	0	0	0	1	1	0	0	0	2.8	2.8	2.8	75.34	671	671	0.0029224	20249	By MS/MS	By MS/MS				2.8	2.8	0	0	0	14837000	14837000	0	0	0
O60506	O60506	16	16	11	Heterogeneous nuclear ribonucleoprotein Q	SYNCRIP	sp|O60506|HNRPQ_HUMAN Heterogeneous nuclear ribonucleoprotein Q OS=Homo sapiens OX=9606 GN=SYNCRIP PE=1 SV=2	1	16	16	11	13	13	8	10	10	13	13	8	10	10	9	9	5	6	6	31.5	31.5	23.8	69602	623	623	0	138.28	By MS/MS	By MS/MS	By MS/MS	By MS/MS	By MS/MS	23.3	25.7	15.6	20.4	20.5	3607000000	767970000	1016100000	481450000	547100000
O60513	O60513	2	2	2	Beta-1,4-galactosyltransferase 4;N-acetyllactosamine synthase;Lactotriaosylceramide beta-1,4-galactosyltransferase	B4GALT4	sp|O60513|B4GT4_HUMAN Beta-1,4-galactosyltransferase 4 OS=Homo sapiens OX=9606 GN=B4GALT4 PE=1 SV=1	1	2	2	2	1	2	0	0	0	1	2	0	0	0	1	2	0	0	0	8.4	8.4	8.4	40041	344	344	0	33678	By MS/MS	By MS/MS				3.2	8.4	0	0	0	115040000	27699000	87340000	0	0
O60547	O60547	10	10	10	GDP-mannose 4,6 dehydratase	GMDS	sp|O60547|GMDS_HUMAN GDP-mannose 4,6 dehydratase OS=Homo sapiens OX=9606 GN=GMDS PE=1 SV=1	1	10	10	10	6	9	5	3	3	6	9	5	3	3	6	9	5	3	3	36.8	36.8	36.8	41949	372	372	0	27562	By MS/MS	By MS/MS	By MS/MS	By MS/MS	By MS/MS	24.7	33.6	18.8	9.9	9.9	1359200000	408410000	577990000	139490000	95778000
O60603	O60603	7	7	7	Toll-like receptor 2	TLR2	sp|O60603|TLR2_HUMAN Toll-like receptor 2 OS=Homo sapiens OX=9606 GN=TLR2 PE=1 SV=1	1	7	7	7	0	0	6	5	5	0	0	6	5	5	0	0	6	5	5	11	11	11	89837	784	784	0	84013			By MS/MS	By MS/MS	By MS/MS	0	0	8.7	8.5	8.2	281730000	0	0	116890000	57154000
O60610	O60610	33	33	33	Protein diaphanous homolog 1	DIAPH1	sp|O60610|DIAP1_HUMAN Protein diaphanous homolog 1 OS=Homo sapiens OX=9606 GN=DIAPH1 PE=1 SV=2	1	33	33	33	21	20	22	18	23	21	20	22	18	23	21	20	22	18	23	33	33	33	141.35	1272	1272	0	323.31	By MS/MS	By MS/MS	By MS/MS	By MS/MS	By MS/MS	21.5	18.6	22.2	18.9	23.3	5505600000	1179300000	1248900000	1084400000	820590000
O60613	O60613	3	3	3	15 kDa selenoprotein	SELENOF	sp|O60613|SEP15_HUMAN Selenoprotein F OS=Homo sapiens OX=9606 GN=SELENOF PE=1 SV=4	1	3	3	3	2	3	3	2	3	2	3	3	2	3	2	3	3	2	3	24.8	24.8	24.8	18092	165	165	0	20	By MS/MS	By MS/MS	By MS/MS	By MS/MS	By MS/MS	17.6	24.8	24.8	17	24.8	321290000	69076000	67250000	91434000	44271000
O60635	O60635	4	4	4	Tetraspanin-1	TSPAN1	sp|O60635|TSN1_HUMAN Tetraspanin-1 OS=Homo sapiens OX=9606 GN=TSPAN1 PE=1 SV=2	1	4	4	4	4	4	4	4	4	4	4	4	4	4	4	4	4	4	4	29.5	29.5	29.5	26301	241	241	0	323.31	By MS/MS	By MS/MS	By MS/MS	By MS/MS	By MS/MS	29.5	29.5	29.5	29.5	29.5	5068100000	953230000	958430000	857350000	984070000
O60645	O60645	7	7	7	Exocyst complex component 3	EXOC3	sp|O60645|EXOC3_HUMAN Exocyst complex component 3 OS=Homo sapiens OX=9606 GN=EXOC3 PE=1 SV=3	1	7	7	7	2	4	2	3	2	2	4	2	3	2	2	4	2	3	2	15.8	15.8	15.8	85566	745	745	0	11656	By MS/MS	By MS/MS	By MS/MS	By MS/MS	By MS/MS	4.6	8.2	5.4	6.8	4	276750000	21160000	123460000	0	91965000
O60664	O60664	16	16	16	Perilipin-3	PLIN3	sp|O60664|PLIN3_HUMAN Perilipin-3 OS=Homo sapiens OX=9606 GN=PLIN3 PE=1 SV=3	1	16	16	16	15	14	7	6	5	15	14	7	6	5	15	14	7	6	5	59	59	59	47074	434	434	0	180.71	By MS/MS	By MS/MS	By MS/MS	By MS/MS	By MS/MS	55.5	50.9	22.6	21.9	17.3	4066300000	1628400000	1741200000	299920000	280760000
O60674	O60674	5	4	4	Tyrosine-protein kinase JAK2	JAK2	sp|O60674|JAK2_HUMAN Tyrosine-protein kinase JAK2 OS=Homo sapiens OX=9606 GN=JAK2 PE=1 SV=2	1	5	4	4	0	0	3	2	2	0	0	2	1	2	0	0	2	1	2	5.7	4.9	4.9	130.67	1132	1132	0	10659			By MS/MS	By MS/MS	By MS/MS	0	0	3.2	2.4	2.5	100800000	0	0	47913000	22501000
O60684;O15131	O60684;O15131	8;5	8;5	4;1	Importin subunit alpha-7;Importin subunit alpha-6	KPNA6;KPNA5	sp|O60684|IMA7_HUMAN Importin subunit alpha-7 OS=Homo sapiens OX=9606 GN=KPNA6 PE=1 SV=1;sp|O15131|IMA6_HUMAN Importin subunit alpha-6 OS=Homo sapiens OX=9606 GN=KPNA5 PE=1 SV=2	2	8	8	4	4	5	8	7	7	4	5	8	7	7	3	2	4	3	3	22.9	22.9	13.2	60029	536	536;536	0	65.71	By MS/MS	By MS/MS	By MS/MS	By MS/MS	By MS/MS	11.8	14.6	22.9	20.3	19.2	705790000	93896000	159300000	175450000	112760000
O60701	O60701	15	15	15	UDP-glucose 6-dehydrogenase	UGDH	sp|O60701|UGDH_HUMAN UDP-glucose 6-dehydrogenase OS=Homo sapiens OX=9606 GN=UGDH PE=1 SV=1	1	15	15	15	13	13	2	2	2	13	13	2	2	2	13	13	2	2	2	41.9	41.9	41.9	55023	494	494	0	166.41	By MS/MS	By MS/MS	By MS/MS	By MS/MS	By MS/MS	37	37.2	4.7	5.1	5.1	1919800000	694350000	1163000000	29229000	15437000
O60711	O60711	2	2	2	Leupaxin	LPXN	sp|O60711|LPXN_HUMAN Leupaxin OS=Homo sapiens OX=9606 GN=LPXN PE=1 SV=1	1	2	2	2	1	2	1	0	0	1	2	1	0	0	1	2	1	0	0	8.5	8.5	8.5	43332	386	386	0	35704	By MS/MS	By MS/MS	By matching			3.4	8.5	3.4	0	0	56303000	5473900	22453000	28376000	0
O60716	O60716	23	23	23	Catenin delta-1	CTNND1	sp|O60716|CTND1_HUMAN Catenin delta-1 OS=Homo sapiens OX=9606 GN=CTNND1 PE=1 SV=1	1	23	23	23	15	21	1	0	0	15	21	1	0	0	15	21	1	0	0	34.7	34.7	34.7	108.17	968	968	0	153.69	By MS/MS	By MS/MS	By matching			24.3	32.3	1.3	0	0	2639100000	1170300000	1456800000	11996000	0
O60749	O60749	12	10	10	Sorting nexin-2	SNX2	sp|O60749|SNX2_HUMAN Sorting nexin-2 OS=Homo sapiens OX=9606 GN=SNX2 PE=1 SV=2	1	12	10	10	7	7	3	5	5	5	6	1	3	4	5	6	1	3	4	27.7	23.7	23.7	58.47	519	519	0	23226	By MS/MS	By MS/MS	By MS/MS	By MS/MS	By MS/MS	15.8	16.6	6	11.4	11.4	736120000	219000000	158960000	96467000	129020000
O60762	O60762	8	8	8	Dolichol-phosphate mannosyltransferase subunit 1	DPM1	sp|O60762|DPM1_HUMAN Dolichol-phosphate mannosyltransferase subunit 1 OS=Homo sapiens OX=9606 GN=DPM1 PE=1 SV=1	1	8	8	8	4	2	6	4	6	4	2	6	4	6	4	2	6	4	6	28.8	28.8	28.8	29634	260	260	0	11547	By MS/MS	By MS/MS	By MS/MS	By MS/MS	By MS/MS	21.5	8.8	20.4	17.3	24.6	473020000	80340000	19195000	108260000	130620000
O60763;REV__Q5VZ89	O60763	21;1	21;1	21;1	General vesicular transport factor p115	USO1	sp|O60763|USO1_HUMAN General vesicular transport factor p115 OS=Homo sapiens OX=9606 GN=USO1 PE=1 SV=2	2	21	21	21	14	14	14	15	16	14	14	14	15	16	14	14	14	15	16	27.5	27.5	27.5	107.89	962	962;1909	0	86478	By MS/MS	By MS/MS	By MS/MS	By MS/MS	By MS/MS	19.5	17.8	17.9	22	22.5	3508800000	756070000	739960000	593760000	583400000
O60784	O60784	11	11	11	Target of Myb protein 1	TOM1	sp|O60784|TOM1_HUMAN Target of Myb protein 1 OS=Homo sapiens OX=9606 GN=TOM1 PE=1 SV=2	1	11	11	11	11	10	8	7	8	11	10	8	7	8	11	10	8	7	8	37.6	37.6	37.6	53818	492	492	0	141.39	By MS/MS	By MS/MS	By MS/MS	By MS/MS	By MS/MS	37.6	37.4	30.7	24.6	23.6	3855000000	894370000	1206600000	534150000	529910000
Q99880;Q99879;Q99877;Q93079;Q5QNW6;P62807;P58876;P57053;O60814;Q96A08;A0A2R8Y619	Q99880;Q99879;Q99877;Q93079;Q5QNW6;P62807;P58876;P57053;O60814;Q96A08	8;8;8;8;8;8;8;8;8;4;1	8;8;8;8;8;8;8;8;8;4;1	2;2;2;2;2;2;2;2;2;0;0	Histone H2B type 1-L;Histone H2B type 1-M;Histone H2B type 1-N;Histone H2B type 1-H;Histone H2B type 2-F;Histone H2B type 1-C/E/F/G/I;Histone H2B type 1-D;Histone H2B type F-S;Histone H2B type 1-K;Histone H2B type 1-A	H2BC13;H2BC14;H2BC15;H2BC9;H2BC18;H2BC4;H2BC5;H2BS1;H2BC12;H2BC1;H2BE1	sp|Q99880|H2B1L_HUMAN Histone H2B type 1-L OS=Homo sapiens OX=9606 GN=H2BC13 PE=1 SV=3;sp|Q99879|H2B1M_HUMAN Histone H2B type 1-M OS=Homo sapiens OX=9606 GN=H2BC14 PE=1 SV=3;sp|Q99877|H2B1N_HUMAN Histone H2B type 1-N OS=Homo sapiens OX=9606 GN=H2BC15 PE=1	11	8	8	2	5	5	5	7	8	5	5	5	7	8	1	1	1	2	2	46	46	7.9	13952	126	126;126;126;126;126;126;126;126;126;127;122	0	222.78	By MS/MS	By MS/MS	By MS/MS	By MS/MS	By MS/MS	40.5	40.5	40.5	46	46	135030000000	14839000000	13455000000	36104000000	35633000000
O60825	O60825	12	12	9	6-phosphofructo-2-kinase/fructose-2,6-bisphosphatase 2;6-phosphofructo-2-kinase;Fructose-2,6-bisphosphatase	PFKFB2	sp|O60825|F262_HUMAN 6-phosphofructo-2-kinase/fructose-2,6-bisphosphatase 2 OS=Homo sapiens OX=9606 GN=PFKFB2 PE=1 SV=2	1	12	12	9	1	3	10	9	11	1	3	10	9	11	1	1	8	8	8	27.9	27.9	22	58476	505	505	0	34257	By MS/MS	By MS/MS	By MS/MS	By MS/MS	By MS/MS	2.2	6.5	22	22.2	24	1351300000	0	50824000	396870000	347770000
O60826	O60826	9	9	9	Coiled-coil domain-containing protein 22	CCDC22	sp|O60826|CCD22_HUMAN Coiled-coil domain-containing protein 22 OS=Homo sapiens OX=9606 GN=CCDC22 PE=1 SV=1	1	9	9	9	0	0	5	5	5	0	0	5	5	5	0	0	5	5	5	19.9	19.9	19.9	70755	627	627	0	17761			By MS/MS	By MS/MS	By MS/MS	0	0	9.9	12.4	10.8	279770000	0	0	90709000	110940000
O60832	O60832	7	7	7	H/ACA ribonucleoprotein complex subunit 4	DKC1	sp|O60832|DKC1_HUMAN H/ACA ribonucleoprotein complex subunit DKC1 OS=Homo sapiens OX=9606 GN=DKC1 PE=1 SV=3	1	7	7	7	2	3	4	4	4	2	3	4	4	4	2	3	4	4	4	19.5	19.5	19.5	57673	514	514	0	13324	By MS/MS	By MS/MS	By MS/MS	By MS/MS	By MS/MS	5.8	11.1	10.7	10.3	10.7	500900000	34214000	122580000	98391000	84763000
O60841	O60841	6	6	6	Eukaryotic translation initiation factor 5B	EIF5B	sp|O60841|IF2P_HUMAN Eukaryotic translation initiation factor 5B OS=Homo sapiens OX=9606 GN=EIF5B PE=1 SV=4	1	6	6	6	1	2	3	4	3	1	2	3	4	3	1	2	3	4	3	6.9	6.9	6.9	138.83	1220	1220	0	11.1	By MS/MS	By MS/MS	By MS/MS	By MS/MS	By MS/MS	1.6	2.5	4.1	4.9	4	319600000	32272000	29940000	70904000	109400000
O60861	O60861	2	2	2	Growth arrest-specific protein 7	GAS7	sp|O60861|GAS7_HUMAN Growth arrest-specific protein 7 OS=Homo sapiens OX=9606 GN=GAS7 PE=1 SV=3	1	2	2	2	0	0	1	2	2	0	0	1	2	2	0	0	1	2	2	6.9	6.9	6.9	54371	476	476	0	12879			By MS/MS	By MS/MS	By MS/MS	0	0	2.3	6.9	6.9	193010000	0	0	45439000	60712000
O60879	O60879	7	7	7	Protein diaphanous homolog 2	DIAPH2	sp|O60879|DIAP2_HUMAN Protein diaphanous homolog 2 OS=Homo sapiens OX=9606 GN=DIAPH2 PE=1 SV=1	1	7	7	7	0	0	6	5	4	0	0	6	5	4	0	0	6	5	4	7.5	7.5	7.5	125.57	1101	1101	0	15356			By MS/MS	By MS/MS	By MS/MS	0	0	6.4	5.4	3.9	554800000	0	0	216490000	132660000
O60884	O60884	6	6	6	DnaJ homolog subfamily A member 2	DNAJA2	sp|O60884|DNJA2_HUMAN DnaJ homolog subfamily A member 2 OS=Homo sapiens OX=9606 GN=DNAJA2 PE=1 SV=1	1	6	6	6	3	4	4	5	4	3	4	4	5	4	3	4	4	5	4	28.6	28.6	28.6	45745	412	412	0	52464	By MS/MS	By MS/MS	By MS/MS	By MS/MS	By MS/MS	12.1	20.1	16	20.6	18.2	1119900000	111350000	249730000	236110000	230150000
O60885	O60885	3	3	3	Bromodomain-containing protein 4	BRD4	sp|O60885|BRD4_HUMAN Bromodomain-containing protein 4 OS=Homo sapiens OX=9606 GN=BRD4 PE=1 SV=2	1	3	3	3	0	0	1	1	1	0	0	1	1	1	0	0	1	1	1	3.5	3.5	3.5	152.22	1362	1362	0.00029904	32647			By MS/MS	By MS/MS	By MS/MS	0	0	1.2	1	1.2	31051000	0	0	9850300	0
O60888	O60888	3	3	3	Protein CutA	CUTA	sp|O60888|CUTA_HUMAN Protein CutA OS=Homo sapiens OX=9606 GN=CUTA PE=1 SV=2	1	3	3	3	3	3	2	2	2	3	3	2	2	2	3	3	2	2	2	24.6	24.6	24.6	19116	179	179	0	24873	By MS/MS	By MS/MS	By MS/MS	By MS/MS	By MS/MS	24.6	24.6	17.9	17.9	17.9	1338200000	163480000	213300000	257530000	322990000
O60911	O60911	2	2	2	Cathepsin L2	CTSV	sp|O60911|CATL2_HUMAN Cathepsin L2 OS=Homo sapiens OX=9606 GN=CTSV PE=1 SV=2	1	2	2	2	2	0	0	0	0	2	0	0	0	0	2	0	0	0	0	10.5	10.5	10.5	37329	334	334	0.0016251	22382	By MS/MS					10.5	0	0	0	0	13022000	13022000	0	0	0
O75015	O75015	4	4	1	Low affinity immunoglobulin gamma Fc region receptor III-B	FCGR3B	sp|O75015|FCG3B_HUMAN Low affinity immunoglobulin gamma Fc region receptor III-B OS=Homo sapiens OX=9606 GN=FCGR3B PE=1 SV=2	1	4	4	1	0	1	4	4	4	0	1	4	4	4	0	0	1	1	1	16.7	16.7	6.4	26216	233	233	0	11576		By MS/MS	By MS/MS	By MS/MS	By MS/MS	0	3.4	16.7	16.7	16.7	1140100000	0	16715000	303990000	390250000
O75022	O75022	5	4	3	Leukocyte immunoglobulin-like receptor subfamily B member 3	LILRB3	sp|O75022|LIRB3_HUMAN Leukocyte immunoglobulin-like receptor subfamily B member 3 OS=Homo sapiens OX=9606 GN=LILRB3 PE=1 SV=3	1	5	4	3	0	0	5	3	3	0	0	4	2	2	0	0	3	2	2	13.9	10.9	7.8	69385	631	631	0	23157			By MS/MS	By MS/MS	By MS/MS	0	0	13.9	8.1	8.1	226090000	0	0	77564000	58097000
O75027	O75027	3	3	3	ATP-binding cassette sub-family B member 7, mitochondrial	ABCB7	sp|O75027|ABCB7_HUMAN Iron-sulfur clusters transporter ABCB7, mitochondrial OS=Homo sapiens OX=9606 GN=ABCB7 PE=1 SV=2	1	3	3	3	1	1	1	3	3	1	1	1	3	3	1	1	1	3	3	6.6	6.6	6.6	82.64	752	752	0	47902	By matching	By MS/MS	By MS/MS	By MS/MS	By MS/MS	3.6	3.6	1.3	6.6	6.6	132050000	21412000	12328000	0	47546000
O75064	O75064	2	2	2	DENN domain-containing protein 4B	DENND4B	sp|O75064|DEN4B_HUMAN DENN domain-containing protein 4B OS=Homo sapiens OX=9606 GN=DENND4B PE=1 SV=4	1	2	2	2	0	0	1	2	1	0	0	1	2	1	0	0	1	2	1	2	2	2	163.84	1496	1496	0	36715			By MS/MS	By MS/MS	By MS/MS	0	0	1	2	1	113790000	0	0	42935000	41520000
O75083	O75083	24	24	24	WD repeat-containing protein 1	WDR1	sp|O75083|WDR1_HUMAN WD repeat-containing protein 1 OS=Homo sapiens OX=9606 GN=WDR1 PE=1 SV=4	1	24	24	24	15	19	23	22	22	15	19	23	22	22	15	19	23	22	22	56.3	56.3	56.3	66193	606	606	0	323.31	By MS/MS	By MS/MS	By MS/MS	By MS/MS	By MS/MS	39.8	45.9	51.7	51.7	51.7	33280000000	2043800000	2592300000	9778500000	8872400000
O75113	O75113	3	3	3	NEDD4-binding protein 1	N4BP1	sp|O75113|N4BP1_HUMAN NEDD4-binding protein 1 OS=Homo sapiens OX=9606 GN=N4BP1 PE=1 SV=4	1	3	3	3	1	0	0	1	1	1	0	0	1	1	1	0	0	1	1	5.8	5.8	5.8	100.38	896	896	0	4336	By MS/MS			By MS/MS	By MS/MS	1.9	0	0	1.1	2.8	75324000	24443000	0	0	20236000
O75116	O75116	9	5	5	Rho-associated protein kinase 2	ROCK2	sp|O75116|ROCK2_HUMAN Rho-associated protein kinase 2 OS=Homo sapiens OX=9606 GN=ROCK2 PE=1 SV=4	1	9	5	5	0	0	4	7	8	0	0	2	3	4	0	0	2	3	4	8	4.7	4.7	160.9	1388	1388	0	57148			By MS/MS	By MS/MS	By MS/MS	0	0	4.1	6.3	7.1	86941000	0	0	7532300	40364000
O75122;Q7Z460	O75122;Q7Z460	2;2	2;2	2;2	CLIP-associating protein 2;CLIP-associating protein 1	CLASP2;CLASP1	sp|O75122|CLAP2_HUMAN CLIP-associating protein 2 OS=Homo sapiens OX=9606 GN=CLASP2 PE=1 SV=3;sp|Q7Z460|CLAP1_HUMAN CLIP-associating protein 1 OS=Homo sapiens OX=9606 GN=CLASP1 PE=1 SV=1	2	2	2	2	0	1	2	0	2	0	1	2	0	2	0	1	2	0	2	2.3	2.3	2.3	141.06	1294	1294;1538	0	4547		By MS/MS	By MS/MS		By MS/MS	0	1.5	2.3	0	2.3	91542000	0	13812000	44409000	0
O75131;Q8IYJ1;Q96A23;O95741;Q86YQ8;Q9HCH3;Q9UBL6	O75131	21;1;1;1;1;1;1	21;1;1;1;1;1;1	20;0;0;0;0;0;0	Copine-3	CPNE3;CPNE9;CPNE4;CPNE6;CPNE8;CPNE5;CPNE7	sp|O75131|CPNE3_HUMAN Copine-3 OS=Homo sapiens OX=9606 GN=CPNE3 PE=1 SV=1	7	21	21	20	14	18	21	21	20	14	18	21	21	20	13	17	20	20	19	47.7	47.7	46	60.13	537	537;553;557;557;564;593;633	0	239.65	By MS/MS	By MS/MS	By MS/MS	By MS/MS	By MS/MS	35.2	44.1	47.7	47.7	46.4	61554000000	2208200000	1975700000	17123000000	18210000000
O75132	O75132	1	1	1	Zinc finger BED domain-containing protein 4	ZBED4	sp|O75132|ZBED4_HUMAN Zinc finger BED domain-containing protein 4 OS=Homo sapiens OX=9606 GN=ZBED4 PE=1 SV=2	1	1	1	1	0	0	1	0	0	0	0	1	0	0	0	0	1	0	0	1.3	1.3	1.3	130.32	1171	1171	1	-2			By MS/MS			0	0	1.3	0	0	0	0	0	0	0
O75150	O75150	3	3	2	E3 ubiquitin-protein ligase BRE1B	RNF40	sp|O75150|BRE1B_HUMAN E3 ubiquitin-protein ligase BRE1B OS=Homo sapiens OX=9606 GN=RNF40 PE=1 SV=5	1	3	3	2	0	1	2	3	1	0	1	2	3	1	0	1	1	2	1	3.8	3.8	2.4	113.68	1001	1001	0	46183		By MS/MS	By MS/MS	By MS/MS	By MS/MS	0	1.1	2.5	3.8	1.1	5830300000	0	591960000	1049400000	1320400000
O75165	O75165	66	66	66	DnaJ homolog subfamily C member 13	DNAJC13	sp|O75165|DJC13_HUMAN DnaJ homolog subfamily C member 13 OS=Homo sapiens OX=9606 GN=DNAJC13 PE=1 SV=5	1	66	66	66	3	1	51	54	52	3	1	51	54	52	3	1	51	54	52	36	36	36	254.41	2243	2243	0	323.31	By MS/MS	By MS/MS	By MS/MS	By MS/MS	By MS/MS	1.4	0.4	28.4	30.3	29.7	10226000000	65308000	48123000	3257100000	3189400000
O75167	O75167	1	1	1	Phosphatase and actin regulator 2	PHACTR2	sp|O75167|PHAR2_HUMAN Phosphatase and actin regulator 2 OS=Homo sapiens OX=9606 GN=PHACTR2 PE=1 SV=2	1	1	1	1	0	0	1	1	0	0	0	1	1	0	0	0	1	1	0	2.1	2.1	2.1	69699	634	634	0.0029326	20661			By MS/MS	By MS/MS		0	0	2.1	2.1	0	15950000	0	0	7587000	8362500
O75170	O75170	3	3	3	Serine/threonine-protein phosphatase 6 regulatory subunit 2	PPP6R2	sp|O75170|PP6R2_HUMAN Serine/threonine-protein phosphatase 6 regulatory subunit 2 OS=Homo sapiens OX=9606 GN=PPP6R2 PE=1 SV=2	1	3	3	3	1	1	1	1	3	1	1	1	1	3	1	1	1	1	3	3.2	3.2	3.2	104.94	966	966	0.00084128	25935	By MS/MS	By MS/MS	By MS/MS	By MS/MS	By MS/MS	0.7	0.7	1.3	1.3	3.2	232140000	26615000	130400000	12235000	15604000
Q8NHS0;P25686;O75190	Q8NHS0;P25686;O75190	1;1;1	1;1;1	1;1;1	DnaJ homolog subfamily B member 8;DnaJ homolog subfamily B member 2;DnaJ homolog subfamily B member 6	DNAJB8;DNAJB2;DNAJB6	sp|Q8NHS0|DNJB8_HUMAN DnaJ homolog subfamily B member 8 OS=Homo sapiens OX=9606 GN=DNAJB8 PE=1 SV=1;sp|P25686|DNJB2_HUMAN DnaJ homolog subfamily B member 2 OS=Homo sapiens OX=9606 GN=DNAJB2 PE=1 SV=3;sp|O75190|DNJB6_HUMAN DnaJ homolog subfamily B member 6	3	1	1	1	0	0	1	0	1	0	0	1	0	1	0	0	1	0	1	4.3	4.3	4.3	25686	232	232;324;326	0.0081703	15473			By MS/MS		By MS/MS	0	0	4.3	0	4.3	54142000	0	0	30193000	0
O75197	O75197	1	1	1	Low-density lipoprotein receptor-related protein 5	LRP5	sp|O75197|LRP5_HUMAN Low-density lipoprotein receptor-related protein 5 OS=Homo sapiens OX=9606 GN=LRP5 PE=1 SV=2	1	1	1	1	0	0	1	0	0	0	0	1	0	0	0	0	1	0	0	1.2	1.2	1.2	179.14	1615	1615	1	-2			By MS/MS			0	0	1.2	0	0	0	0	0	0	0
O75223	O75223	7	7	7	Gamma-glutamylcyclotransferase	GGCT	sp|O75223|GGCT_HUMAN Gamma-glutamylcyclotransferase OS=Homo sapiens OX=9606 GN=GGCT PE=1 SV=1	1	7	7	7	5	3	3	6	5	5	3	3	6	5	5	3	3	6	5	43.1	43.1	43.1	21007	188	188	0	29279	By MS/MS	By MS/MS	By MS/MS	By MS/MS	By MS/MS	33	18.1	18.1	38.3	28.2	1092200000	140400000	161940000	364270000	281160000
O75251	O75251	2	2	2	NADH dehydrogenase [ubiquinone] iron-sulfur protein 7, mitochondrial	NDUFS7	sp|O75251|NDUS7_HUMAN NADH dehydrogenase [ubiquinone] iron-sulfur protein 7, mitochondrial OS=Homo sapiens OX=9606 GN=NDUFS7 PE=1 SV=3	1	2	2	2	1	0	2	2	2	1	0	2	2	2	1	0	2	2	2	8.5	8.5	8.5	23563	213	213	0.00057257	27563	By MS/MS		By MS/MS	By MS/MS	By MS/MS	4.2	0	8.5	8.5	8.5	112860000	52739000	0	23016000	16921000
O75306	O75306	7	7	7	NADH dehydrogenase [ubiquinone] iron-sulfur protein 2, mitochondrial	NDUFS2	sp|O75306|NDUS2_HUMAN NADH dehydrogenase [ubiquinone] iron-sulfur protein 2, mitochondrial OS=Homo sapiens OX=9606 GN=NDUFS2 PE=1 SV=2	1	7	7	7	5	3	6	5	5	5	3	6	5	5	5	3	6	5	5	19.2	19.2	19.2	52545	463	463	0	21887	By MS/MS	By MS/MS	By MS/MS	By MS/MS	By MS/MS	15.1	8.4	15.3	12.7	12.7	686030000	91316000	104060000	212820000	162550000
O75323	O75323	2	2	2	Protein NipSnap homolog 2	NIPSNAP2	sp|O75323|NIPS2_HUMAN Protein NipSnap homolog 2 OS=Homo sapiens OX=9606 GN=NIPSNAP2 PE=1 SV=1	1	2	2	2	0	1	2	2	0	0	1	2	2	0	0	1	2	2	0	8	8	8	33742	286	286	0	43421		By MS/MS	By MS/MS	By MS/MS		0	4.9	8	8	0	178020000	0	31436000	75391000	71192000
O75340	O75340	6	6	6	Programmed cell death protein 6	PDCD6	sp|O75340|PDCD6_HUMAN Programmed cell death protein 6 OS=Homo sapiens OX=9606 GN=PDCD6 PE=1 SV=1	1	6	6	6	5	4	5	4	4	5	4	5	4	4	5	4	5	4	4	40.8	40.8	40.8	21868	191	191	0	23897	By MS/MS	By MS/MS	By MS/MS	By MS/MS	By MS/MS	36.1	30.9	26.7	19.9	30.9	2579100000	232920000	304520000	845160000	612030000
O75342	O75342	7	7	7	Arachidonate 12-lipoxygenase, 12R-type	ALOX12B	sp|O75342|LX12B_HUMAN Arachidonate 12-lipoxygenase, 12R-type OS=Homo sapiens OX=9606 GN=ALOX12B PE=1 SV=1	1	7	7	7	4	6	0	0	0	4	6	0	0	0	4	6	0	0	0	16.3	16.3	16.3	80355	701	701	0	15179	By MS/MS	By MS/MS				8.8	14.7	0	0	0	258190000	86517000	171670000	0	0
O75347	O75347	3	3	3	Tubulin-specific chaperone A	TBCA	sp|O75347|TBCA_HUMAN Tubulin-specific chaperone A OS=Homo sapiens OX=9606 GN=TBCA PE=1 SV=3	1	3	3	3	3	2	1	3	2	3	2	1	3	2	3	2	1	3	2	26.9	26.9	26.9	12855	108	108	0	43773	By MS/MS	By MS/MS	By MS/MS	By MS/MS	By MS/MS	26.9	17.6	8.3	26.9	17.6	385620000	162650000	39010000	52343000	73692000
O75348;O95670	O75348	3;1	3;1	3;1	V-type proton ATPase subunit G 1	ATP6V1G1;ATP6V1G2	sp|O75348|VATG1_HUMAN V-type proton ATPase subunit G 1 OS=Homo sapiens OX=9606 GN=ATP6V1G1 PE=1 SV=3	2	3	3	3	3	3	3	3	3	3	3	3	3	3	3	3	3	3	3	29.7	29.7	29.7	13757	118	118;118	0	144.03	By MS/MS	By MS/MS	By MS/MS	By MS/MS	By MS/MS	29.7	29.7	29.7	29.7	29.7	1723700000	275590000	293160000	423580000	326910000
O75351;Q6PIW4	O75351	16;1	16;1	13;0	Vacuolar protein sorting-associated protein 4B	VPS4B;FIGNL1	sp|O75351|VPS4B_HUMAN Vacuolar protein sorting-associated protein 4B OS=Homo sapiens OX=9606 GN=VPS4B PE=1 SV=2	2	16	16	13	8	12	10	12	11	8	12	10	12	11	6	10	8	10	10	46.6	46.6	40.3	49301	444	444;674	0	63132	By MS/MS	By MS/MS	By MS/MS	By MS/MS	By MS/MS	18.9	28.8	30.6	38.1	39.9	4168700000	985900000	1263000000	595900000	614710000
O75352	O75352	2	2	2	Mannose-P-dolichol utilization defect 1 protein	MPDU1	sp|O75352|MPU1_HUMAN Mannose-P-dolichol utilization defect 1 protein OS=Homo sapiens OX=9606 GN=MPDU1 PE=1 SV=2	1	2	2	2	1	1	2	2	2	1	1	2	2	2	1	1	2	2	2	9.7	9.7	9.7	26638	247	247	0	36115	By MS/MS	By MS/MS	By MS/MS	By MS/MS	By MS/MS	4	4	9.7	9.7	9.7	876480000	31528000	23998000	320090000	226400000
O75356	O75356	1	1	1	Ectonucleoside triphosphate diphosphohydrolase 5	ENTPD5	sp|O75356|ENTP5_HUMAN Ectonucleoside triphosphate diphosphohydrolase 5 OS=Homo sapiens OX=9606 GN=ENTPD5 PE=1 SV=1	1	1	1	1	0	1	0	0	0	0	1	0	0	0	0	1	0	0	0	4.2	4.2	4.2	47517	428	428	0.0077365	15915		By MS/MS				0	4.2	0	0	0	0	0	0	0	0
O75367;Q9P0M6	O75367	13;2	13;2	13;2	Core histone macro-H2A.1	MACROH2A1;MACROH2A2	sp|O75367|H2AY_HUMAN Core histone macro-H2A.1 OS=Homo sapiens OX=9606 GN=MACROH2A1 PE=1 SV=4	2	13	13	13	13	13	11	9	9	13	13	11	9	9	13	13	11	9	9	46.8	46.8	46.8	39617	372	372;372	0	323.31	By MS/MS	By MS/MS	By MS/MS	By MS/MS	By MS/MS	46.8	46.8	41.9	35.5	35.5	19434000000	1925600000	2151100000	4930800000	5061700000
O75368	O75368	7	7	7	SH3 domain-binding glutamic acid-rich-like protein	SH3BGRL	sp|O75368|SH3L1_HUMAN SH3 domain-binding glutamic acid-rich-like protein OS=Homo sapiens OX=9606 GN=SH3BGRL PE=1 SV=1	1	7	7	7	2	4	7	7	6	2	4	7	7	6	2	4	7	7	6	78.1	78.1	78.1	12774	114	114	0	74694	By MS/MS	By MS/MS	By MS/MS	By MS/MS	By MS/MS	24.6	44.7	78.1	78.1	67.5	4781400000	216940000	524410000	1812200000	1154700000
O75369	O75369	66	58	58	Filamin-B	FLNB	sp|O75369|FLNB_HUMAN Filamin-B OS=Homo sapiens OX=9606 GN=FLNB PE=1 SV=2	1	66	58	58	44	54	11	9	11	41	50	3	2	3	41	50	3	2	3	37.2	34.3	34.3	278.16	2602	2602	0	283.36	By MS/MS	By MS/MS	By MS/MS	By MS/MS	By MS/MS	24.6	32.1	4.3	3.5	4.4	4565500000	1776300000	2577700000	116970000	29346000
O75380	O75380	1	1	1	NADH dehydrogenase [ubiquinone] iron-sulfur protein 6, mitochondrial	NDUFS6	sp|O75380|NDUS6_HUMAN NADH dehydrogenase [ubiquinone] iron-sulfur protein 6, mitochondrial OS=Homo sapiens OX=9606 GN=NDUFS6 PE=1 SV=1	1	1	1	1	0	1	1	1	1	0	1	1	1	1	0	1	1	1	1	12.1	12.1	12.1	13711	124	124	0.008843	1508		By MS/MS	By MS/MS	By MS/MS	By MS/MS	0	12.1	12.1	12.1	12.1	51969000	0	31209000	5989600	8737400
O75390	O75390	15	15	15	Citrate synthase, mitochondrial	CS	sp|O75390|CISY_HUMAN Citrate synthase, mitochondrial OS=Homo sapiens OX=9606 GN=CS PE=1 SV=2	1	15	15	15	10	10	15	12	13	10	10	15	12	13	10	10	15	12	13	34.8	34.8	34.8	51712	466	466	0	53669	By MS/MS	By MS/MS	By MS/MS	By MS/MS	By MS/MS	25.8	20	34.8	24.7	27	7213600000	1005000000	868760000	1993700000	1723700000
O75396	O75396	7	7	7	Vesicle-trafficking protein SEC22b	SEC22B	sp|O75396|SC22B_HUMAN Vesicle-trafficking protein SEC22b OS=Homo sapiens OX=9606 GN=SEC22B PE=1 SV=5	1	7	7	7	4	3	6	7	5	4	3	6	7	5	4	3	6	7	5	44.2	44.2	44.2	24.74	215	215	0	157.18	By MS/MS	By MS/MS	By MS/MS	By MS/MS	By MS/MS	25.6	16.7	35.3	44.2	29.3	2869300000	67489000	143230000	714430000	917360000
O75427	O75427	8	8	8	Leucine-rich repeat and calponin homology domain-containing protein 4	LRCH4	sp|O75427|LRCH4_HUMAN Leucine-rich repeat and calponin homology domain-containing protein 4 OS=Homo sapiens OX=9606 GN=LRCH4 PE=1 SV=2	1	8	8	8	0	1	5	6	6	0	1	5	6	6	0	1	5	6	6	20.9	20.9	20.9	73449	683	683	0	36475		By matching	By MS/MS	By MS/MS	By MS/MS	0	2.5	13.2	16.1	16.3	948580000	0	8626400	293160000	291540000
O75431	O75431	2	2	2	Metaxin-2	MTX2	sp|O75431|MTX2_HUMAN Metaxin-2 OS=Homo sapiens OX=9606 GN=MTX2 PE=1 SV=1	1	2	2	2	1	1	1	1	1	1	1	1	1	1	1	1	1	1	1	17.9	17.9	17.9	29763	263	263	0	16.56	By MS/MS	By MS/MS	By MS/MS	By MS/MS	By matching	10.6	10.6	10.6	7.2	10.6	93753000	32570000	32275000	14819000	0
O75436	O75436	12	12	12	Vacuolar protein sorting-associated protein 26A	VPS26A	sp|O75436|VP26A_HUMAN Vacuolar protein sorting-associated protein 26A OS=Homo sapiens OX=9606 GN=VPS26A PE=1 SV=2	1	12	12	12	8	9	9	10	9	8	9	9	10	9	8	9	9	10	9	46.5	46.5	46.5	38169	327	327	0	48317	By MS/MS	By MS/MS	By MS/MS	By MS/MS	By MS/MS	28.4	31.8	36.7	37	32.4	3805500000	379960000	654380000	788030000	1042000000
O75439	O75439	2	2	2	Mitochondrial-processing peptidase subunit beta	PMPCB	sp|O75439|MPPB_HUMAN Mitochondrial-processing peptidase subunit beta OS=Homo sapiens OX=9606 GN=PMPCB PE=1 SV=2	1	2	2	2	0	0	2	1	0	0	0	2	1	0	0	0	2	1	0	6.1	6.1	6.1	54366	489	489	0.00029343	30516			By MS/MS	By MS/MS		0	0	6.1	2.2	0	28992000	0	0	14092000	14900000
O75460	O75460	1	1	1	Serine/threonine-protein kinase/endoribonuclease IRE1;Serine/threonine-protein kinase;Endoribonuclease	ERN1	sp|O75460|ERN1_HUMAN Serine/threonine-protein kinase/endoribonuclease IRE1 OS=Homo sapiens OX=9606 GN=ERN1 PE=1 SV=2	1	1	1	1	0	0	1	1	1	0	0	1	1	1	0	0	1	1	1	0.9	0.9	0.9	109.73	977	977	0.00056497	26574			By MS/MS	By MS/MS	By MS/MS	0	0	0.9	0.9	0.9	250210000	0	0	94954000	76354000
O75477	O75477	10	7	7	Erlin-1	ERLIN1	sp|O75477|ERLN1_HUMAN Erlin-1 OS=Homo sapiens OX=9606 GN=ERLIN1 PE=1 SV=2	1	10	7	7	2	3	9	10	10	1	1	6	7	7	1	1	6	7	7	36.2	27.3	27.3	39171	348	348	0	21516	By matching	By MS/MS	By MS/MS	By MS/MS	By MS/MS	7.8	10.9	33	36.2	36.2	1452500000	8900600	43224000	369470000	506630000
O75487	O75487	1	1	1	Glypican-4;Secreted glypican-4	GPC4	sp|O75487|GPC4_HUMAN Glypican-4 OS=Homo sapiens OX=9606 GN=GPC4 PE=1 SV=4	1	1	1	1	0	1	0	0	0	0	1	0	0	0	0	1	0	0	0	2.9	2.9	2.9	62411	556	556	0.0060621	16856		By MS/MS				0	2.9	0	0	0	21287000	0	21287000	0	0
O75489	O75489	6	6	6	NADH dehydrogenase [ubiquinone] iron-sulfur protein 3, mitochondrial	NDUFS3	sp|O75489|NDUS3_HUMAN NADH dehydrogenase [ubiquinone] iron-sulfur protein 3, mitochondrial OS=Homo sapiens OX=9606 GN=NDUFS3 PE=1 SV=1	1	6	6	6	2	4	5	4	3	2	4	5	4	3	2	4	5	4	3	30.7	30.7	30.7	30241	264	264	0	30108	By MS/MS	By MS/MS	By MS/MS	By MS/MS	By MS/MS	9.8	20.1	26.5	20.5	15.5	611310000	53019000	146850000	170420000	115980000
O75503	O75503	5	5	5	Ceroid-lipofuscinosis neuronal protein 5	CLN5	sp|O75503|CLN5_HUMAN Ceroid-lipofuscinosis neuronal protein 5 OS=Homo sapiens OX=9606 GN=CLN5 PE=1 SV=2	1	5	5	5	4	4	0	0	0	4	4	0	0	0	4	4	0	0	0	21.2	21.2	21.2	41496	358	358	0	26939	By MS/MS	By MS/MS				14.8	14.5	0	0	0	475650000	210090000	265560000	0	0
O75506	O75506	2	2	2	Heat shock factor-binding protein 1	HSBP1	sp|O75506|HSBP1_HUMAN Heat shock factor-binding protein 1 OS=Homo sapiens OX=9606 GN=HSBP1 PE=1 SV=1	1	2	2	2	0	2	0	0	0	0	2	0	0	0	0	2	0	0	0	39.5	39.5	39.5	85435	76	76	0	17.22		By MS/MS				0	39.5	0	0	0	0	0	0	0	0
O75531	O75531	4	4	4	Barrier-to-autointegration factor;Barrier-to-autointegration factor, N-terminally processed	BANF1	sp|O75531|BAF_HUMAN Barrier-to-autointegration factor OS=Homo sapiens OX=9606 GN=BANF1 PE=1 SV=1	1	4	4	4	1	3	4	4	4	1	3	4	4	4	1	3	4	4	4	42.7	42.7	42.7	10058	89	89	0	72013	By MS/MS	By MS/MS	By MS/MS	By MS/MS	By MS/MS	15.7	40.4	42.7	42.7	42.7	2868600000	126960000	474880000	777250000	558100000
O75533	O75533	11	11	11	Splicing factor 3B subunit 1	SF3B1	sp|O75533|SF3B1_HUMAN Splicing factor 3B subunit 1 OS=Homo sapiens OX=9606 GN=SF3B1 PE=1 SV=3	1	11	11	11	4	4	9	10	7	4	4	9	10	7	4	4	9	10	7	11.8	11.8	11.8	145.83	1304	1304	0	36791	By MS/MS	By MS/MS	By MS/MS	By MS/MS	By MS/MS	4.6	5	9.7	11	8.3	914000000	79363000	91997000	146150000	304900000
O75534	O75534	8	8	8	Cold shock domain-containing protein E1	CSDE1	sp|O75534|CSDE1_HUMAN Cold shock domain-containing protein E1 OS=Homo sapiens OX=9606 GN=CSDE1 PE=1 SV=2	1	8	8	8	1	1	4	6	3	1	1	4	6	3	1	1	4	6	3	12.7	12.7	12.7	88884	798	798	0	78353	By MS/MS	By MS/MS	By MS/MS	By MS/MS	By MS/MS	2.1	2.1	7.1	10.3	4.9	173030000	17764000	18077000	51406000	55277000
O75556	O75556	2	2	2	Mammaglobin-B	SCGB2A1	sp|O75556|SG2A1_HUMAN Mammaglobin-B OS=Homo sapiens OX=9606 GN=SCGB2A1 PE=1 SV=1	1	2	2	2	1	1	0	0	0	1	1	0	0	0	1	1	0	0	0	31.6	31.6	31.6	10884	95	95	0	36626	By MS/MS	By MS/MS				12.6	18.9	0	0	0	20432000	20432000	0	0	0
O75558	O75558	7	7	7	Syntaxin-11	STX11	sp|O75558|STX11_HUMAN Syntaxin-11 OS=Homo sapiens OX=9606 GN=STX11 PE=1 SV=1	1	7	7	7	1	1	5	7	5	1	1	5	7	5	1	1	5	7	5	31.7	31.7	31.7	33195	287	287	0	16039	By MS/MS	By matching	By MS/MS	By MS/MS	By MS/MS	5.2	3.1	23.3	31.7	23.7	647520000	34560000	14365000	187180000	183780000
O75563	O75563	15	15	15	Src kinase-associated phosphoprotein 2	SKAP2	sp|O75563|SKAP2_HUMAN Src kinase-associated phosphoprotein 2 OS=Homo sapiens OX=9606 GN=SKAP2 PE=1 SV=1	1	15	15	15	1	0	14	13	14	1	0	14	13	14	1	0	14	13	14	56.5	56.5	56.5	41216	359	359	0	69095	By MS/MS		By MS/MS	By MS/MS	By MS/MS	2.8	0	54	44.6	49.3	6314800000	0	0	1814800000	2381800000
O75569	O75569	3	3	3	Interferon-inducible double-stranded RNA-dependent protein kinase activator A	PRKRA	sp|O75569|PRKRA_HUMAN Interferon-inducible double-stranded RNA-dependent protein kinase activator A OS=Homo sapiens OX=9606 GN=PRKRA PE=1 SV=1	1	3	3	3	1	1	3	3	2	1	1	3	3	2	1	1	3	3	2	15	15	15	34404	313	313	0	41578	By matching	By matching	By MS/MS	By MS/MS	By MS/MS	6.1	4.8	15	15	8.9	228150000	23904000	18571000	65632000	62852000
O75582;O75676	O75582	3;1	3;1	3;1	Ribosomal protein S6 kinase alpha-5	RPS6KA5;RPS6KA4	sp|O75582|KS6A5_HUMAN Ribosomal protein S6 kinase alpha-5 OS=Homo sapiens OX=9606 GN=RPS6KA5 PE=1 SV=1	2	3	3	3	0	0	3	2	2	0	0	3	2	2	0	0	3	2	2	4	4	4	89864	802	802;772	0.00029403	30677			By MS/MS	By MS/MS	By MS/MS	0	0	4	2.2	2.2	79609000	0	0	23732000	22722000
O75592	O75592	9	9	9	E3 ubiquitin-protein ligase MYCBP2	MYCBP2	sp|O75592|MYCB2_HUMAN E3 ubiquitin-protein ligase MYCBP2 OS=Homo sapiens OX=9606 GN=MYCBP2 PE=1 SV=4	1	9	9	9	0	0	5	6	4	0	0	5	6	4	0	0	5	6	4	2.5	2.5	2.5	513.63	4678	4678	0	99877			By MS/MS	By MS/MS	By MS/MS	0	0	1.4	1.7	0.9	176520000	0	0	91361000	47220000
O75594	O75594	5	5	5	Peptidoglycan recognition protein 1	PGLYRP1	sp|O75594|PGRP1_HUMAN Peptidoglycan recognition protein 1 OS=Homo sapiens OX=9606 GN=PGLYRP1 PE=1 SV=1	1	5	5	5	3	2	5	5	5	3	2	5	5	5	3	2	5	5	5	43.4	43.4	43.4	21731	196	196	0	292.8	By MS/MS	By MS/MS	By MS/MS	By MS/MS	By MS/MS	27.6	19.4	43.4	43.4	43.4	27943000000	192960000	138730000	7083100000	10340000000
O75608	O75608	6	6	6	Acyl-protein thioesterase 1	LYPLA1	sp|O75608|LYPA1_HUMAN Acyl-protein thioesterase 1 OS=Homo sapiens OX=9606 GN=LYPLA1 PE=1 SV=1	1	6	6	6	4	5	4	5	5	4	5	4	5	5	4	5	4	5	5	39.1	39.1	39.1	24669	230	230	0	14562	By MS/MS	By MS/MS	By MS/MS	By MS/MS	By MS/MS	24.3	31.3	25.7	31.3	31.3	1073300000	151090000	227250000	163160000	249950000
O75629	O75629	3	3	3	Protein CREG1	CREG1	sp|O75629|CREG1_HUMAN Protein CREG1 OS=Homo sapiens OX=9606 GN=CREG1 PE=1 SV=1	1	3	3	3	2	2	2	3	2	2	2	2	3	2	2	2	2	3	2	19.5	19.5	19.5	24074	220	220	0	46672	By MS/MS	By MS/MS	By MS/MS	By MS/MS	By MS/MS	14.1	14.1	14.1	19.5	10	482530000	107880000	122290000	96616000	114670000
O75635	O75635	7	7	7	Serpin B7	SERPINB7	sp|O75635|SPB7_HUMAN Serpin B7 OS=Homo sapiens OX=9606 GN=SERPINB7 PE=1 SV=1	1	7	7	7	6	6	0	2	0	6	6	0	2	0	6	6	0	2	0	25.3	25.3	25.3	42904	380	380	0	36164	By MS/MS	By MS/MS		By MS/MS		21.8	21.8	0	5.5	0	457680000	208400000	195320000	0	53967000
O75643	O75643	29	29	29	U5 small nuclear ribonucleoprotein 200 kDa helicase	SNRNP200	sp|O75643|U520_HUMAN U5 small nuclear ribonucleoprotein 200 kDa helicase OS=Homo sapiens OX=9606 GN=SNRNP200 PE=1 SV=2	1	29	29	29	4	5	21	27	19	4	5	21	27	19	4	5	21	27	19	18.4	18.4	18.4	244.5	2136	2136	0	96369	By MS/MS	By MS/MS	By MS/MS	By MS/MS	By MS/MS	2.5	3	13.8	17.1	12.2	1902000000	97013000	122930000	503980000	620760000
O75663	O75663	5	5	5	TIP41-like protein	TIPRL	sp|O75663|TIPRL_HUMAN TIP41-like protein OS=Homo sapiens OX=9606 GN=TIPRL PE=1 SV=2	1	5	5	5	1	1	2	2	1	1	1	2	2	1	1	1	2	2	1	23.2	23.2	23.2	31444	272	272	0	52437	By MS/MS	By MS/MS	By MS/MS	By MS/MS	By MS/MS	4	7.7	7	8.5	2.9	38513000	0	0	16132000	14532000
O75688	O75688	8	8	7	Protein phosphatase 1B	PPM1B	sp|O75688|PPM1B_HUMAN Protein phosphatase 1B OS=Homo sapiens OX=9606 GN=PPM1B PE=1 SV=1	1	8	8	7	1	0	6	6	7	1	0	6	6	7	0	0	5	5	6	22.8	22.8	20.3	52642	479	479	0	45965	By MS/MS		By MS/MS	By MS/MS	By MS/MS	2.5	0	17.7	16.9	19.8	834510000	0	0	251460000	228660000
O75689;Q9NPF8	O75689;Q9NPF8	2;1	2;1	2;1	Arf-GAP with dual PH domain-containing protein 1;Arf-GAP with dual PH domain-containing protein 2	ADAP1;ADAP2	sp|O75689|ADAP1_HUMAN Arf-GAP with dual PH domain-containing protein 1 OS=Homo sapiens OX=9606 GN=ADAP1 PE=1 SV=2;sp|Q9NPF8|ADAP2_HUMAN Arf-GAP with dual PH domain-containing protein 2 OS=Homo sapiens OX=9606 GN=ADAP2 PE=1 SV=1	2	2	2	2	0	0	1	1	2	0	0	1	1	2	0	0	1	1	2	5.9	5.9	5.9	43395	374	374;381	0.0070423	16542			By MS/MS	By MS/MS	By MS/MS	0	0	3.2	3.2	5.9	34318000	0	0	11938000	0
O75694	O75694	16	16	16	Nuclear pore complex protein Nup155	NUP155	sp|O75694|NU155_HUMAN Nuclear pore complex protein Nup155 OS=Homo sapiens OX=9606 GN=NUP155 PE=1 SV=1	1	16	16	16	3	3	14	15	10	3	3	14	15	10	3	3	14	15	10	15.3	15.3	15.3	155.2	1391	1391	0	36163	By MS/MS	By MS/MS	By MS/MS	By MS/MS	By MS/MS	3.5	2.6	13.7	14.7	9.3	1044600000	60820000	46604000	349190000	329090000
O75695	O75695	8	8	8	Protein XRP2	RP2	sp|O75695|XRP2_HUMAN Protein XRP2 OS=Homo sapiens OX=9606 GN=RP2 PE=1 SV=4	1	8	8	8	2	2	6	8	7	2	2	6	8	7	2	2	6	8	7	24	24	24	39641	350	350	0	41597	By MS/MS	By MS/MS	By MS/MS	By MS/MS	By MS/MS	5.1	5.1	21.4	24	24	3098400000	65017000	51913000	768980000	946710000
O75787	O75787	6	6	6	Renin receptor	ATP6AP2	sp|O75787|RENR_HUMAN Renin receptor OS=Homo sapiens OX=9606 GN=ATP6AP2 PE=1 SV=2	1	6	6	6	4	5	2	1	1	4	5	2	1	1	4	5	2	1	1	21.7	21.7	21.7	39008	350	350	0	10611	By MS/MS	By MS/MS	By MS/MS	By MS/MS	By MS/MS	16.3	18.6	7.1	3.1	3.1	568070000	211110000	133110000	101400000	57482000
O75792	O75792	1	1	1	Ribonuclease H2 subunit A	RNASEH2A	sp|O75792|RNH2A_HUMAN Ribonuclease H2 subunit A OS=Homo sapiens OX=9606 GN=RNASEH2A PE=1 SV=2	1	1	1	1	0	0	1	0	1	0	0	1	0	1	0	0	1	0	1	4.7	4.7	4.7	33395	299	299	0.0070175	16271			By MS/MS		By MS/MS	0	0	4.7	0	4.7	75455000	0	0	38192000	0
O75821	O75821	4	4	4	Eukaryotic translation initiation factor 3 subunit G	EIF3G	sp|O75821|EIF3G_HUMAN Eukaryotic translation initiation factor 3 subunit G OS=Homo sapiens OX=9606 GN=EIF3G PE=1 SV=2	1	4	4	4	3	4	1	1	2	3	4	1	1	2	3	4	1	1	2	12.2	12.2	12.2	35611	320	320	0	32108	By MS/MS	By MS/MS	By MS/MS	By matching	By MS/MS	9.4	12.2	5	5	9.4	294700000	93924000	95576000	25569000	34359000
O75828	O75828	12	10	10	Carbonyl reductase [NADPH] 3	CBR3	sp|O75828|CBR3_HUMAN Carbonyl reductase [NADPH] 3 OS=Homo sapiens OX=9606 GN=CBR3 PE=1 SV=3	1	12	10	10	10	10	3	3	3	8	8	1	1	1	8	8	1	1	1	60.6	50.2	50.2	30.85	277	277	0	127.9	By MS/MS	By MS/MS	By MS/MS	By MS/MS	By MS/MS	53.1	52.3	13.4	13.4	13.4	1941000000	1115000000	608070000	57451000	63551000
O75832	O75832	5	5	5	26S proteasome non-ATPase regulatory subunit 10	PSMD10	sp|O75832|PSD10_HUMAN 26S proteasome non-ATPase regulatory subunit 10 OS=Homo sapiens OX=9606 GN=PSMD10 PE=1 SV=1	1	5	5	5	3	1	4	4	3	3	1	4	4	3	3	1	4	4	3	36.7	36.7	36.7	24428	226	226	0	20592	By MS/MS	By MS/MS	By MS/MS	By MS/MS	By MS/MS	21.2	7.1	32.3	32.3	23	661880000	99291000	91583000	203900000	130940000
O75843	O75843	10	10	10	AP-1 complex subunit gamma-like 2	AP1G2	sp|O75843|AP1G2_HUMAN AP-1 complex subunit gamma-like 2 OS=Homo sapiens OX=9606 GN=AP1G2 PE=1 SV=1	1	10	10	10	1	0	7	10	7	1	0	7	10	7	1	0	7	10	7	12.6	12.6	12.6	87116	785	785	0	97403	By MS/MS		By MS/MS	By MS/MS	By MS/MS	1.1	0	8.7	12.6	8.5	685790000	7426700	0	326630000	160390000
O75844	O75844	6	6	6	CAAX prenyl protease 1 homolog	ZMPSTE24	sp|O75844|FACE1_HUMAN CAAX prenyl protease 1 homolog OS=Homo sapiens OX=9606 GN=ZMPSTE24 PE=1 SV=2	1	6	6	6	2	1	5	5	3	2	1	5	5	3	2	1	5	5	3	16	16	16	54812	475	475	0	96793	By MS/MS	By MS/MS	By MS/MS	By MS/MS	By MS/MS	5.1	1.7	13.3	14.3	7.4	504790000	55527000	52350000	127030000	164170000
O75874	O75874	15	14	14	Isocitrate dehydrogenase [NADP] cytoplasmic	IDH1	sp|O75874|IDHC_HUMAN Isocitrate dehydrogenase [NADP] cytoplasmic OS=Homo sapiens OX=9606 GN=IDH1 PE=1 SV=2	1	15	14	14	12	12	12	14	13	11	11	11	13	12	11	11	11	13	12	44.2	42	42	46659	414	414	0	75118	By MS/MS	By MS/MS	By MS/MS	By MS/MS	By MS/MS	35.5	34.1	36.5	42.5	38.4	5947700000	878700000	1101600000	1397200000	1077200000
O75880	O75880	1	1	1	Protein SCO1 homolog, mitochondrial	SCO1	sp|O75880|SCO1_HUMAN Protein SCO1 homolog, mitochondrial OS=Homo sapiens OX=9606 GN=SCO1 PE=1 SV=1	1	1	1	1	0	0	0	0	1	0	0	0	0	1	0	0	0	0	1	5.3	5.3	5.3	33814	301	301	0.0070228	16275					By MS/MS	0	0	0	0	5.3	18420000	0	0	0	0
O75882	O75882	15	15	15	Attractin	ATRN	sp|O75882|ATRN_HUMAN Attractin OS=Homo sapiens OX=9606 GN=ATRN PE=1 SV=2	1	15	15	15	9	8	10	11	8	9	8	10	11	8	9	8	10	11	8	14.1	14.1	14.1	158.54	1429	1429	0	272.84	By MS/MS	By MS/MS	By MS/MS	By MS/MS	By MS/MS	8	6.7	10.4	11.2	7.3	1987100000	479660000	354540000	393020000	353510000
O75884	O75884	3	3	3	Putative hydrolase RBBP9	RBBP9	sp|O75884|RBBP9_HUMAN Serine hydrolase RBBP9 OS=Homo sapiens OX=9606 GN=RBBP9 PE=1 SV=2	1	3	3	3	2	1	3	2	1	2	1	3	2	1	2	1	3	2	1	25.8	25.8	25.8	21	186	186	0.00029551	31263	By MS/MS	By MS/MS	By MS/MS	By MS/MS	By MS/MS	16.7	9.1	25.8	14	9.1	268600000	46990000	53218000	62197000	75575000
O75886	O75886	5	5	4	Signal transducing adapter molecule 2	STAM2	sp|O75886|STAM2_HUMAN Signal transducing adapter molecule 2 OS=Homo sapiens OX=9606 GN=STAM2 PE=1 SV=1	1	5	5	4	2	2	3	3	3	2	2	3	3	3	2	2	3	2	2	11	11	9.3	58164	525	525	0	7168	By MS/MS	By MS/MS	By MS/MS	By MS/MS	By MS/MS	5	5	7.4	6.3	6.7	129520000	38762000	17611000	20748000	16859000
O75888	O75888	2	2	2	Tumor necrosis factor ligand superfamily member 13	TNFSF13	sp|O75888|TNF13_HUMAN Tumor necrosis factor ligand superfamily member 13 OS=Homo sapiens OX=9606 GN=TNFSF13 PE=1 SV=1	1	2	2	2	2	2	2	0	1	2	2	2	0	1	2	2	2	0	1	11.6	11.6	11.6	27433	250	250	0	17886	By MS/MS	By MS/MS	By MS/MS		By MS/MS	11.6	11.6	11.6	0	5.6	990910000	547720000	398890000	30462000	0
O75907	O75907	4	4	4	Diacylglycerol O-acyltransferase 1	DGAT1	sp|O75907|DGAT1_HUMAN Diacylglycerol O-acyltransferase 1 OS=Homo sapiens OX=9606 GN=DGAT1 PE=1 SV=2	1	4	4	4	0	0	3	2	3	0	0	3	2	3	0	0	3	2	3	13.7	13.7	13.7	55278	488	488	0	10469			By MS/MS	By MS/MS	By MS/MS	0	0	10.5	7.2	10.5	105540000	0	0	12086000	36617000
O75915	O75915	3	3	3	PRA1 family protein 3	ARL6IP5	sp|O75915|PRAF3_HUMAN PRA1 family protein 3 OS=Homo sapiens OX=9606 GN=ARL6IP5 PE=1 SV=1	1	3	3	3	3	3	3	3	3	3	3	3	3	3	3	3	3	3	3	20.7	20.7	20.7	21614	188	188	0	11769	By MS/MS	By MS/MS	By MS/MS	By MS/MS	By MS/MS	20.7	20.7	20.7	20.7	20.7	1008700000	102680000	122390000	203080000	232560000
O75923;Q9NZM1	O75923	72;1	72;1	72;1	Dysferlin	DYSF;MYOF	sp|O75923|DYSF_HUMAN Dysferlin OS=Homo sapiens OX=9606 GN=DYSF PE=1 SV=1	2	72	72	72	1	2	61	67	62	1	2	61	67	62	1	2	61	67	62	46	46	46	237.29	2080	2080;2061	0	323.31	By MS/MS	By MS/MS	By MS/MS	By MS/MS	By MS/MS	0.6	0.9	39.4	42.9	39.3	31968000000	27793000	158970000	9749900000	9929600000
O75928;O75925	O75928;O75925	1;1	1;1	1;1	E3 SUMO-protein ligase PIAS2;E3 SUMO-protein ligase PIAS1	PIAS2;PIAS1	sp|O75928|PIAS2_HUMAN E3 SUMO-protein ligase PIAS2 OS=Homo sapiens OX=9606 GN=PIAS2 PE=1 SV=3;sp|O75925|PIAS1_HUMAN E3 SUMO-protein ligase PIAS1 OS=Homo sapiens OX=9606 GN=PIAS1 PE=1 SV=2	2	1	1	1	0	0	0	0	1	0	0	0	0	1	0	0	0	0	1	2.4	2.4	2.4	68.24	621	621;651	0.0039103	1905					By MS/MS	0	0	0	0	2.4	0	0	0	0	0
O75934	O75934	3	3	3	Pre-mRNA-splicing factor SPF27	BCAS2	sp|O75934|SPF27_HUMAN Pre-mRNA-splicing factor SPF27 OS=Homo sapiens OX=9606 GN=BCAS2 PE=1 SV=1	1	3	3	3	0	0	2	1	3	0	0	2	1	3	0	0	2	1	3	18.2	18.2	18.2	26131	225	225	0	50188			By MS/MS	By MS/MS	By MS/MS	0	0	12.9	5.8	18.2	108370000	0	0	32042000	15797000
O75937	O75937	1	1	1	DnaJ homolog subfamily C member 8	DNAJC8	sp|O75937|DNJC8_HUMAN DnaJ homolog subfamily C member 8 OS=Homo sapiens OX=9606 GN=DNAJC8 PE=1 SV=2	1	1	1	1	0	1	1	1	1	0	1	1	1	1	0	1	1	1	1	6.3	6.3	6.3	29841	253	253	0.00029394	30672		By MS/MS	By MS/MS	By MS/MS	By MS/MS	0	6.3	6.3	6.3	6.3	186780000	0	14459000	44621000	43462000
O75947	O75947	8	8	8	ATP synthase subunit d, mitochondrial	ATP5PD	sp|O75947|ATP5H_HUMAN ATP synthase subunit d, mitochondrial OS=Homo sapiens OX=9606 GN=ATP5PD PE=1 SV=3	1	8	8	8	4	2	7	6	6	4	2	7	6	6	4	2	7	6	6	64.6	64.6	64.6	18491	161	161	0	21685	By MS/MS	By MS/MS	By MS/MS	By MS/MS	By MS/MS	24.8	11.8	59	49.1	47.2	2755100000	188900000	90745000	826210000	810890000
O75955	O75955	25	25	25	Flotillin-1	FLOT1	sp|O75955|FLOT1_HUMAN Flotillin-1 OS=Homo sapiens OX=9606 GN=FLOT1 PE=1 SV=3	1	25	25	25	0	3	24	23	23	0	3	24	23	23	0	3	24	23	23	69.6	69.6	69.6	47355	427	427	0	323.31		By MS/MS	By MS/MS	By MS/MS	By MS/MS	0	7.5	69.1	64.9	65.1	19320000000	0	60681000	6053700000	6156000000
O75964	O75964	4	4	4	ATP synthase subunit g, mitochondrial	ATP5MG	sp|O75964|ATP5L_HUMAN ATP synthase subunit g, mitochondrial OS=Homo sapiens OX=9606 GN=ATP5MG PE=1 SV=3	1	4	4	4	3	2	3	4	4	3	2	3	4	4	3	2	3	4	4	44.7	44.7	44.7	11428	103	103	0	86939	By MS/MS	By MS/MS	By MS/MS	By MS/MS	By MS/MS	32	21.4	32	44.7	44.7	922860000	149110000	67335000	167290000	246040000
O75976	O75976	28	28	28	Carboxypeptidase D	CPD	sp|O75976|CBPD_HUMAN Carboxypeptidase D OS=Homo sapiens OX=9606 GN=CPD PE=1 SV=2	1	28	28	28	20	22	0	2	0	20	22	0	2	0	20	22	0	2	0	31.4	31.4	31.4	152.93	1380	1380	0	143.6	By MS/MS	By MS/MS		By MS/MS		21.7	25.9	0	1.9	0	2369600000	962930000	1396200000	0	10429000
O75995	O75995	6	6	6	SAM and SH3 domain-containing protein 3	SASH3	sp|O75995|SASH3_HUMAN SAM and SH3 domain-containing protein 3 OS=Homo sapiens OX=9606 GN=SASH3 PE=1 SV=2	1	6	6	6	0	0	5	4	4	0	0	5	4	4	0	0	5	4	4	24.2	24.2	24.2	41595	380	380	0	26087			By MS/MS	By MS/MS	By MS/MS	0	0	20.3	17.9	17.6	1250500000	0	0	831020000	245920000
O76003	O76003	8	8	8	Glutaredoxin-3	GLRX3	sp|O76003|GLRX3_HUMAN Glutaredoxin-3 OS=Homo sapiens OX=9606 GN=GLRX3 PE=1 SV=2	1	8	8	8	4	5	5	7	6	4	5	5	7	6	4	5	5	7	6	34.3	34.3	34.3	37432	335	335	0	178.04	By MS/MS	By MS/MS	By MS/MS	By MS/MS	By MS/MS	17.6	22.1	22.7	31	26.3	2085300000	333050000	484550000	354460000	445540000
O76027	O76027	4	4	4	Annexin A9	ANXA9	sp|O76027|ANXA9_HUMAN Annexin A9 OS=Homo sapiens OX=9606 GN=ANXA9 PE=1 SV=3	1	4	4	4	3	2	1	0	0	3	2	1	0	0	3	2	1	0	0	15.9	15.9	15.9	38363	345	345	0	35355	By MS/MS	By MS/MS	By MS/MS			11	8.1	3.2	0	0	117720000	25375000	65631000	26711000	0
O76041	O76041	4	4	4	Nebulette	NEBL	sp|O76041|NEBL_HUMAN Nebulette OS=Homo sapiens OX=9606 GN=NEBL PE=1 SV=1	1	4	4	4	2	4	0	0	0	2	4	0	0	0	2	4	0	0	0	5.2	5.2	5.2	116.45	1014	1014	0	7504	By MS/MS	By MS/MS				2.6	5.2	0	0	0	227230000	75006000	152220000	0	0
O76070	O76070	1	1	1	Gamma-synuclein	SNCG	sp|O76070|SYUG_HUMAN Gamma-synuclein OS=Homo sapiens OX=9606 GN=SNCG PE=1 SV=2	1	1	1	1	0	1	0	0	0	0	1	0	0	0	0	1	0	0	0	10.2	10.2	10.2	13331	127	127	0.0033996	19254		By MS/MS				0	10.2	0	0	0	0	0	0	0	0
O76071	O76071	6	6	6	Probable cytosolic iron-sulfur protein assembly protein CIAO1	CIAO1	sp|O76071|CIAO1_HUMAN Probable cytosolic iron-sulfur protein assembly protein CIAO1 OS=Homo sapiens OX=9606 GN=CIAO1 PE=1 SV=1	1	6	6	6	0	1	4	1	3	0	1	4	1	3	0	1	4	1	3	25.4	25.4	25.4	37.84	339	339	0	10313		By MS/MS	By MS/MS	By MS/MS	By MS/MS	0	3.5	19.5	5.6	12.7	180470000	0	0	60680000	33891000
O76094	O76094	7	7	7	Signal recognition particle subunit SRP72	SRP72	sp|O76094|SRP72_HUMAN Signal recognition particle subunit SRP72 OS=Homo sapiens OX=9606 GN=SRP72 PE=1 SV=3	1	7	7	7	3	4	3	3	3	3	4	3	3	3	3	4	3	3	3	13.4	13.4	13.4	74605	671	671	0	17742	By MS/MS	By MS/MS	By MS/MS	By MS/MS	By MS/MS	5.2	7.9	6.9	6.1	5.8	301590000	62629000	88146000	33853000	43499000
O76096	O76096	4	4	4	Cystatin-F	CST7	sp|O76096|CYTF_HUMAN Cystatin-F OS=Homo sapiens OX=9606 GN=CST7 PE=1 SV=1	1	4	4	4	0	0	4	4	3	0	0	4	4	3	0	0	4	4	3	29.7	29.7	29.7	16454	145	145	0	75661			By MS/MS	By MS/MS	By MS/MS	0	0	29.7	29.7	22.1	955410000	0	0	327310000	365550000
O94760	O94760	8	8	7	N(G),N(G)-dimethylarginine dimethylaminohydrolase 1	DDAH1	sp|O94760|DDAH1_HUMAN N(G),N(G)-dimethylarginine dimethylaminohydrolase 1 OS=Homo sapiens OX=9606 GN=DDAH1 PE=1 SV=3	1	8	8	7	4	4	1	3	3	4	4	1	3	3	4	4	1	2	2	36.1	36.1	33.3	31121	285	285	0	11251	By MS/MS	By MS/MS	By MS/MS	By MS/MS	By MS/MS	19.6	20	3.2	11.6	11.6	343420000	106220000	104700000	19601000	60327000
O94766	O94766	2	2	2	Galactosylgalactosylxylosylprotein 3-beta-glucuronosyltransferase 3	B3GAT3	sp|O94766|B3GA3_HUMAN Galactosylgalactosylxylosylprotein 3-beta-glucuronosyltransferase 3 OS=Homo sapiens OX=9606 GN=B3GAT3 PE=1 SV=2	1	2	2	2	2	1	0	0	0	2	1	0	0	0	2	1	0	0	0	6.9	6.9	6.9	37121	335	335	0.00028927	28818	By MS/MS	By MS/MS				6.9	4.2	0	0	0	48235000	9283800	38952000	0	0
O94768	O94768	4	4	4	Serine/threonine-protein kinase 17B	STK17B	sp|O94768|ST17B_HUMAN Serine/threonine-protein kinase 17B OS=Homo sapiens OX=9606 GN=STK17B PE=1 SV=1	1	4	4	4	0	0	4	3	3	0	0	4	3	3	0	0	4	3	3	15.6	15.6	15.6	42344	372	372	0	11067			By MS/MS	By MS/MS	By MS/MS	0	0	15.6	12.1	12.1	384640000	0	0	136420000	104140000
O94776	O94776	6	6	6	Metastasis-associated protein MTA2	MTA2	sp|O94776|MTA2_HUMAN Metastasis-associated protein MTA2 OS=Homo sapiens OX=9606 GN=MTA2 PE=1 SV=1	1	6	6	6	1	1	4	2	3	1	1	4	2	3	1	1	4	2	3	13.6	13.6	13.6	75022	668	668	0	23718	By matching	By MS/MS	By MS/MS	By MS/MS	By MS/MS	3.3	3.3	8.1	4.3	6.6	277110000	20239000	74074000	85807000	38113000
O94804	O94804	23	21	21	Serine/threonine-protein kinase 10	STK10	sp|O94804|STK10_HUMAN Serine/threonine-protein kinase 10 OS=Homo sapiens OX=9606 GN=STK10 PE=1 SV=1	1	23	21	21	1	4	19	20	19	1	2	18	19	18	1	2	18	19	18	29.8	27.7	27.7	112.13	968	968	0	106.9	By MS/MS	By MS/MS	By MS/MS	By MS/MS	By MS/MS	2.2	5.4	26.5	26.2	24.9	3033200000	33361000	47108000	836840000	989940000
O94811	O94811	1	1	1	Tubulin polymerization-promoting protein	TPPP	sp|O94811|TPPP_HUMAN Tubulin polymerization-promoting protein OS=Homo sapiens OX=9606 GN=TPPP PE=1 SV=1	1	1	1	1	1	1	0	0	0	1	1	0	0	0	1	1	0	0	0	7.3	7.3	7.3	23693	219	219	0.0013587	22754	By MS/MS	By matching				7.3	7.3	0	0	0	72945000	24372000	48574000	0	0
O94819	O94819	2	2	2	Kelch repeat and BTB domain-containing protein 11	KBTBD11	sp|O94819|KBTBB_HUMAN Kelch repeat and BTB domain-containing protein 11 OS=Homo sapiens OX=9606 GN=KBTBD11 PE=1 SV=1	1	2	2	2	0	0	1	0	2	0	0	1	0	2	0	0	1	0	2	4.3	4.3	4.3	65719	623	623	0.00057654	28063			By MS/MS		By MS/MS	0	0	2.1	0	4.3	102250000	0	0	35887000	0
O94826	O94826	8	8	8	Mitochondrial import receptor subunit TOM70	TOMM70	sp|O94826|TOM70_HUMAN Mitochondrial import receptor subunit TOM70 OS=Homo sapiens OX=9606 GN=TOMM70 PE=1 SV=1	1	8	8	8	7	4	1	1	2	7	4	1	1	2	7	4	1	1	2	22.2	22.2	22.2	67454	608	608	0	34353	By MS/MS	By MS/MS	By MS/MS	By MS/MS	By MS/MS	16.8	12.5	3	3	4.9	545920000	206650000	90690000	66024000	60153000
O94832	O94832	16	14	14	Unconventional myosin-Id	MYO1D	sp|O94832|MYO1D_HUMAN Unconventional myosin-Id OS=Homo sapiens OX=9606 GN=MYO1D PE=1 SV=2	1	16	14	14	12	11	2	1	1	12	11	0	0	0	12	11	0	0	0	19.5	17.2	17.2	116.2	1006	1006	0	44.11	By MS/MS	By MS/MS	By matching	By matching	By matching	15.2	13.7	2.3	1.4	0.9	811120000	426330000	384790000	0	0
O94855	O94855	4	4	4	Protein transport protein Sec24D	SEC24D	sp|O94855|SC24D_HUMAN Protein transport protein Sec24D OS=Homo sapiens OX=9606 GN=SEC24D PE=1 SV=2	1	4	4	4	0	0	3	3	4	0	0	3	3	4	0	0	3	3	4	5.8	5.8	5.8	113.01	1032	1032	0	23.51			By MS/MS	By MS/MS	By MS/MS	0	0	5	3.5	5.8	220910000	0	0	18391000	58392000
O94874	O94874	14	14	14	E3 UFM1-protein ligase 1	UFL1	sp|O94874|UFL1_HUMAN E3 UFM1-protein ligase 1 OS=Homo sapiens OX=9606 GN=UFL1 PE=1 SV=2	1	14	14	14	7	10	12	8	9	7	10	12	8	9	7	10	12	8	9	21.8	21.8	21.8	89594	794	794	0	20392	By MS/MS	By MS/MS	By MS/MS	By MS/MS	By MS/MS	9.8	15.4	19	11.7	13.5	1567500000	184920000	210260000	271150000	458360000
O94885	O94885	2	2	2	SAM and SH3 domain-containing protein 1	SASH1	sp|O94885|SASH1_HUMAN SAM and SH3 domain-containing protein 1 OS=Homo sapiens OX=9606 GN=SASH1 PE=1 SV=3	1	2	2	2	1	2	0	0	0	1	2	0	0	0	1	2	0	0	0	1.9	1.9	1.9	136.65	1247	1247	0	20067	By matching	By MS/MS				1.1	1.9	0	0	0	62580000	28581000	33999000	0	0
O94886	O94886	4	4	4	CSC1-like protein 1	TMEM63A	sp|O94886|CSCL1_HUMAN CSC1-like protein 1 OS=Homo sapiens OX=9606 GN=TMEM63A PE=1 SV=3	1	4	4	4	0	0	2	4	1	0	0	2	4	1	0	0	2	4	1	5.8	5.8	5.8	92125	807	807	0	48635			By MS/MS	By MS/MS	By MS/MS	0	0	2.4	5.8	1.2	109450000	0	0	26448000	64508000
O94903	O94903	5	5	5	Proline synthase co-transcribed bacterial homolog protein	PLPBP	sp|O94903|PLPHP_HUMAN Pyridoxal phosphate homeostasis protein OS=Homo sapiens OX=9606 GN=PLPBP PE=1 SV=1	1	5	5	5	0	0	3	5	3	0	0	3	5	3	0	0	3	5	3	21.8	21.8	21.8	30344	275	275	0	32097			By MS/MS	By MS/MS	By MS/MS	0	0	12.7	21.8	10.9	726140000	0	0	247670000	267600000
O94905	O94905	11	11	8	Erlin-2	ERLIN2	sp|O94905|ERLN2_HUMAN Erlin-2 OS=Homo sapiens OX=9606 GN=ERLIN2 PE=1 SV=1	1	11	11	8	3	6	10	10	10	3	6	10	10	10	2	4	7	7	7	39.8	39.8	30.7	37839	339	339	0	56614	By MS/MS	By MS/MS	By MS/MS	By MS/MS	By MS/MS	10.3	24.2	35.1	36.6	36.6	3338200000	50384000	199330000	938770000	954080000
O94906	O94906	4	4	4	Pre-mRNA-processing factor 6	PRPF6	sp|O94906|PRP6_HUMAN Pre-mRNA-processing factor 6 OS=Homo sapiens OX=9606 GN=PRPF6 PE=1 SV=1	1	4	4	4	0	0	1	4	2	0	0	1	4	2	0	0	1	4	2	4.9	4.9	4.9	106.92	941	941	0	57578			By MS/MS	By MS/MS	By MS/MS	0	0	1.5	4.9	2.3	104280000	0	0	15229000	67063000
O94915	O94915	8	8	8	Protein furry homolog-like	FRYL	sp|O94915|FRYL_HUMAN Protein furry homolog-like OS=Homo sapiens OX=9606 GN=FRYL PE=1 SV=2	1	8	8	8	0	0	5	5	7	0	0	5	5	7	0	0	5	5	7	2.9	2.9	2.9	339.59	3013	3013	0	11653			By MS/MS	By MS/MS	By MS/MS	0	0	1.9	1.9	2.6	232780000	0	0	63006000	58610000
O94919	O94919	2	2	2	Endonuclease domain-containing 1 protein	ENDOD1	sp|O94919|ENDD1_HUMAN Endonuclease domain-containing 1 protein OS=Homo sapiens OX=9606 GN=ENDOD1 PE=1 SV=2	1	2	2	2	1	2	0	0	0	1	2	0	0	0	1	2	0	0	0	4.2	4.2	4.2	55016	500	500	0	36163	By MS/MS	By MS/MS				2.6	4.2	0	0	0	116500000	49469000	67031000	0	0
O94973	O94973	14	8	8	AP-2 complex subunit alpha-2	AP2A2	sp|O94973|AP2A2_HUMAN AP-2 complex subunit alpha-2 OS=Homo sapiens OX=9606 GN=AP2A2 PE=1 SV=2	1	14	8	8	2	4	7	11	8	1	2	3	7	5	1	2	3	7	5	20	11.5	11.5	103.96	939	939	0	11838	By MS/MS	By MS/MS	By MS/MS	By MS/MS	By MS/MS	2.3	5.4	10.8	15.5	12.1	529420000	27765000	26109000	96477000	167580000
O94979	O94979	21	21	21	Protein transport protein Sec31A	SEC31A	sp|O94979|SC31A_HUMAN Protein transport protein Sec31A OS=Homo sapiens OX=9606 GN=SEC31A PE=1 SV=3	1	21	21	21	11	11	13	18	16	11	11	13	18	16	11	11	13	18	16	24.2	24.2	24.2	133.01	1220	1220	0	57378	By MS/MS	By MS/MS	By MS/MS	By MS/MS	By MS/MS	14.5	12.6	15.3	21.1	18.4	2873000000	362500000	493450000	546860000	685370000
O95070	O95070	1	1	1	Protein YIF1A	YIF1A	sp|O95070|YIF1A_HUMAN Protein YIF1A OS=Homo sapiens OX=9606 GN=YIF1A PE=1 SV=2	1	1	1	1	1	0	0	1	1	1	0	0	1	1	1	0	0	1	1	5.1	5.1	5.1	32011	293	293	0.0029255	20354	By MS/MS			By MS/MS	By MS/MS	5.1	0	0	5.1	5.1	107220000	18188000	0	0	35770000
O95104;Q9UPN6	O95104;Q9UPN6	2;1	2;1	2;1	Splicing factor, arginine/serine-rich 15;Protein SCAF8	SCAF4;SCAF8	sp|O95104|SCAF4_HUMAN SR-related and CTD-associated factor 4 OS=Homo sapiens OX=9606 GN=SCAF4 PE=1 SV=3;sp|Q9UPN6|SCAF8_HUMAN SR-related and CTD-associated factor 8 OS=Homo sapiens OX=9606 GN=SCAF8 PE=1 SV=1	2	2	2	2	0	0	2	1	0	0	0	2	1	0	0	0	2	1	0	1.7	1.7	1.7	125.87	1147	1147;1271	0.0051454	1807			By MS/MS	By matching		0	0	1.7	1	0	39203000	0	0	28564000	10639000
O95140	O95140	4	4	4	Mitofusin-2	MFN2	sp|O95140|MFN2_HUMAN Mitofusin-2 OS=Homo sapiens OX=9606 GN=MFN2 PE=1 SV=3	1	4	4	4	0	1	0	3	0	0	1	0	3	0	0	1	0	3	0	8.5	8.5	8.5	86401	757	757	0	50669		By MS/MS		By MS/MS		0	1.3	0	7.1	0	78077000	0	34780000	0	43298000
O95147	O95147	2	2	2	Dual specificity protein phosphatase 14	DUSP14	sp|O95147|DUS14_HUMAN Dual specificity protein phosphatase 14 OS=Homo sapiens OX=9606 GN=DUSP14 PE=1 SV=1	1	2	2	2	2	1	0	0	0	2	1	0	0	0	2	1	0	0	0	17.7	17.7	17.7	22255	198	198	0	77145	By MS/MS	By MS/MS				17.7	10.6	0	0	0	214920000	102660000	112260000	0	0
O95163	O95163	6	6	6	Elongator complex protein 1	ELP1	sp|O95163|ELP1_HUMAN Elongator complex protein 1 OS=Homo sapiens OX=9606 GN=ELP1 PE=1 SV=3	1	6	6	6	0	0	2	5	3	0	0	2	5	3	0	0	2	5	3	6.8	6.8	6.8	150.25	1332	1332	0	93785			By MS/MS	By MS/MS	By MS/MS	0	0	2	5.3	3.4	117200000	0	0	23521000	72362000
O95164	O95164	2	2	2	Ubiquitin-like protein 3	UBL3	sp|O95164|UBL3_HUMAN Ubiquitin-like protein 3 OS=Homo sapiens OX=9606 GN=UBL3 PE=1 SV=1	1	2	2	2	1	1	1	1	1	1	1	1	1	1	1	1	1	1	1	23.1	23.1	23.1	13157	117	117	0	40786	By MS/MS	By MS/MS	By MS/MS	By MS/MS	By MS/MS	12.8	12.8	10.3	10.3	10.3	253860000	52389000	84243000	40033000	33450000
O95168	O95168	3	3	3	NADH dehydrogenase [ubiquinone] 1 beta subcomplex subunit 4	NDUFB4	sp|O95168|NDUB4_HUMAN NADH dehydrogenase [ubiquinone] 1 beta subcomplex subunit 4 OS=Homo sapiens OX=9606 GN=NDUFB4 PE=1 SV=3	1	3	3	3	0	1	2	3	3	0	1	2	3	3	0	1	2	3	3	31	31	31	15208	129	129	0	47524		By MS/MS	By MS/MS	By MS/MS	By MS/MS	0	7.8	21.7	31	31	252940000	0	0	53668000	114790000
O95171	O95171	33	33	33	Sciellin	SCEL	sp|O95171|SCEL_HUMAN Sciellin OS=Homo sapiens OX=9606 GN=SCEL PE=1 SV=2	1	33	33	33	30	30	0	0	2	30	30	0	0	2	30	30	0	0	2	52.3	52.3	52.3	77551	688	688	0	323.31	By MS/MS	By MS/MS			By MS/MS	49	50	0	0	3.8	14617000000	6848700000	7631700000	0	0
O95182	O95182	1	1	1	NADH dehydrogenase [ubiquinone] 1 alpha subcomplex subunit 7	NDUFA7	sp|O95182|NDUA7_HUMAN NADH dehydrogenase [ubiquinone] 1 alpha subcomplex subunit 7 OS=Homo sapiens OX=9606 GN=NDUFA7 PE=1 SV=3	1	1	1	1	1	1	0	0	0	1	1	0	0	0	1	1	0	0	0	10.6	10.6	10.6	12551	113	113	0.00057504	27887	By MS/MS	By MS/MS				10.6	10.6	0	0	0	14078000	0	14078000	0	0
O95183	O95183	1	1	1	Vesicle-associated membrane protein 5	VAMP5	sp|O95183|VAMP5_HUMAN Vesicle-associated membrane protein 5 OS=Homo sapiens OX=9606 GN=VAMP5 PE=1 SV=1	1	1	1	1	0	0	1	1	1	0	0	1	1	1	0	0	1	1	1	11.2	11.2	11.2	12805	116	116	0.001362	2302			By MS/MS	By MS/MS	By MS/MS	0	0	11.2	11.2	11.2	74133000	0	0	27413000	19068000
O95197	O95197	3	3	3	Reticulon-3	RTN3	sp|O95197|RTN3_HUMAN Reticulon-3 OS=Homo sapiens OX=9606 GN=RTN3 PE=1 SV=2	1	3	3	3	1	2	3	3	3	1	2	3	3	3	1	2	3	3	3	5.6	5.6	5.6	112.61	1032	1032	0	19274	By MS/MS	By MS/MS	By MS/MS	By MS/MS	By MS/MS	1.1	1.8	5.6	5.6	5.6	6666100000	100110000	197650000	3522400000	1493600000
O95202	O95202	9	9	9	LETM1 and EF-hand domain-containing protein 1, mitochondrial	LETM1	sp|O95202|LETM1_HUMAN Mitochondrial proton/calcium exchanger protein OS=Homo sapiens OX=9606 GN=LETM1 PE=1 SV=1	1	9	9	9	7	6	5	6	5	7	6	5	6	5	7	6	5	6	5	16.6	16.6	16.6	83353	739	739	0	18702	By MS/MS	By MS/MS	By MS/MS	By MS/MS	By MS/MS	13.3	11.6	10.6	12	8	672820000	234250000	119290000	146230000	93854000
O95210	O95210	10	10	10	Starch-binding domain-containing protein 1	STBD1	sp|O95210|STBD1_HUMAN Starch-binding domain-containing protein 1 OS=Homo sapiens OX=9606 GN=STBD1 PE=1 SV=1	1	10	10	10	1	0	9	9	9	1	0	9	9	9	1	0	9	9	9	34.1	34.1	34.1	39007	358	358	0	41.22	By MS/MS		By MS/MS	By MS/MS	By MS/MS	3.9	0	30.2	30.2	30.2	2410900000	75362000	0	826170000	764940000
O95214	O95214	1	1	1	Leptin receptor overlapping transcript-like 1	LEPROTL1	sp|O95214|LERL1_HUMAN Leptin receptor overlapping transcript-like 1 OS=Homo sapiens OX=9606 GN=LEPROTL1 PE=1 SV=2	1	1	1	1	0	0	1	0	1	0	0	1	0	1	0	0	1	0	1	9.9	9.9	9.9	14428	131	131	0.00029709	31946			By MS/MS		By MS/MS	0	0	9.9	0	9.9	40855000	0	0	21508000	0
O95232	O95232	4	4	4	Luc7-like protein 3	LUC7L3	sp|O95232|LC7L3_HUMAN Luc7-like protein 3 OS=Homo sapiens OX=9606 GN=LUC7L3 PE=1 SV=2	1	4	4	4	1	1	4	4	4	1	1	4	4	4	1	1	4	4	4	13.7	13.7	13.7	51466	432	432	0	34481	By MS/MS	By MS/MS	By MS/MS	By MS/MS	By MS/MS	3.2	3.2	13.7	13.7	13.7	167480000	10338000	14882000	66019000	40566000
O95235	O95235	1	1	1	Kinesin-like protein KIF20A	KIF20A	sp|O95235|KI20A_HUMAN Kinesin-like protein KIF20A OS=Homo sapiens OX=9606 GN=KIF20A PE=1 SV=1	1	1	1	1	0	0	0	1	0	0	0	0	1	0	0	0	0	1	0	1.3	1.3	1.3	100.28	890	890	1	-2				By MS/MS		0	0	0	1.3	0	0	0	0	0	0
O95260	O95260	4	4	4	Arginyl-tRNA--protein transferase 1	ATE1	sp|O95260|ATE1_HUMAN Arginyl-tRNA--protein transferase 1 OS=Homo sapiens OX=9606 GN=ATE1 PE=1 SV=2	1	4	4	4	0	0	3	2	2	0	0	3	2	2	0	0	3	2	2	10.8	10.8	10.8	59.09	518	518	0	71158			By MS/MS	By MS/MS	By MS/MS	0	0	8.3	5.6	5.8	180140000	0	0	70683000	61628000
O95273	O95273	2	2	2	Cyclin-D1-binding protein 1	CCNDBP1	sp|O95273|CCDB1_HUMAN Cyclin-D1-binding protein 1 OS=Homo sapiens OX=9606 GN=CCNDBP1 PE=1 SV=2	1	2	2	2	0	0	2	1	2	0	0	2	1	2	0	0	2	1	2	6.4	6.4	6.4	40262	360	360	0	86124			By MS/MS	By MS/MS	By MS/MS	0	0	6.4	3.6	6.4	100130000	0	0	25934000	22917000
O95274	O95274	4	4	4	Ly6/PLAUR domain-containing protein 3	LYPD3	sp|O95274|LYPD3_HUMAN Ly6/PLAUR domain-containing protein 3 OS=Homo sapiens OX=9606 GN=LYPD3 PE=1 SV=2	1	4	4	4	4	3	0	0	0	4	3	0	0	0	4	3	0	0	0	18.8	18.8	18.8	35.97	346	346	0	12886	By MS/MS	By MS/MS				18.8	13.3	0	0	0	792540000	299650000	492890000	0	0
O95279	O95279	1	1	1	Potassium channel subfamily K member 5	KCNK5	sp|O95279|KCNK5_HUMAN Potassium channel subfamily K member 5 OS=Homo sapiens OX=9606 GN=KCNK5 PE=1 SV=1	1	1	1	1	0	0	1	1	1	0	0	1	1	1	0	0	1	1	1	2	2	2	55129	499	499	1	-2			By MS/MS	By MS/MS	By MS/MS	0	0	2	2	2	44262000	0	0	15224000	13635000
O95292	O95292	2	1	1	Vesicle-associated membrane protein-associated protein B/C	VAPB	sp|O95292|VAPB_HUMAN Vesicle-associated membrane protein-associated protein B/C OS=Homo sapiens OX=9606 GN=VAPB PE=1 SV=3	1	2	1	1	1	2	1	1	1	0	1	0	0	0	0	1	0	0	0	9.9	4.9	4.9	27228	243	243	0.0056094	17509	By matching	By MS/MS	By matching	By matching	By matching	4.9	9.9	4.9	4.9	4.9	44312000	0	44312000	0	0
O95295	O95295	1	1	1	SNARE-associated protein Snapin	SNAPIN	sp|O95295|SNAPN_HUMAN SNARE-associated protein Snapin OS=Homo sapiens OX=9606 GN=SNAPIN PE=1 SV=1	1	1	1	1	1	1	0	0	1	1	1	0	0	1	1	1	0	0	1	10.3	10.3	10.3	14874	136	136	0.00030012	33136	By MS/MS	By matching			By MS/MS	10.3	10.3	0	0	10.3	58098000	17036000	16940000	0	0
O95299	O95299	6	6	6	NADH dehydrogenase [ubiquinone] 1 alpha subcomplex subunit 10, mitochondrial	NDUFA10	sp|O95299|NDUAA_HUMAN NADH dehydrogenase [ubiquinone] 1 alpha subcomplex subunit 10, mitochondrial OS=Homo sapiens OX=9606 GN=NDUFA10 PE=1 SV=1	1	6	6	6	4	0	5	4	5	4	0	5	4	5	4	0	5	4	5	22.5	22.5	22.5	40.75	355	355	0	26299	By MS/MS		By MS/MS	By MS/MS	By MS/MS	16.1	0	20	16.1	16.3	557020000	62149000	0	165900000	112260000
O95319	O95319	6	6	6	CUGBP Elav-like family member 2	CELF2	sp|O95319|CELF2_HUMAN CUGBP Elav-like family member 2 OS=Homo sapiens OX=9606 GN=CELF2 PE=1 SV=1	1	6	6	6	0	0	6	5	5	0	0	6	5	5	0	0	6	5	5	15.7	15.7	15.7	54284	508	508	0	16084			By MS/MS	By MS/MS	By MS/MS	0	0	15.7	13.4	13.4	893000000	0	0	294870000	232120000
O95336	O95336	12	12	12	6-phosphogluconolactonase	PGLS	sp|O95336|6PGL_HUMAN 6-phosphogluconolactonase OS=Homo sapiens OX=9606 GN=PGLS PE=1 SV=2	1	12	12	12	12	11	11	11	11	12	11	11	11	11	12	11	11	11	11	72.9	72.9	72.9	27547	258	258	0	66899	By MS/MS	By MS/MS	By MS/MS	By MS/MS	By MS/MS	72.9	69.4	66.7	66.7	66.7	5437600000	1026900000	1228500000	928220000	1034900000
O95352	O95352	21	21	21	Ubiquitin-like modifier-activating enzyme ATG7	ATG7	sp|O95352|ATG7_HUMAN Ubiquitin-like modifier-activating enzyme ATG7 OS=Homo sapiens OX=9606 GN=ATG7 PE=1 SV=1	1	21	21	21	4	6	17	16	18	4	6	17	16	18	4	6	17	16	18	37.7	37.7	37.7	77959	703	703	0	60781	By MS/MS	By MS/MS	By MS/MS	By MS/MS	By MS/MS	7.4	11.8	30.2	27.2	30.7	3741500000	673060000	1209500000	604990000	633300000
O95359	O95359	4	4	4	Transforming acidic coiled-coil-containing protein 2	TACC2	sp|O95359|TACC2_HUMAN Transforming acidic coiled-coil-containing protein 2 OS=Homo sapiens OX=9606 GN=TACC2 PE=1 SV=3	1	4	4	4	2	2	0	0	0	2	2	0	0	0	2	2	0	0	0	2.1	2.1	2.1	309.42	2948	2948	0	82544	By MS/MS	By MS/MS				1	1.1	0	0	0	61434000	44124000	17311000	0	0
O95361;Q309B1	O95361	19;9	19;9	19;9	Tripartite motif-containing protein 16	TRIM16;TRIM16L	sp|O95361|TRI16_HUMAN Tripartite motif-containing protein 16 OS=Homo sapiens OX=9606 GN=TRIM16 PE=1 SV=3	2	19	19	19	14	16	1	1	0	14	16	1	1	0	14	16	1	1	0	44.7	44.7	44.7	63954	564	564;348	0	97171	By MS/MS	By MS/MS	By MS/MS	By MS/MS		34.4	38.3	2.3	2	0	2333800000	1163000000	1160600000	0	10192000
O95372	O95372	4	4	4	Acyl-protein thioesterase 2	LYPLA2	sp|O95372|LYPA2_HUMAN Acyl-protein thioesterase 2 OS=Homo sapiens OX=9606 GN=LYPLA2 PE=1 SV=1	1	4	4	4	2	3	2	3	3	2	3	2	3	3	2	3	2	3	3	29.4	29.4	29.4	24737	231	231	0	92554	By MS/MS	By MS/MS	By MS/MS	By MS/MS	By MS/MS	11.3	19	18.2	19	21.6	553050000	78440000	139880000	64269000	119580000
O95373	O95373	9	9	9	Importin-7	IPO7	sp|O95373|IPO7_HUMAN Importin-7 OS=Homo sapiens OX=9606 GN=IPO7 PE=1 SV=1	1	9	9	9	5	4	7	8	6	5	4	7	8	6	5	4	7	8	6	12.8	12.8	12.8	119.52	1038	1038	0	27895	By MS/MS	By MS/MS	By MS/MS	By MS/MS	By MS/MS	6.5	5.5	9.2	11.6	8.9	694590000	77236000	90808000	160160000	185280000
O95376	O95376	2	2	2	E3 ubiquitin-protein ligase ARIH2	ARIH2	sp|O95376|ARI2_HUMAN E3 ubiquitin-protein ligase ARIH2 OS=Homo sapiens OX=9606 GN=ARIH2 PE=1 SV=1	1	2	2	2	0	0	1	2	1	0	0	1	2	1	0	0	1	2	1	6.7	6.7	6.7	57818	493	493	0	79291			By MS/MS	By MS/MS	By MS/MS	0	0	3	6.7	3	47483000	0	0	9218000	26044000
O95379	O95379	3	3	3	Tumor necrosis factor alpha-induced protein 8	TNFAIP8	sp|O95379|TFIP8_HUMAN Tumor necrosis factor alpha-induced protein 8 OS=Homo sapiens OX=9606 GN=TNFAIP8 PE=1 SV=1	1	3	3	3	1	3	3	3	3	1	3	3	3	3	1	3	3	3	3	21.7	21.7	21.7	23003	198	198	0	99093	By MS/MS	By MS/MS	By MS/MS	By MS/MS	By MS/MS	10.1	21.7	21.7	21.7	21.7	1865600000	0	102180000	580060000	638750000
O95394	O95394	3	3	3	Phosphoacetylglucosamine mutase	PGM3	sp|O95394|AGM1_HUMAN Phosphoacetylglucosamine mutase OS=Homo sapiens OX=9606 GN=PGM3 PE=1 SV=1	1	3	3	3	1	1	2	1	0	1	1	2	1	0	1	1	2	1	0	6.8	6.8	6.8	59851	542	542	0	55364	By MS/MS	By MS/MS	By MS/MS	By MS/MS		2.6	2.4	4.2	2.4	0	92087000	0	61557000	15217000	15313000
O95395	O95395	10	10	10	Beta-1,3-galactosyl-O-glycosyl-glycoprotein beta-1,6-N-acetylglucosaminyltransferase 3	GCNT3	sp|O95395|GCNT3_HUMAN Beta-1,3-galactosyl-O-glycosyl-glycoprotein beta-1,6-N-acetylglucosaminyltransferase 3 OS=Homo sapiens OX=9606 GN=GCNT3 PE=2 SV=1	1	10	10	10	8	8	0	0	0	8	8	0	0	0	8	8	0	0	0	29.5	29.5	29.5	50863	438	438	0	42869	By MS/MS	By MS/MS				23.7	23.5	0	0	0	928730000	396500000	532240000	0	0
O95409	O95409	1	1	1	Zinc finger protein ZIC 2	ZIC2	sp|O95409|ZIC2_HUMAN Zinc finger protein ZIC 2 OS=Homo sapiens OX=9606 GN=ZIC2 PE=1 SV=2	1	1	1	1	1	0	0	0	0	1	0	0	0	0	1	0	0	0	0	10.5	10.5	10.5	55005	532	532	0.0072591	1.62	By MS/MS					10.5	0	0	0	0	0	0	0	0	0
O95415	O95415	1	1	1	Brain protein I3	BRI3	sp|O95415|BRI3_HUMAN Brain protein I3 OS=Homo sapiens OX=9606 GN=BRI3 PE=1 SV=1	1	1	1	1	0	0	1	1	1	0	0	1	1	1	0	0	1	1	1	12.8	12.8	12.8	13645	125	125	0	25282			By MS/MS	By MS/MS	By MS/MS	0	0	12.8	12.8	12.8	582850000	0	0	203120000	168200000
O95425	O95425	21	21	21	Supervillin	SVIL	sp|O95425|SVIL_HUMAN Supervillin OS=Homo sapiens OX=9606 GN=SVIL PE=1 SV=2	1	21	21	21	0	0	13	15	18	0	0	13	15	18	0	0	13	15	18	12.3	12.3	12.3	247.74	2214	2214	0	42339			By MS/MS	By MS/MS	By MS/MS	0	0	7.5	9.3	10.3	951990000	0	0	261630000	242730000
O95433	O95433	5	5	5	Activator of 90 kDa heat shock protein ATPase homolog 1	AHSA1	sp|O95433|AHSA1_HUMAN Activator of 90 kDa heat shock protein ATPase homolog 1 OS=Homo sapiens OX=9606 GN=AHSA1 PE=1 SV=1	1	5	5	5	2	3	5	4	5	2	3	5	4	5	2	3	5	4	5	22.5	22.5	22.5	38274	338	338	0	13.44	By MS/MS	By MS/MS	By MS/MS	By MS/MS	By MS/MS	10.1	13.6	22.5	16.9	22.5	774800000	123420000	175780000	174890000	133700000
O95436	O95436	3	3	3	Sodium-dependent phosphate transport protein 2B	SLC34A2	sp|O95436|NPT2B_HUMAN Sodium-dependent phosphate transport protein 2B OS=Homo sapiens OX=9606 GN=SLC34A2 PE=1 SV=3	1	3	3	3	2	1	3	2	2	2	1	3	2	2	2	1	3	2	2	8.1	8.1	8.1	75759	690	690	0	10113	By MS/MS	By matching	By MS/MS	By MS/MS	By MS/MS	5.9	4.2	8.1	6.4	6.4	219810000	20933000	21210000	102880000	38315000
O95466;Q96PY5;Q8IVF7	O95466	32;3;1	32;3;1	32;3;1	Formin-like protein 1	FMNL1;FMNL2;FMNL3	sp|O95466|FMNL1_HUMAN Formin-like protein 1 OS=Homo sapiens OX=9606 GN=FMNL1 PE=1 SV=3	3	32	32	32	3	1	30	30	29	3	1	30	30	29	3	1	30	30	29	34.5	34.5	34.5	121.85	1100	1100;1086;1028	0	144.85	By MS/MS	By MS/MS	By MS/MS	By MS/MS	By MS/MS	2.5	1	32.5	33	31.4	9796700000	96757000	44221000	2852700000	3182500000
O95470	O95470	5	5	5	Sphingosine-1-phosphate lyase 1	SGPL1	sp|O95470|SGPL1_HUMAN Sphingosine-1-phosphate lyase 1 OS=Homo sapiens OX=9606 GN=SGPL1 PE=1 SV=3	1	5	5	5	4	2	0	0	0	4	2	0	0	0	4	2	0	0	0	11.4	11.4	11.4	63523	568	568	0	69424	By MS/MS	By MS/MS				8.6	5.5	0	0	0	121910000	46947000	74964000	0	0
O95471	O95471	2	2	2	Claudin-7	CLDN7	sp|O95471|CLD7_HUMAN Claudin-7 OS=Homo sapiens OX=9606 GN=CLDN7 PE=1 SV=4	1	2	2	2	0	2	0	0	0	0	2	0	0	0	0	2	0	0	0	15.6	15.6	15.6	22418	211	211	0	45342		By MS/MS				0	15.6	0	0	0	21638000	0	21638000	0	0
O95479	O95479	23	23	23	GDH/6PGL endoplasmic bifunctional protein;Glucose 1-dehydrogenase;6-phosphogluconolactonase	H6PD	sp|O95479|G6PE_HUMAN GDH/6PGL endoplasmic bifunctional protein OS=Homo sapiens OX=9606 GN=H6PD PE=1 SV=2	1	23	23	23	10	5	18	18	20	10	5	18	18	20	10	5	18	18	20	34.1	34.1	34.1	88892	791	791	0	109.06	By MS/MS	By MS/MS	By MS/MS	By MS/MS	By MS/MS	16.8	8.3	25.7	25.7	29.6	4122700000	325150000	71479000	1139400000	1059100000
O95486	O95486	5	4	4	Protein transport protein Sec24A	SEC24A	sp|O95486|SC24A_HUMAN Protein transport protein Sec24A OS=Homo sapiens OX=9606 GN=SEC24A PE=1 SV=2	1	5	4	4	1	1	3	3	3	1	1	2	2	2	1	1	2	2	2	5.4	4.7	4.7	119.75	1093	1093	0	50708	By matching	By MS/MS	By MS/MS	By MS/MS	By MS/MS	1.2	1.4	2.7	3.3	3.3	83692000	14402000	15075000	34459000	0
O95487	O95487	6	6	5	Protein transport protein Sec24B	SEC24B	sp|O95487|SC24B_HUMAN Protein transport protein Sec24B OS=Homo sapiens OX=9606 GN=SEC24B PE=1 SV=2	1	6	6	5	0	0	6	4	2	0	0	6	4	2	0	0	5	3	1	5.6	5.6	5	137.42	1268	1268	0	72236			By MS/MS	By MS/MS	By MS/MS	0	0	5.6	3.7	1.6	262800000	0	0	140580000	80564000
O95497;Q9NY84	O95497	10;1	10;1	10;1	Pantetheinase	VNN1;VNN3	sp|O95497|VNN1_HUMAN Pantetheinase OS=Homo sapiens OX=9606 GN=VNN1 PE=1 SV=2	2	10	10	10	0	0	9	9	8	0	0	9	9	8	0	0	9	9	8	26.9	26.9	26.9	57011	513	513;274	0	29996			By MS/MS	By MS/MS	By MS/MS	0	0	25.1	24.2	21.8	2249500000	0	0	571820000	686420000
O95498	O95498	15	15	15	Vascular non-inflammatory molecule 2	VNN2	sp|O95498|VNN2_HUMAN Vascular non-inflammatory molecule 2 OS=Homo sapiens OX=9606 GN=VNN2 PE=1 SV=3	1	15	15	15	0	3	11	15	12	0	3	11	15	12	0	3	11	15	12	46.7	46.7	46.7	58502	520	520	0	323.31		By MS/MS	By MS/MS	By MS/MS	By MS/MS	0	10.8	40	46.7	38.7	14876000000	0	143930000	4523300000	4849600000
O95544	O95544	8	8	8	NAD kinase	NADK	sp|O95544|NADK_HUMAN NAD kinase OS=Homo sapiens OX=9606 GN=NADK PE=1 SV=1	1	8	8	8	0	0	6	7	8	0	0	6	7	8	0	0	6	7	8	24.7	24.7	24.7	49228	446	446	0	32005			By MS/MS	By MS/MS	By MS/MS	0	0	15.7	20.2	24.7	3063900000	0	0	905020000	988900000
O95563	O95563	2	2	2	Mitochondrial pyruvate carrier 2	MPC2	sp|O95563|MPC2_HUMAN Mitochondrial pyruvate carrier 2 OS=Homo sapiens OX=9606 GN=MPC2 PE=1 SV=1	1	2	2	2	0	1	1	2	2	0	1	1	2	2	0	1	1	2	2	14.2	14.2	14.2	14279	127	127	0.00056705	26825		By matching	By matching	By MS/MS	By MS/MS	0	7.9	6.3	14.2	14.2	104770000	0	5383700	15366000	26912000
O95571	O95571	9	9	9	Persulfide dioxygenase ETHE1, mitochondrial	ETHE1	sp|O95571|ETHE1_HUMAN Persulfide dioxygenase ETHE1, mitochondrial OS=Homo sapiens OX=9606 GN=ETHE1 PE=1 SV=2	1	9	9	9	5	3	6	6	6	5	3	6	6	6	5	3	6	6	6	48	48	48	27873	254	254	0	15236	By MS/MS	By MS/MS	By MS/MS	By MS/MS	By MS/MS	29.1	20.1	25.2	28	26.4	1453300000	164350000	99858000	345140000	315640000
O95573	O95573	16	16	13	Long-chain-fatty-acid--CoA ligase 3	ACSL3	sp|O95573|ACSL3_HUMAN Fatty acid CoA ligase Acsl3 OS=Homo sapiens OX=9606 GN=ACSL3 PE=1 SV=3	1	16	16	13	6	11	10	11	9	6	11	10	11	9	4	9	7	8	6	32.2	32.2	26.4	80419	720	720	0	43963	By MS/MS	By MS/MS	By MS/MS	By MS/MS	By MS/MS	12.8	22.8	20.4	20.4	18.8	2090700000	283330000	460710000	454390000	407820000
O95630	O95630	5	5	5	STAM-binding protein	STAMBP	sp|O95630|STABP_HUMAN STAM-binding protein OS=Homo sapiens OX=9606 GN=STAMBP PE=1 SV=1	1	5	5	5	2	1	5	5	4	2	1	5	5	4	2	1	5	5	4	14.4	14.4	14.4	48076	424	424	0	78944	By MS/MS	By MS/MS	By MS/MS	By MS/MS	By MS/MS	4.7	2.8	14.4	14.4	11.3	338980000	38093000	32697000	72667000	96653000
O95639	O95639	1	1	1	Cleavage and polyadenylation specificity factor subunit 4	CPSF4	sp|O95639|CPSF4_HUMAN Cleavage and polyadenylation specificity factor subunit 4 OS=Homo sapiens OX=9606 GN=CPSF4 PE=1 SV=1	1	1	1	1	1	0	1	1	1	1	0	1	1	1	1	0	1	1	1	4.5	4.5	4.5	30255	269	269	0.0034076	19451	By matching		By MS/MS	By MS/MS	By MS/MS	4.5	0	4.5	4.5	4.5	111710000	8225600	0	24725000	36512000
O95671	O95671	4	4	4	N-acetylserotonin O-methyltransferase-like protein	ASMTL	sp|O95671|ASML_HUMAN Probable bifunctional dTTP/UTP pyrophosphatase/methyltransferase protein OS=Homo sapiens OX=9606 GN=ASMTL PE=1 SV=3	1	4	4	4	0	0	4	3	3	0	0	4	3	3	0	0	4	3	3	9.3	9.3	9.3	68856	621	621	0	78357			By MS/MS	By MS/MS	By MS/MS	0	0	9.3	6.8	7.9	157630000	0	0	62701000	57313000
O95674	O95674	2	2	1	Phosphatidate cytidylyltransferase 2	CDS2	sp|O95674|CDS2_HUMAN Phosphatidate cytidylyltransferase 2 OS=Homo sapiens OX=9606 GN=CDS2 PE=1 SV=1	1	2	2	1	0	0	2	1	1	0	0	2	1	1	0	0	1	0	0	7.2	7.2	3.8	51417	445	445	0.00056657	2681			By MS/MS	By MS/MS	By MS/MS	0	0	7.2	3.4	3.4	183340000	0	0	92329000	40252000
O95685	O95685	7	7	7	Protein phosphatase 1 regulatory subunit 3D	PPP1R3D	sp|O95685|PPR3D_HUMAN Protein phosphatase 1 regulatory subunit 3D OS=Homo sapiens OX=9606 GN=PPP1R3D PE=1 SV=1	1	7	7	7	0	0	7	6	6	0	0	7	6	6	0	0	7	6	6	33.4	33.4	33.4	32559	299	299	0	16847			By MS/MS	By MS/MS	By MS/MS	0	0	33.4	27.8	27.8	1367900000	0	0	431490000	407100000
O95716	O95716	8	7	4	Ras-related protein Rab-3D	RAB3D	sp|O95716|RAB3D_HUMAN Ras-related protein Rab-3D OS=Homo sapiens OX=9606 GN=RAB3D PE=1 SV=1	1	8	7	4	4	4	7	6	7	4	3	6	5	6	3	1	4	4	4	43.8	40.6	24.7	24267	219	219	0	89906	By MS/MS	By MS/MS	By MS/MS	By MS/MS	By MS/MS	26	21	40.2	36.5	40.2	3336900000	261880000	229290000	960950000	702810000
O95718	O95718	1	1	1	Steroid hormone receptor ERR2	ESRRB	sp|O95718|ERR2_HUMAN Steroid hormone receptor ERR2 OS=Homo sapiens OX=9606 GN=ESRRB PE=1 SV=3	1	1	1	1	1	0	1	1	1	1	0	1	1	1	1	0	1	1	1	3.2	3.2	3.2	48053	433	433	0	45046	By MS/MS		By MS/MS	By MS/MS	By MS/MS	3.2	0	3.2	3.2	3.2	3575100000	112160000	0	921780000	1182800000
O95721	O95721	3	3	3	Synaptosomal-associated protein 29	SNAP29	sp|O95721|SNP29_HUMAN Synaptosomal-associated protein 29 OS=Homo sapiens OX=9606 GN=SNAP29 PE=1 SV=1	1	3	3	3	1	2	3	3	3	1	2	3	3	3	1	2	3	3	3	14	14	14	28.97	258	258	0	64407	By MS/MS	By MS/MS	By MS/MS	By MS/MS	By MS/MS	4.3	8.5	14	14	14	525440000	15327000	90038000	139850000	151820000
O95747	O95747	14	14	10	Serine/threonine-protein kinase OSR1	OXSR1	sp|O95747|OXSR1_HUMAN Serine/threonine-protein kinase OSR1 OS=Homo sapiens OX=9606 GN=OXSR1 PE=1 SV=1	1	14	14	10	9	8	12	13	13	9	8	12	13	13	6	6	9	9	9	35.7	35.7	27.5	58022	527	527	0	76142	By MS/MS	By MS/MS	By MS/MS	By MS/MS	By MS/MS	21.1	18	30.2	31.5	32.8	4909300000	286530000	395550000	1335000000	1549900000
O95749	O95749	3	3	3	Geranylgeranyl pyrophosphate synthase	GGPS1	sp|O95749|GGPPS_HUMAN Geranylgeranyl pyrophosphate synthase OS=Homo sapiens OX=9606 GN=GGPS1 PE=1 SV=1	1	3	3	3	0	0	3	2	2	0	0	3	2	2	0	0	3	2	2	10.3	10.3	10.3	34.87	300	300	0	50456			By MS/MS	By MS/MS	By MS/MS	0	0	10.3	7.7	7.7	120060000	0	0	65373000	30290000
O95757	O95757	13	11	10	Heat shock 70 kDa protein 4L	HSPA4L	sp|O95757|HS74L_HUMAN Heat shock 70 kDa protein 4L OS=Homo sapiens OX=9606 GN=HSPA4L PE=1 SV=3	1	13	11	10	10	6	1	3	2	8	5	0	2	1	7	4	0	2	1	24.8	21.2	19.5	94511	839	839	0	20565	By MS/MS	By MS/MS	By matching	By MS/MS	By MS/MS	18.6	11.1	1.9	6.4	4.4	631740000	275170000	286750000	0	31735000
O95758	O95758	9	8	8	Polypyrimidine tract-binding protein 3	PTBP3	sp|O95758|PTBP3_HUMAN Polypyrimidine tract-binding protein 3 OS=Homo sapiens OX=9606 GN=PTBP3 PE=1 SV=2	1	9	8	8	4	2	6	7	7	3	1	6	7	6	3	1	6	7	6	26.4	25	25	59689	552	552	0	110.2	By MS/MS	By MS/MS	By MS/MS	By MS/MS	By MS/MS	12.1	4.9	19.4	22.8	19.9	946170000	139510000	77253000	233410000	197990000
O95759	O95759	7	7	7	TBC1 domain family member 8	TBC1D8	sp|O95759|TBCD8_HUMAN TBC1 domain family member 8 OS=Homo sapiens OX=9606 GN=TBC1D8 PE=1 SV=3	1	7	7	7	0	0	4	2	4	0	0	4	2	4	0	0	4	2	4	7.5	7.5	7.5	130.83	1140	1140	0	74446			By MS/MS	By MS/MS	By MS/MS	0	0	3.8	2	4.6	211130000	0	0	91691000	50575000
O95777	O95777	3	3	3	U6 snRNA-associated Sm-like protein LSm8	LSM8	sp|O95777|LSM8_HUMAN U6 snRNA-associated Sm-like protein LSm8 OS=Homo sapiens OX=9606 GN=LSM8 PE=1 SV=3	1	3	3	3	2	1	3	3	3	2	1	3	3	3	2	1	3	3	3	37.5	37.5	37.5	10403	96	96	0	15401	By MS/MS	By MS/MS	By MS/MS	By MS/MS	By MS/MS	27.1	16.7	37.5	37.5	37.5	1382500000	41678000	0	382270000	397620000
O95782	O95782	25	25	19	AP-2 complex subunit alpha-1	AP2A1	sp|O95782|AP2A1_HUMAN AP-2 complex subunit alpha-1 OS=Homo sapiens OX=9606 GN=AP2A1 PE=1 SV=3	1	25	25	19	4	7	19	19	21	4	7	19	19	21	3	5	15	15	18	34.7	34.7	26.5	107.54	977	977	0	126.29	By MS/MS	By MS/MS	By MS/MS	By MS/MS	By MS/MS	4.9	10.8	28.2	25.8	30	3859100000	85091000	253060000	1108900000	1122100000
O95786	O95786	4	4	4	Probable ATP-dependent RNA helicase DDX58	DDX58	sp|O95786|DDX58_HUMAN Antiviral innate immune response receptor RIG-I OS=Homo sapiens OX=9606 GN=DDX58 PE=1 SV=2	1	4	4	4	0	0	1	3	2	0	0	1	3	2	0	0	1	3	2	4.6	4.6	4.6	106.6	925	925	0	58883			By MS/MS	By MS/MS	By MS/MS	0	0	0.9	3	2.5	94610000	0	0	17855000	31771000
O95793	O95793	3	3	3	Double-stranded RNA-binding protein Staufen homolog 1	STAU1	sp|O95793|STAU1_HUMAN Double-stranded RNA-binding protein Staufen homolog 1 OS=Homo sapiens OX=9606 GN=STAU1 PE=1 SV=2	1	3	3	3	3	2	0	0	0	3	2	0	0	0	3	2	0	0	0	7.5	7.5	7.5	63182	577	577	0	49604	By MS/MS	By MS/MS				7.5	3.6	0	0	0	143680000	87602000	56074000	0	0
O95807	O95807	1	1	1	Transmembrane protein 50A	TMEM50A	sp|O95807|TM50A_HUMAN Transmembrane protein 50A OS=Homo sapiens OX=9606 GN=TMEM50A PE=1 SV=1	1	1	1	1	0	0	1	1	1	0	0	1	1	1	0	0	1	1	1	5.1	5.1	5.1	17.4	157	157	0.0056352	17857			By MS/MS	By MS/MS	By MS/MS	0	0	5.1	5.1	5.1	104740000	0	0	49517000	24690000
O95817	O95817	10	10	10	BAG family molecular chaperone regulator 3	BAG3	sp|O95817|BAG3_HUMAN BAG family molecular chaperone regulator 3 OS=Homo sapiens OX=9606 GN=BAG3 PE=1 SV=3	1	10	10	10	9	5	0	0	0	9	5	0	0	0	9	5	0	0	0	26.8	26.8	26.8	61594	575	575	0	41364	By MS/MS	By MS/MS				24.3	12.9	0	0	0	450000000	239430000	210570000	0	0
O95819;Q8N4C8;Q9UKE5	O95819;Q8N4C8;Q9UKE5	10;7;5	10;7;5	10;7;5	Mitogen-activated protein kinase kinase kinase kinase 4;Misshapen-like kinase 1;TRAF2 and NCK-interacting protein kinase	MAP4K4;MINK1;TNIK	sp|O95819|M4K4_HUMAN Mitogen-activated protein kinase kinase kinase kinase 4 OS=Homo sapiens OX=9606 GN=MAP4K4 PE=1 SV=2;sp|Q8N4C8|MINK1_HUMAN Misshapen-like kinase 1 OS=Homo sapiens OX=9606 GN=MINK1 PE=1 SV=2;sp|Q9UKE5|TNIK_HUMAN TRAF2 and NCK-interacting	3	10	10	10	0	2	6	6	8	0	2	6	6	8	0	2	6	6	8	10.4	10.4	10.4	142.1	1239	1239;1332;1360	0	15759		By MS/MS	By MS/MS	By MS/MS	By MS/MS	0	1.9	5.6	6.4	8.5	555600000	0	109560000	123010000	99561000
O95825	O95825	1	1	1	Quinone oxidoreductase-like protein 1	CRYZL1	sp|O95825|QORL1_HUMAN Quinone oxidoreductase-like protein 1 OS=Homo sapiens OX=9606 GN=CRYZL1 PE=1 SV=2	1	1	1	1	1	1	0	1	1	1	1	0	1	1	1	1	0	1	1	5.7	5.7	5.7	38696	349	349	0.0053832	1789	By MS/MS	By MS/MS		By MS/MS	By MS/MS	5.7	5.7	0	5.7	5.7	51858000	14437000	15842000	0	0
O95831	O95831	12	12	12	Apoptosis-inducing factor 1, mitochondrial	AIFM1	sp|O95831|AIFM1_HUMAN Apoptosis-inducing factor 1, mitochondrial OS=Homo sapiens OX=9606 GN=AIFM1 PE=1 SV=1	1	12	12	12	3	4	9	9	7	3	4	9	9	7	3	4	9	9	7	25.9	25.9	25.9	66.9	613	613	0	27978	By MS/MS	By MS/MS	By MS/MS	By MS/MS	By MS/MS	7.8	9.6	19.6	18.8	15	1460400000	207330000	245080000	351950000	374910000
O95833	O95833	12	12	12	Chloride intracellular channel protein 3	CLIC3	sp|O95833|CLIC3_HUMAN Chloride intracellular channel protein 3 OS=Homo sapiens OX=9606 GN=CLIC3 PE=1 SV=2	1	12	12	12	11	10	0	1	2	11	10	0	1	2	11	10	0	1	2	69.5	69.5	69.5	26648	236	236	0	144.56	By MS/MS	By MS/MS		By MS/MS	By MS/MS	62.7	62.3	0	5.1	15.7	7034700000	3594400000	3387200000	0	15700000
O95834	O95834	10	10	10	Echinoderm microtubule-associated protein-like 2	EML2	sp|O95834|EMAL2_HUMAN Echinoderm microtubule-associated protein-like 2 OS=Homo sapiens OX=9606 GN=EML2 PE=1 SV=1	1	10	10	10	4	5	8	7	5	4	5	8	7	5	4	5	8	7	5	24	24	24	70678	649	649	0	40552	By MS/MS	By MS/MS	By MS/MS	By MS/MS	By MS/MS	8.9	13.6	21	18	12.5	1572500000	208250000	206850000	440650000	345380000
O95841	O95841	2	2	2	Angiopoietin-related protein 1	ANGPTL1	sp|O95841|ANGL1_HUMAN Angiopoietin-related protein 1 OS=Homo sapiens OX=9606 GN=ANGPTL1 PE=2 SV=1	1	2	2	2	2	2	1	1	0	2	2	1	1	0	2	2	1	1	0	3.9	3.9	3.9	56719	491	491	0.0013598	22809	By MS/MS	By MS/MS	By MS/MS	By MS/MS		3.9	3.9	1.8	1.8	0	270430000	53208000	69682000	70014000	77530000
O95857	O95857	1	1	1	Tetraspanin-13	TSPAN13	sp|O95857|TSN13_HUMAN Tetraspanin-13 OS=Homo sapiens OX=9606 GN=TSPAN13 PE=2 SV=1	1	1	1	1	0	1	0	0	0	0	1	0	0	0	0	1	0	0	0	6.9	6.9	6.9	22147	204	204	0.0070493	16564		By MS/MS				0	6.9	0	0	0	25585000	0	25585000	0	0
O95861	O95861	7	7	7	3(2),5-bisphosphate nucleotidase 1	BPNT1	sp|O95861|BPNT1_HUMAN 3(2),5-bisphosphate nucleotidase 1 OS=Homo sapiens OX=9606 GN=BPNT1 PE=1 SV=1	1	7	7	7	4	3	4	7	6	4	3	4	7	6	4	3	4	7	6	33.4	33.4	33.4	33392	308	308	0	24074	By MS/MS	By MS/MS	By MS/MS	By MS/MS	By MS/MS	19.5	14.3	20.5	33.4	28.2	1288500000	191190000	65360000	275660000	385960000
O95865	O95865	5	4	4	N(G),N(G)-dimethylarginine dimethylaminohydrolase 2	DDAH2	sp|O95865|DDAH2_HUMAN N(G),N(G)-dimethylarginine dimethylaminohydrolase 2 OS=Homo sapiens OX=9606 GN=DDAH2 PE=1 SV=1	1	5	4	4	0	2	4	4	4	0	2	4	3	3	0	2	4	3	3	22.8	20	20	29644	285	285	0	25239		By MS/MS	By MS/MS	By MS/MS	By MS/MS	0	9.8	20	17.2	18.6	334840000	0	84137000	76358000	69503000
O95867	O95867	4	4	4	Lymphocyte antigen 6 complex locus protein G6c	LY6G6C	sp|O95867|LY66C_HUMAN Lymphocyte antigen 6 complex locus protein G6c OS=Homo sapiens OX=9606 GN=LY6G6C PE=1 SV=1	1	4	4	4	3	4	0	0	0	3	4	0	0	0	3	4	0	0	0	42.4	42.4	42.4	13821	125	125	0	38143	By MS/MS	By MS/MS				28.8	42.4	0	0	0	472940000	182190000	290750000	0	0
O95881	O95881	4	4	4	Thioredoxin domain-containing protein 12	TXNDC12	sp|O95881|TXD12_HUMAN Thioredoxin domain-containing protein 12 OS=Homo sapiens OX=9606 GN=TXNDC12 PE=1 SV=1	1	4	4	4	0	0	4	3	4	0	0	4	3	4	0	0	4	3	4	30.8	30.8	30.8	19206	172	172	0	13024			By MS/MS	By MS/MS	By MS/MS	0	0	30.8	22.7	30.8	1017200000	0	0	387410000	218200000
O95954	O95954	2	2	2	Formimidoyltransferase-cyclodeaminase;Glutamate formimidoyltransferase;Formimidoyltetrahydrofolate cyclodeaminase	FTCD	sp|O95954|FTCD_HUMAN Formimidoyltransferase-cyclodeaminase OS=Homo sapiens OX=9606 GN=FTCD PE=1 SV=2	1	2	2	2	1	1	0	1	1	1	1	0	1	1	1	1	0	1	1	3.1	3.1	3.1	58926	541	541	0.0029491	21187	By MS/MS	By MS/MS		By MS/MS	By MS/MS	1.7	1.7	0	1.5	1.5	149940000	19932000	28363000	0	51703000
O95976	O95976	2	2	2	Immunoglobulin superfamily member 6	IGSF6	sp|O95976|IGSF6_HUMAN Immunoglobulin superfamily member 6 OS=Homo sapiens OX=9606 GN=IGSF6 PE=2 SV=2	1	2	2	2	0	0	2	2	1	0	0	2	2	1	0	0	2	2	1	11.2	11.2	11.2	27013	241	241	0.00057143	27387			By MS/MS	By MS/MS	By MS/MS	0	0	11.2	11.2	6.2	293380000	0	0	118660000	85363000
O95977	O95977	2	2	2	Sphingosine 1-phosphate receptor 4	S1PR4	sp|O95977|S1PR4_HUMAN Sphingosine 1-phosphate receptor 4 OS=Homo sapiens OX=9606 GN=S1PR4 PE=1 SV=1	1	2	2	2	0	0	2	2	0	0	0	2	2	0	0	0	2	2	0	5.5	5.5	5.5	41623	384	384	0.0056266	17733			By MS/MS	By MS/MS		0	0	5.5	5.5	0	151950000	0	0	81240000	70712000
O95989	O95989	4	4	4	Diphosphoinositol polyphosphate phosphohydrolase 1	NUDT3	sp|O95989|NUDT3_HUMAN Diphosphoinositol polyphosphate phosphohydrolase 1 OS=Homo sapiens OX=9606 GN=NUDT3 PE=1 SV=1	1	4	4	4	2	1	3	4	4	2	1	3	4	4	2	1	3	4	4	31.4	31.4	31.4	19471	172	172	0	73447	By MS/MS	By MS/MS	By MS/MS	By MS/MS	By MS/MS	13.4	5.2	23.3	31.4	31.4	644030000	75021000	8766000	165860000	150870000
O95994	O95994	6	6	5	Anterior gradient protein 2 homolog	AGR2	sp|O95994|AGR2_HUMAN Anterior gradient protein 2 homolog OS=Homo sapiens OX=9606 GN=AGR2 PE=1 SV=1	1	6	6	5	5	6	1	1	0	5	6	1	1	0	4	5	1	1	0	52.6	52.6	46.3	19979	175	175	0	11949	By MS/MS	By MS/MS	By MS/MS	By MS/MS		42.3	52.6	9.7	9.7	0	1557000000	622760000	905340000	13440000	15484000
O96000	O96000	3	3	3	NADH dehydrogenase [ubiquinone] 1 beta subcomplex subunit 10	NDUFB10	sp|O96000|NDUBA_HUMAN NADH dehydrogenase [ubiquinone] 1 beta subcomplex subunit 10 OS=Homo sapiens OX=9606 GN=NDUFB10 PE=1 SV=3	1	3	3	3	1	2	2	2	1	1	2	2	2	1	1	2	2	2	1	21.5	21.5	21.5	20776	172	172	0	47485	By MS/MS	By MS/MS	By MS/MS	By MS/MS	By MS/MS	8.1	14.5	14.5	15.1	8.1	322820000	117430000	56124000	79187000	32710000
O96005	O96005	1	1	1	Cleft lip and palate transmembrane protein 1	CLPTM1	sp|O96005|CLPT1_HUMAN Cleft lip and palate transmembrane protein 1 OS=Homo sapiens OX=9606 GN=CLPTM1 PE=1 SV=1	1	1	1	1	0	1	0	0	1	0	1	0	0	1	0	1	0	0	1	2.2	2.2	2.2	76096	669	669	0.0031746	20014		By MS/MS			By MS/MS	0	2.2	0	0	2.2	75372000	0	37245000	0	0
O96008	O96008	4	4	4	Mitochondrial import receptor subunit TOM40 homolog	TOMM40	sp|O96008|TOM40_HUMAN Mitochondrial import receptor subunit TOM40 homolog OS=Homo sapiens OX=9606 GN=TOMM40 PE=1 SV=1	1	4	4	4	0	0	4	4	3	0	0	4	4	3	0	0	4	4	3	18	18	18	37893	361	361	0	35167			By MS/MS	By MS/MS	By MS/MS	0	0	18	18	8.6	219080000	0	0	84983000	67023000
O96009	O96009	6	6	6	Napsin-A	NAPSA	sp|O96009|NAPSA_HUMAN Napsin-A OS=Homo sapiens OX=9606 GN=NAPSA PE=1 SV=1	1	6	6	6	4	5	1	1	1	4	5	1	1	1	4	5	1	1	1	19.8	19.8	19.8	45386	420	420	0	53446	By MS/MS	By MS/MS	By MS/MS	By MS/MS	By MS/MS	16	18.1	1.7	1.7	1.7	739000000	257080000	379720000	44453000	48932000
O96011	O96011	4	4	4	Peroxisomal membrane protein 11B	PEX11B	sp|O96011|PX11B_HUMAN Peroxisomal membrane protein 11B OS=Homo sapiens OX=9606 GN=PEX11B PE=1 SV=1	1	4	4	4	0	1	2	3	4	0	1	2	3	4	0	1	2	3	4	17	17	17	28431	259	259	0	48377		By matching	By MS/MS	By MS/MS	By MS/MS	0	3.9	7.7	12.4	17	307170000	0	18519000	60208000	95153000
O96019;O94805	O96019	7;1	7;1	7;1	Actin-like protein 6A	ACTL6A;ACTL6B	sp|O96019|ACL6A_HUMAN Actin-like protein 6A OS=Homo sapiens OX=9606 GN=ACTL6A PE=1 SV=1	2	7	7	7	0	1	5	3	5	0	1	5	3	5	0	1	5	3	5	25.4	25.4	25.4	47.46	429	429;426	0	13394		By MS/MS	By MS/MS	By MS/MS	By MS/MS	0	4.2	18.6	9.6	19.1	326450000	0	27431000	106290000	73380000
P00156	P00156	3	3	3	Cytochrome b	MT-CYB	sp|P00156|CYB_HUMAN Cytochrome b OS=Homo sapiens OX=9606 GN=MT-CYB PE=1 SV=2	1	3	3	3	0	0	2	1	1	0	0	2	1	1	0	0	2	1	1	10.3	10.3	10.3	42717	380	380	0.00084388	26077			By MS/MS	By MS/MS	By MS/MS	0	0	5	2.6	5.3	50547000	0	0	28309000	22238000
P00167	P00167	3	3	3	Cytochrome b5	CYB5A	sp|P00167|CYB5_HUMAN Cytochrome b5 OS=Homo sapiens OX=9606 GN=CYB5A PE=1 SV=2	1	3	3	3	1	3	1	1	0	1	3	1	1	0	1	3	1	1	0	35.8	35.8	35.8	15.33	134	134	0	83718	By MS/MS	By MS/MS	By MS/MS	By MS/MS		9.7	35.8	9.7	9.7	0	540720000	61742000	271060000	159220000	48707000
P00325	P00325	3	1	1	Alcohol dehydrogenase 1B	ADH1B	sp|P00325|ADH1B_HUMAN All-trans-retinol dehydrogenase [NAD(+)] ADH1B OS=Homo sapiens OX=9606 GN=ADH1B PE=1 SV=2	1	3	1	1	2	1	0	0	0	1	0	0	0	0	1	0	0	0	0	16.5	9.9	9.9	39854	375	375	0.004662	18444	By MS/MS	By matching				13.6	2.9	0	0	0	33977000	33977000	0	0	0
P00326;P07327	P00326	6;2	6;2	4;1	Alcohol dehydrogenase 1C	ADH1C;ADH1A	sp|P00326|ADH1G_HUMAN Alcohol dehydrogenase 1C OS=Homo sapiens OX=9606 GN=ADH1C PE=1 SV=2	2	6	6	4	4	4	0	0	0	4	4	0	0	0	3	3	0	0	0	23.2	23.2	16.5	39867	375	375;375	0	39126	By MS/MS	By MS/MS				10.4	17.3	0	0	0	257330000	112050000	145290000	0	0
P00338;Q6ZMR3;P07864	P00338	18;1;1	18;1;1	16;0;0	L-lactate dehydrogenase A chain	LDHA;LDHAL6A;LDHC	sp|P00338|LDHA_HUMAN L-lactate dehydrogenase A chain OS=Homo sapiens OX=9606 GN=LDHA PE=1 SV=2	3	18	18	16	13	17	18	18	17	13	17	18	18	17	12	16	16	16	16	65.7	65.7	58.1	36688	332	332;332;332	0	323.31	By MS/MS	By MS/MS	By MS/MS	By MS/MS	By MS/MS	49.7	61.7	65.7	65.7	61.7	102610000000	8627600000	9741700000	28859000000	26163000000
P00352	P00352	27	27	25	Retinal dehydrogenase 1	ALDH1A1	sp|P00352|AL1A1_HUMAN Aldehyde dehydrogenase 1A1 OS=Homo sapiens OX=9606 GN=ALDH1A1 PE=1 SV=2	1	27	27	25	23	25	3	6	6	23	25	3	6	6	21	23	1	4	4	64.1	64.1	61.1	54861	501	501	0	323.31	By MS/MS	By MS/MS	By MS/MS	By MS/MS	By MS/MS	57.5	58.5	6.4	14	14.6	12737000000	5302800000	6690800000	213720000	353690000
P00367;P49448	P00367;P49448	21;15	21;15	21;15	Glutamate dehydrogenase 1, mitochondrial;Glutamate dehydrogenase 2, mitochondrial	GLUD1;GLUD2	sp|P00367|DHE3_HUMAN Glutamate dehydrogenase 1, mitochondrial OS=Homo sapiens OX=9606 GN=GLUD1 PE=1 SV=2;sp|P49448|DHE4_HUMAN Glutamate dehydrogenase 2, mitochondrial OS=Homo sapiens OX=9606 GN=GLUD2 PE=1 SV=2	2	21	21	21	16	19	16	16	14	16	19	16	16	14	16	19	16	16	14	44.8	44.8	44.8	61397	558	558;558	0	106.21	By MS/MS	By MS/MS	By MS/MS	By MS/MS	By MS/MS	34.9	41.6	36.7	35.3	32.4	6260400000	1419900000	1720400000	882190000	992300000
P00387	P00387	12	12	12	NADH-cytochrome b5 reductase 3;NADH-cytochrome b5 reductase 3 membrane-bound form;NADH-cytochrome b5 reductase 3 soluble form	CYB5R3	sp|P00387|NB5R3_HUMAN NADH-cytochrome b5 reductase 3 OS=Homo sapiens OX=9606 GN=CYB5R3 PE=1 SV=3	1	12	12	12	6	8	11	10	11	6	8	11	10	11	6	8	11	10	11	49.2	49.2	49.2	34234	301	301	0	211.01	By MS/MS	By MS/MS	By MS/MS	By MS/MS	By MS/MS	29.9	39.5	41.5	41.5	41.5	3732900000	345100000	679330000	837970000	718740000
P00390	P00390	19	19	19	Glutathione reductase, mitochondrial	GSR	sp|P00390|GSHR_HUMAN Glutathione reductase, mitochondrial OS=Homo sapiens OX=9606 GN=GSR PE=1 SV=2	1	19	19	19	5	5	17	16	19	5	5	17	16	19	5	5	17	16	19	56.7	56.7	56.7	56256	522	522	0	311.08	By MS/MS	By MS/MS	By MS/MS	By MS/MS	By MS/MS	15.7	15.5	54.4	47.9	56.7	23431000000	210280000	287920000	6158700000	6848500000
P00403	P00403	6	6	6	Cytochrome c oxidase subunit 2	MT-CO2	sp|P00403|COX2_HUMAN Cytochrome c oxidase subunit 2 OS=Homo sapiens OX=9606 GN=MT-CO2 PE=1 SV=1	1	6	6	6	5	4	3	4	5	5	4	3	4	5	5	4	3	4	5	32.2	32.2	32.2	25565	227	227	0	92028	By MS/MS	By MS/MS	By MS/MS	By MS/MS	By MS/MS	27.8	24.7	17.6	24.7	29.1	5137400000	802900000	761880000	806820000	1133600000
P00441	P00441	4	4	4	Superoxide dismutase [Cu-Zn]	SOD1	sp|P00441|SODC_HUMAN Superoxide dismutase [Cu-Zn] OS=Homo sapiens OX=9606 GN=SOD1 PE=1 SV=2	1	4	4	4	4	4	4	4	4	4	4	4	4	4	4	4	4	4	4	39	39	39	15936	154	154	0	80279	By MS/MS	By MS/MS	By MS/MS	By MS/MS	By MS/MS	39	39	39	39	39	7501000000	1354100000	669330000	1850500000	1720700000
P00450	P00450	40	40	32	Ceruloplasmin	CP	sp|P00450|CERU_HUMAN Ceruloplasmin OS=Homo sapiens OX=9606 GN=CP PE=1 SV=1	1	40	40	32	30	37	37	37	36	30	37	37	37	36	23	30	31	30	29	54.8	54.8	47.4	122.2	1065	1065	0	323.31	By MS/MS	By MS/MS	By MS/MS	By MS/MS	By MS/MS	43.7	53	50.6	51.3	50.7	110840000000	13432000000	14779000000	26940000000	25752000000
P00488	P00488	2	2	2	Coagulation factor XIII A chain	F13A1	sp|P00488|F13A_HUMAN Coagulation factor XIII A chain OS=Homo sapiens OX=9606 GN=F13A1 PE=1 SV=4	1	2	2	2	0	0	2	2	1	0	0	2	2	1	0	0	2	2	1	3.8	3.8	3.8	83266	732	732	0.0060652	16912			By MS/MS	By MS/MS	By MS/MS	0	0	3.8	3.8	1.6	115010000	0	0	40104000	43847000
P00491	P00491	18	18	18	Purine nucleoside phosphorylase	PNP	sp|P00491|PNPH_HUMAN Purine nucleoside phosphorylase OS=Homo sapiens OX=9606 GN=PNP PE=1 SV=2	1	18	18	18	14	11	17	17	17	14	11	17	17	17	14	11	17	17	17	82	82	82	32118	289	289	0	323.31	By MS/MS	By MS/MS	By MS/MS	By MS/MS	By MS/MS	64	52.2	79.9	79.9	79.9	63720000000	1112500000	973850000	20904000000	19748000000
P00492	P00492	13	13	13	Hypoxanthine-guanine phosphoribosyltransferase	HPRT1	sp|P00492|HPRT_HUMAN Hypoxanthine-guanine phosphoribosyltransferase OS=Homo sapiens OX=9606 GN=HPRT1 PE=1 SV=2	1	13	13	13	5	6	13	11	11	5	6	13	11	11	5	6	13	11	11	76.1	76.1	76.1	24579	218	218	0	216.97	By MS/MS	By MS/MS	By MS/MS	By MS/MS	By MS/MS	26.1	33.5	76.1	63.3	69.7	9085700000	76764000	184520000	2781200000	2851300000
P00505	P00505	11	11	11	Aspartate aminotransferase, mitochondrial	GOT2	sp|P00505|AATM_HUMAN Aspartate aminotransferase, mitochondrial OS=Homo sapiens OX=9606 GN=GOT2 PE=1 SV=3	1	11	11	11	5	6	10	8	8	5	6	10	8	8	5	6	10	8	8	27	27	27	47517	430	430	0	30849	By MS/MS	By MS/MS	By MS/MS	By MS/MS	By MS/MS	14.4	14.9	25.1	21.4	21.4	2745200000	182130000	260260000	706760000	686540000
P00558	P00558	27	27	22	Phosphoglycerate kinase 1	PGK1	sp|P00558|PGK1_HUMAN Phosphoglycerate kinase 1 OS=Homo sapiens OX=9606 GN=PGK1 PE=1 SV=3	1	27	27	22	20	24	24	24	24	20	24	24	24	24	15	19	19	19	19	72.4	72.4	62.6	44614	417	417	0	323.31	By MS/MS	By MS/MS	By MS/MS	By MS/MS	By MS/MS	62.4	68.6	64.3	70.7	64.3	121310000000	10214000000	12365000000	30269000000	33195000000
P00568	P00568	6	6	6	Adenylate kinase isoenzyme 1	AK1	sp|P00568|KAD1_HUMAN Adenylate kinase isoenzyme 1 OS=Homo sapiens OX=9606 GN=AK1 PE=1 SV=3	1	6	6	6	5	5	0	0	0	5	5	0	0	0	5	5	0	0	0	42.3	42.3	42.3	21635	194	194	0	16.75	By MS/MS	By MS/MS				36.6	37.1	0	0	0	887710000	421130000	466580000	0	0
P00734;CON__P00735	P00734	15;2	15;2	15;2	Prothrombin;Activation peptide fragment 1;Activation peptide fragment 2;Thrombin light chain;Thrombin heavy chain	F2	sp|P00734|THRB_HUMAN Prothrombin OS=Homo sapiens OX=9606 GN=F2 PE=1 SV=2	2	15	15	15	8	11	3	3	3	8	11	3	3	3	8	11	3	3	3	36.2	36.2	36.2	70036	622	622;625	0	88887	By MS/MS	By MS/MS	By MS/MS	By MS/MS	By MS/MS	20.3	26.2	7.2	5.9	7.2	787650000	247940000	362190000	75478000	36668000
P00736	P00736	6	6	6	Complement C1r subcomponent;Complement C1r subcomponent heavy chain;Complement C1r subcomponent light chain	C1R	sp|P00736|C1R_HUMAN Complement C1r subcomponent OS=Homo sapiens OX=9606 GN=C1R PE=1 SV=2	1	6	6	6	1	4	3	2	3	1	4	3	2	3	1	4	3	2	3	12.8	12.8	12.8	80118	705	705	0	32689	By MS/MS	By MS/MS	By MS/MS	By MS/MS	By MS/MS	2	8.9	5.8	3.8	5.5	374400000	19193000	49313000	103150000	92671000
P00738;P00739	P00738;P00739	27;15	27;15	27;15	Haptoglobin;Haptoglobin alpha chain;Haptoglobin beta chain;Haptoglobin-related protein	HP;HPR	sp|P00738|HPT_HUMAN Haptoglobin OS=Homo sapiens OX=9606 GN=HP PE=1 SV=1;sp|P00739|HPTR_HUMAN Haptoglobin-related protein OS=Homo sapiens OX=9606 GN=HPR PE=2 SV=2	2	27	27	27	12	14	27	27	25	12	14	27	27	25	12	14	27	27	25	75.9	75.9	75.9	45205	406	406;348	0	323.31	By MS/MS	By MS/MS	By MS/MS	By MS/MS	By MS/MS	39.4	44.1	75.9	75.9	74.1	221400000000	3353300000	3329400000	65246000000	68272000000
P00746	P00746	4	4	4	Complement factor D	CFD	sp|P00746|CFAD_HUMAN Complement factor D OS=Homo sapiens OX=9606 GN=CFD PE=1 SV=5	1	4	4	4	3	4	0	0	0	3	4	0	0	0	3	4	0	0	0	23.3	23.3	23.3	27033	253	253	0	72019	By MS/MS	By MS/MS				23.3	23.3	0	0	0	217870000	100610000	117260000	0	0
P00747;CON__P06868;Q02325	P00747	22;3;1	22;3;1	21;2;1	Plasminogen;Plasmin heavy chain A;Activation peptide;Angiostatin;Plasmin heavy chain A, short form;Plasmin light chain B	PLG;PLGLB1	sp|P00747|PLMN_HUMAN Plasminogen OS=Homo sapiens OX=9606 GN=PLG PE=1 SV=2	3	22	22	21	8	13	14	15	16	8	13	14	15	16	8	12	14	15	16	37	37	35.2	90568	810	810;812;96	0	323.31	By MS/MS	By MS/MS	By MS/MS	By MS/MS	By MS/MS	13.7	22.3	24.7	25.8	27.9	5531200000	411960000	439570000	1865600000	1206100000
P00748	P00748	3	3	3	Coagulation factor XII;Coagulation factor XIIa heavy chain;Beta-factor XIIa part 1;Coagulation factor XIIa light chain	F12	sp|P00748|FA12_HUMAN Coagulation factor XII OS=Homo sapiens OX=9606 GN=F12 PE=1 SV=3	1	3	3	3	2	2	0	0	0	2	2	0	0	0	2	2	0	0	0	8	8	8	67791	615	615	0	28157	By MS/MS	By MS/MS				5	5.9	0	0	0	141590000	69995000	71599000	0	0
P00749	P00749	1	1	1	Urokinase-type plasminogen activator;Urokinase-type plasminogen activator long chain A;Urokinase-type plasminogen activator short chain A;Urokinase-type plasminogen activator chain B	PLAU	sp|P00749|UROK_HUMAN Urokinase-type plasminogen activator OS=Homo sapiens OX=9606 GN=PLAU PE=1 SV=2	1	1	1	1	0	0	0	1	0	0	0	0	1	0	0	0	0	1	0	2.3	2.3	2.3	48507	431	431	0.0053819	17878				By MS/MS		0	0	0	2.3	0	22555000	0	0	0	22555000
P00751	P00751	20	20	20	Complement factor B;Complement factor B Ba fragment;Complement factor B Bb fragment	CFB	sp|P00751|CFAB_HUMAN Complement factor B OS=Homo sapiens OX=9606 GN=CFB PE=1 SV=2	1	20	20	20	16	17	14	14	14	16	17	14	14	14	16	17	14	14	14	32.2	32.2	32.2	85532	764	764	0	287.41	By MS/MS	By MS/MS	By MS/MS	By MS/MS	By MS/MS	27.4	27	21.7	19.9	19.9	15902000000	4947500000	4344300000	2263500000	2080100000
P00813	P00813	8	8	8	Adenosine deaminase	ADA	sp|P00813|ADA_HUMAN Adenosine deaminase OS=Homo sapiens OX=9606 GN=ADA PE=1 SV=3	1	8	8	8	0	0	7	7	7	0	0	7	7	7	0	0	7	7	7	33.1	33.1	33.1	40764	363	363	0	44887			By MS/MS	By MS/MS	By MS/MS	0	0	30.9	30.9	30	940460000	0	0	343230000	325690000
P00846	P00846	1	1	1	ATP synthase subunit a	MT-ATP6	sp|P00846|ATP6_HUMAN ATP synthase subunit a OS=Homo sapiens OX=9606 GN=MT-ATP6 PE=1 SV=1	1	1	1	1	1	1	1	1	1	1	1	1	1	1	1	1	1	1	1	4.4	4.4	4.4	24817	226	226	0.00057571	27929	By MS/MS	By MS/MS	By MS/MS	By MS/MS	By MS/MS	4.4	4.4	4.4	4.4	4.4	488740000	51416000	54120000	134930000	125480000
P00915	P00915	6	6	6	Carbonic anhydrase 1	CA1	sp|P00915|CAH1_HUMAN Carbonic anhydrase 1 OS=Homo sapiens OX=9606 GN=CA1 PE=1 SV=2	1	6	6	6	0	0	4	6	6	0	0	4	6	6	0	0	4	6	6	29.5	29.5	29.5	28.87	261	261	0	98502			By MS/MS	By MS/MS	By MS/MS	0	0	22.2	29.5	29.5	520860000	0	0	133370000	173660000
P00918	P00918	8	8	8	Carbonic anhydrase 2	CA2	sp|P00918|CAH2_HUMAN Carbonic anhydrase 2 OS=Homo sapiens OX=9606 GN=CA2 PE=1 SV=2	1	8	8	8	7	6	4	5	4	7	6	4	5	4	7	6	4	5	4	39.6	39.6	39.6	29246	260	260	0	45867	By MS/MS	By MS/MS	By MS/MS	By MS/MS	By MS/MS	32.7	28.1	18.1	25	20.4	1649100000	557730000	410070000	193760000	241090000
P01008	P01008	23	23	17	Antithrombin-III	SERPINC1	sp|P01008|ANT3_HUMAN Antithrombin-III OS=Homo sapiens OX=9606 GN=SERPINC1 PE=1 SV=1	1	23	23	17	12	14	21	21	19	12	14	21	21	19	9	10	15	15	14	54.3	54.3	47.4	52602	464	464	0	323.31	By MS/MS	By MS/MS	By MS/MS	By MS/MS	By MS/MS	31.9	36.4	47.2	51.9	47	47147000000	1422000000	1803000000	13363000000	14123000000
P01009	P01009	26	26	25	Alpha-1-antitrypsin;Short peptide from AAT	SERPINA1	sp|P01009|A1AT_HUMAN Alpha-1-antitrypsin OS=Homo sapiens OX=9606 GN=SERPINA1 PE=1 SV=3	1	26	26	25	22	24	23	24	24	22	24	23	24	24	21	23	22	23	23	82.3	82.3	80.6	46736	418	418	0	323.31	By MS/MS	By MS/MS	By MS/MS	By MS/MS	By MS/MS	72.2	81.8	66.5	77	69.4	401860000000	22412000000	22550000000	116110000000	115500000000
P01011	P01011	19	19	19	Alpha-1-antichymotrypsin;Alpha-1-antichymotrypsin His-Pro-less	SERPINA3	sp|P01011|AACT_HUMAN Alpha-1-antichymotrypsin OS=Homo sapiens OX=9606 GN=SERPINA3 PE=1 SV=2	1	19	19	19	13	15	17	17	16	13	15	17	17	16	13	15	17	17	16	60.5	60.5	60.5	47.65	423	423	0	323.31	By MS/MS	By MS/MS	By MS/MS	By MS/MS	By MS/MS	45.6	49.2	50.8	57.7	57.7	114030000000	6297200000	5724400000	32147000000	32236000000
P01019	P01019	8	8	8	Angiotensinogen;Angiotensin-1;Angiotensin-2;Angiotensin-3;Angiotensin-4;Angiotensin 1-9;Angiotensin 1-7;Angiotensin 1-5;Angiotensin 1-4	AGT	sp|P01019|ANGT_HUMAN Angiotensinogen OS=Homo sapiens OX=9606 GN=AGT PE=1 SV=1	1	8	8	8	7	5	3	2	3	7	5	3	2	3	7	5	3	2	3	23.5	23.5	23.5	53154	485	485	0	112.54	By MS/MS	By MS/MS	By MS/MS	By MS/MS	By MS/MS	21	15.7	8.5	6	10.9	992810000	391120000	452840000	90141000	19766000
P01023;CON__ENSEMBL:ENSBTAP00000024146	P01023	67;8	67;8	58;5	Alpha-2-macroglobulin	A2M	sp|P01023|A2MG_HUMAN Alpha-2-macroglobulin OS=Homo sapiens OX=9606 GN=A2M PE=1 SV=3	2	67	67	58	35	40	66	66	67	35	40	66	66	67	31	35	57	57	58	62.1	62.1	55.9	163.29	1474	1474;1477	0	323.31	By MS/MS	By MS/MS	By MS/MS	By MS/MS	By MS/MS	33.7	37.9	62.1	60.7	62.1	280820000000	3166100000	3704500000	86251000000	87815000000
P01024	P01024	92	92	82	Complement C3;Complement C3 beta chain;C3-beta-c;Complement C3 alpha chain;C3a anaphylatoxin;Acylation stimulating protein;Complement C3b alpha chain;Complement C3c alpha chain fragment 1;Complement C3dg fragment;Complement C3g fragment;Complement C3d fragment;Complement C3f fragment;Complement C3c alpha chain fragment 2	C3	sp|P01024|CO3_HUMAN Complement C3 OS=Homo sapiens OX=9606 GN=C3 PE=1 SV=2	1	92	92	82	83	84	80	78	80	83	84	80	78	80	76	77	70	68	70	71.4	71.4	66.1	187.15	1663	1663	0	323.31	By MS/MS	By MS/MS	By MS/MS	By MS/MS	By MS/MS	66.8	68.3	61.5	60.4	60.9	402770000000	68204000000	89114000000	77129000000	77252000000
P01031;CON__Q1A7A4	P01031	22;1	22;1	22;1	Complement C5;Complement C5 beta chain;Complement C5 alpha chain;C5a anaphylatoxin;Complement C5 alpha chain	C5	sp|P01031|CO5_HUMAN Complement C5 OS=Homo sapiens OX=9606 GN=C5 PE=1 SV=4	2	22	22	22	1	2	13	17	16	1	2	13	17	16	1	2	13	17	16	18.5	18.5	18.5	188.3	1676	1676;1677	0	52387	By MS/MS	By MS/MS	By MS/MS	By MS/MS	By MS/MS	0.7	1.2	9.1	13	14.2	2175500000	12372000	45042000	629910000	629610000
P01033	P01033	9	9	9	Metalloproteinase inhibitor 1	TIMP1	sp|P01033|TIMP1_HUMAN Metalloproteinase inhibitor 1 OS=Homo sapiens OX=9606 GN=TIMP1 PE=1 SV=1	1	9	9	9	8	8	7	8	8	8	8	7	8	8	8	8	7	8	8	64.7	64.7	64.7	23171	207	207	0	323.31	By MS/MS	By MS/MS	By MS/MS	By MS/MS	By MS/MS	61.4	61.4	49.3	52.7	52.7	31067000000	11742000000	11572000000	2426000000	2617000000
P01034	P01034	7	7	7	Cystatin-C	CST3	sp|P01034|CYTC_HUMAN Cystatin-C OS=Homo sapiens OX=9606 GN=CST3 PE=1 SV=1	1	7	7	7	7	7	3	4	4	7	7	3	4	4	7	7	3	4	4	61.6	61.6	61.6	15799	146	146	0	94691	By MS/MS	By MS/MS	By MS/MS	By MS/MS	By MS/MS	61.6	61.6	30.8	30.8	25.3	30388000000	15050000000	14255000000	306010000	381370000
P01036	P01036	13	13	6	Cystatin-S	CST4	sp|P01036|CYTS_HUMAN Cystatin-S OS=Homo sapiens OX=9606 GN=CST4 PE=1 SV=3	1	13	13	6	11	12	5	5	5	11	12	5	5	5	5	6	1	1	1	75.9	75.9	51.8	16214	141	141	0	323.31	By MS/MS	By MS/MS	By MS/MS	By MS/MS	By MS/MS	75.9	72.3	44	44	44	160530000000	91590000000	59148000000	2490400000	2950200000
P01037	P01037	10	6	6	Cystatin-SN	CST1	sp|P01037|CYTN_HUMAN Cystatin-SN OS=Homo sapiens OX=9606 GN=CST1 PE=1 SV=3	1	10	6	6	10	8	4	4	5	6	5	2	2	3	6	5	2	2	3	70.2	45.4	45.4	16387	141	141	0	323.31	By MS/MS	By MS/MS	By MS/MS	By MS/MS	By MS/MS	70.2	60.3	44	44	56	80876000000	36768000000	42051000000	728380000	626450000
P01040	P01040	7	7	7	Cystatin-A;Cystatin-A, N-terminally processed	CSTA	sp|P01040|CYTA_HUMAN Cystatin-A OS=Homo sapiens OX=9606 GN=CSTA PE=1 SV=1	1	7	7	7	5	4	6	6	6	5	4	6	6	6	5	4	6	6	6	69.4	69.4	69.4	11006	98	98	0	96.21	By MS/MS	By MS/MS	By MS/MS	By MS/MS	By MS/MS	53.1	50	69.4	69.4	69.4	23089000000	3356600000	3342600000	4929000000	5488800000
P01042	P01042	13	13	13	Kininogen-1;Kininogen-1 heavy chain;T-kinin;Bradykinin;Lysyl-bradykinin;Kininogen-1 light chain;Low molecular weight growth-promoting factor	KNG1	sp|P01042|KNG1_HUMAN Kininogen-1 OS=Homo sapiens OX=9606 GN=KNG1 PE=1 SV=2	1	13	13	13	5	8	9	8	7	5	8	9	8	7	5	8	9	8	7	24.2	24.2	24.2	71957	644	644	0	140.14	By MS/MS	By MS/MS	By MS/MS	By MS/MS	By MS/MS	11.5	15.1	15.8	14.1	12.3	1945000000	390590000	632920000	289150000	273580000
P01100	P01100	1	1	1	Proto-oncogene c-Fos	FOS	sp|P01100|FOS_HUMAN Proto-oncogene c-Fos OS=Homo sapiens OX=9606 GN=FOS PE=1 SV=1	1	1	1	1	0	0	1	1	1	0	0	1	1	1	0	0	1	1	1	3.2	3.2	3.2	40695	380	380	0.0046644	18488			By MS/MS	By MS/MS	By MS/MS	0	0	3.2	3.2	3.2	56645000	0	0	20411000	17727000
P01112	P01112	6	6	1	GTPase HRas;GTPase HRas, N-terminally processed	HRAS	sp|P01112|RASH_HUMAN GTPase HRas OS=Homo sapiens OX=9606 GN=HRAS PE=1 SV=1	1	6	6	1	2	2	4	5	3	2	2	4	5	3	0	1	0	0	0	45	45	4.8	21298	189	189	0	12818	By MS/MS	By MS/MS	By MS/MS	By MS/MS	By MS/MS	19	10.6	27	40.2	19	1087100000	140180000	77905000	317040000	311100000
P01116	P01116	5	2	2	GTPase KRas;GTPase KRas, N-terminally processed	KRAS	sp|P01116|RASK_HUMAN GTPase KRas OS=Homo sapiens OX=9606 GN=KRAS PE=1 SV=1	1	5	2	2	3	2	4	4	2	1	1	2	1	1	1	1	2	1	1	38.6	11.6	11.6	21656	189	189	0	42267	By MS/MS	By MS/MS	By MS/MS	By MS/MS	By MS/MS	23.8	10.6	25.4	33.9	12.7	339960000	0	51623000	67641000	97624000
P01133	P01133	3	3	3	Pro-epidermal growth factor;Epidermal growth factor	EGF	sp|P01133|EGF_HUMAN Pro-epidermal growth factor OS=Homo sapiens OX=9606 GN=EGF PE=1 SV=2	1	3	3	3	2	3	0	0	0	2	3	0	0	0	2	3	0	0	0	3.1	3.1	3.1	133.99	1207	1207	0	55744	By MS/MS	By MS/MS				2.2	3.1	0	0	0	214460000	72315000	142140000	0	0
P01137	P01137	6	6	6	Transforming growth factor beta-1;Latency-associated peptide	TGFB1	sp|P01137|TGFB1_HUMAN Transforming growth factor beta-1 proprotein OS=Homo sapiens OX=9606 GN=TGFB1 PE=1 SV=2	1	6	6	6	0	0	5	6	6	0	0	5	6	6	0	0	5	6	6	20.8	20.8	20.8	44341	390	390	0	16469			By MS/MS	By MS/MS	By MS/MS	0	0	18.2	20.8	20.8	695020000	0	0	212220000	189850000
P01591	P01591	11	11	11	Immunoglobulin J chain	JCHAIN	sp|P01591|IGJ_HUMAN Immunoglobulin J chain OS=Homo sapiens OX=9606 GN=JCHAIN PE=1 SV=4	1	11	11	11	10	11	10	10	9	10	11	10	10	9	10	11	10	10	9	72.3	72.3	72.3	18098	159	159	0	149.43	By MS/MS	By MS/MS	By MS/MS	By MS/MS	By MS/MS	72.3	72.3	72.3	72.3	71.1	127230000000	53252000000	40429000000	9572600000	10066000000
P01594;P01593	P01594;P01593	2;2	2;2	2;2	Ig kappa chain V-I region AU;Ig kappa chain V-I region AG	IGKV1-33;IGKV1D-33	sp|P01594|KV133_HUMAN Immunoglobulin kappa variable 1-33 OS=Homo sapiens OX=9606 GN=IGKV1-33 PE=1 SV=2;sp|P01593|KVD33_HUMAN Immunoglobulin kappa variable 1D-33 OS=Homo sapiens OX=9606 GN=IGKV1D-33 PE=1 SV=2	2	2	2	2	1	2	1	2	1	1	2	1	2	1	1	2	1	2	1	31.6	31.6	31.6	12848	117	117;117	0	81477	By MS/MS	By MS/MS	By MS/MS	By MS/MS	By MS/MS	13.7	31.6	13.7	31.6	13.7	1744400000	194590000	114970000	416690000	414020000
P04432;P01597	P04432;P01597	2;2	2;2	1;1	Ig kappa chain V-I region Daudi;Ig kappa chain V-I region DEE	IGKV1D-39;IGKV1-39	sp|P04432|KVD39_HUMAN Immunoglobulin kappa variable 1D-39 OS=Homo sapiens OX=9606 GN=IGKV1D-39 PE=3 SV=2;sp|P01597|KV139_HUMAN Immunoglobulin kappa variable 1-39 OS=Homo sapiens OX=9606 GN=IGKV1-39 PE=1 SV=2	2	2	2	1	2	2	2	2	2	2	2	2	2	2	1	1	1	1	1	26.5	26.5	12.8	12737	117	117;117	0	101.52	By MS/MS	By MS/MS	By MS/MS	By MS/MS	By MS/MS	26.5	26.5	26.5	26.5	26.5	1349100000	164900000	147660000	392120000	308190000
P01599	P01599	2	1	1	Ig kappa chain V-I region Gal	IGKV1-17	sp|P01599|KV117_HUMAN Immunoglobulin kappa variable 1-17 OS=Homo sapiens OX=9606 GN=IGKV1-17 PE=1 SV=2	1	2	1	1	2	2	1	2	2	1	1	0	1	1	1	1	0	1	1	20.5	12.8	12.8	12778	117	117	0.00057737	28399	By MS/MS	By MS/MS	By matching	By MS/MS	By MS/MS	20.5	20.5	7.7	20.5	20.5	63345000	39226000	24119000	0	0
P01602	P01602	2	2	2	Ig kappa chain V-I region HK102	IGKV1-5	sp|P01602|KV105_HUMAN Immunoglobulin kappa variable 1-5 OS=Homo sapiens OX=9606 GN=IGKV1-5 PE=1 SV=2	1	2	2	2	2	2	1	1	1	2	2	1	1	1	2	2	1	1	1	22.2	22.2	22.2	12781	117	117	0	57582	By MS/MS	By MS/MS	By MS/MS	By MS/MS	By MS/MS	22.2	22.2	9.4	9.4	9.4	1236100000	574350000	430070000	75446000	61296000
P01619	P01619	4	4	2	Ig kappa chain V-III region B6	IGKV3-20	sp|P01619|KV320_HUMAN Immunoglobulin kappa variable 3-20 OS=Homo sapiens OX=9606 GN=IGKV3-20 PE=1 SV=2	1	4	4	2	4	4	4	4	4	4	4	4	4	4	2	2	2	2	2	41.4	41.4	21.6	12557	116	116	0	323.31	By MS/MS	By MS/MS	By MS/MS	By MS/MS	By MS/MS	41.4	41.4	41.4	41.4	41.4	14823000000	1720800000	2626900000	3713900000	3465500000
P01624;A0A0C4DH55;A0A075B6H7	P01624;A0A0C4DH55;A0A075B6H7	2;1;1	2;1;1	1;1;1	Ig kappa chain V-III region POM	IGKV3-15;IGKV3D-7;IGKV3-7	sp|P01624|KV315_HUMAN Immunoglobulin kappa variable 3-15 OS=Homo sapiens OX=9606 GN=IGKV3-15 PE=1 SV=2;sp|A0A0C4DH55|KVD07_HUMAN Immunoglobulin kappa variable 3D-7 OS=Homo sapiens OX=9606 GN=IGKV3D-7 PE=3 SV=5;sp|A0A075B6H7|KV37_HUMAN Probable non-function	3	2	2	1	2	2	2	2	1	2	2	2	2	1	1	1	1	1	1	20.9	20.9	7.8	12496	115	115;119;116	0	178.6	By MS/MS	By MS/MS	By MS/MS	By MS/MS	By MS/MS	20.9	20.9	20.9	20.9	7.8	7845600000	632170000	1023400000	1749500000	2161700000
P01699;CON__ENSEMBL:ENSBTAP00000014147;CON__Q1RMN8	P01699	4;1;1	1;0;0	1;0;0	Ig lambda chain V-I region VOR	IGLV1-44	sp|P01699|LV144_HUMAN Immunoglobulin lambda variable 1-44 OS=Homo sapiens OX=9606 GN=IGLV1-44 PE=1 SV=2	3	4	1	1	2	3	3	4	4	0	0	1	1	1	0	0	1	1	1	38.5	24.8	24.8	12201	117	117;113;234	0	67716	By matching	By matching	By MS/MS	By MS/MS	By MS/MS	13.7	13.7	38.5	38.5	38.5	312340000	0	0	71575000	116940000
P01700	P01700	5	5	2	Ig lambda chain V-I region HA	IGLV1-47	sp|P01700|LV147_HUMAN Immunoglobulin lambda variable 1-47 OS=Homo sapiens OX=9606 GN=IGLV1-47 PE=1 SV=2	1	5	5	2	4	4	4	4	5	4	4	4	4	5	2	1	2	1	2	49.6	49.6	35.9	12283	117	117	0	45859	By MS/MS	By MS/MS	By MS/MS	By MS/MS	By MS/MS	49.6	24.8	49.6	24.8	49.6	6805500000	800690000	1034900000	1702800000	1665800000
P01701	P01701	3	3	3	Ig lambda chain V-I region NEW	IGLV1-51	sp|P01701|LV151_HUMAN Immunoglobulin lambda variable 1-51 OS=Homo sapiens OX=9606 GN=IGLV1-51 PE=1 SV=2	1	3	3	3	2	1	3	3	3	2	1	3	3	3	2	1	3	3	3	38.5	38.5	38.5	12249	117	117	0	11022	By MS/MS	By MS/MS	By MS/MS	By MS/MS	By MS/MS	31.6	6.8	38.5	38.5	38.5	1725700000	415370000	109750000	484260000	357650000
P01704	P01704	1	1	1	Ig lambda chain V-II region TOG	IGLV2-14	sp|P01704|LV214_HUMAN Immunoglobulin lambda variable 2-14 OS=Homo sapiens OX=9606 GN=IGLV2-14 PE=1 SV=2	1	1	1	1	1	1	1	1	0	1	1	1	1	0	1	1	1	1	0	13.3	13.3	13.3	12597	120	120	0	33944	By MS/MS	By MS/MS	By MS/MS	By MS/MS		13.3	13.3	13.3	13.3	0	408470000	66288000	36457000	136240000	169480000
P01706	P01706	3	2	2	Ig lambda chain V-II region BOH	IGLV2-11	sp|P01706|LV211_HUMAN Immunoglobulin lambda variable 2-11 OS=Homo sapiens OX=9606 GN=IGLV2-11 PE=1 SV=2	1	3	2	2	1	3	1	1	2	1	2	1	0	1	1	2	1	0	1	42.9	37	37	12644	119	119	0	22502	By MS/MS	By MS/MS	By MS/MS	By matching	By MS/MS	30.3	42.9	30.3	5.9	36.1	180960000	27742000	107640000	25966000	0
P01714	P01714	3	3	3	Ig lambda chain V-III region SH	IGLV3-19	sp|P01714|LV319_HUMAN Immunoglobulin lambda variable 3-19 OS=Homo sapiens OX=9606 GN=IGLV3-19 PE=1 SV=2	1	3	3	3	1	2	3	3	3	1	2	3	3	3	1	2	3	3	3	27.7	27.7	27.7	12042	112	112	0	58079	By MS/MS	By MS/MS	By MS/MS	By MS/MS	By MS/MS	10.7	18.8	27.7	27.7	27.7	1395200000	48115000	180880000	394770000	392820000
P01715	P01715	2	2	2	Ig lambda chain V-IV region Bau	IGLV3-1	sp|P01715|LV301_HUMAN Immunoglobulin lambda variable 3-1 OS=Homo sapiens OX=9606 GN=IGLV3-1 PE=1 SV=2	1	2	2	2	1	1	2	0	0	1	1	2	0	0	1	1	2	0	0	19.1	19.1	19.1	12296	115	115	0	13606	By MS/MS	By MS/MS	By MS/MS			12.2	12.2	19.1	0	0	328850000	56540000	72910000	199400000	0
P01717;P01718	P01717;P01718	4;2	4;2	2;1	Ig lambda chain V-IV region Hil;Ig lambda chain V-IV region Kern	IGLV3-25;IGLV3-27	sp|P01717|LV325_HUMAN Immunoglobulin lambda variable 3-25 OS=Homo sapiens OX=9606 GN=IGLV3-25 PE=1 SV=2;sp|P01718|LV327_HUMAN Immunoglobulin lambda variable 3-27 OS=Homo sapiens OX=9606 GN=IGLV3-27 PE=1 SV=2	2	4	4	2	3	3	4	3	3	3	3	4	3	3	2	2	2	2	2	36.6	36.6	17.9	12011	112	112;113	0	23.62	By MS/MS	By MS/MS	By MS/MS	By MS/MS	By MS/MS	27.7	27.7	36.6	27.7	27.7	1319300000	227400000	227210000	282750000	340050000
P01721	P01721	3	2	2	Ig lambda chain V-VI region AR	IGLV6-57	sp|P01721|LV657_HUMAN Immunoglobulin lambda variable 6-57 OS=Homo sapiens OX=9606 GN=IGLV6-57 PE=1 SV=2	1	3	2	2	2	3	2	3	3	2	2	2	2	2	2	2	2	2	2	35.9	35.9	35.9	12566	117	117	0	133.99	By MS/MS	By MS/MS	By MS/MS	By MS/MS	By MS/MS	35.9	35.9	35.9	35.9	35.9	1157600000	119650000	54754000	425540000	264180000
P01742;A0A0B4J2H0	P01742;A0A0B4J2H0	4;3	3;2	3;2	Ig heavy chain V-I region EU	IGHV1-69;IGHV1-69D	sp|P01742|HV169_HUMAN Immunoglobulin heavy variable 1-69 OS=Homo sapiens OX=9606 GN=IGHV1-69 PE=1 SV=2;sp|A0A0B4J2H0|HV69D_HUMAN Immunoglobulin heavy variable 1-69D OS=Homo sapiens OX=9606 GN=IGHV1-69D PE=1 SV=1	2	4	3	3	1	1	3	4	3	0	0	2	3	2	0	0	2	3	2	54.7	45.3	45.3	12659	117	117;117	0	92447	By matching	By matching	By MS/MS	By MS/MS	By MS/MS	9.4	9.4	41.9	54.7	41.9	563220000	0	0	206580000	206890000
P01743	P01743	2	1	1	Ig heavy chain V-I region HG3	IGHV1-46	sp|P01743|HV146_HUMAN Immunoglobulin heavy variable 1-46 OS=Homo sapiens OX=9606 GN=IGHV1-46 PE=1 SV=2	1	2	1	1	2	2	2	2	2	1	1	1	1	1	1	1	1	1	1	22.2	12.8	12.8	12933	117	117	0	30864	By MS/MS	By MS/MS	By MS/MS	By MS/MS	By MS/MS	22.2	22.2	22.2	22.2	22.2	313020000	26274000	39103000	116500000	61700000
P01764	P01764	3	2	1	Ig heavy chain V-III region 23	IGHV3-23	sp|P01764|HV323_HUMAN Immunoglobulin heavy variable 3-23 OS=Homo sapiens OX=9606 GN=IGHV3-23 PE=1 SV=2	1	3	2	1	2	3	3	3	3	1	2	2	2	2	0	1	1	1	1	37.6	28.2	18.8	12582	117	117	0	19148	By MS/MS	By MS/MS	By MS/MS	By MS/MS	By MS/MS	18.8	37.6	37.6	37.6	37.6	2824900000	412490000	842620000	476840000	523690000
P01766	P01766	2	1	1	Ig heavy chain V-III region BRO	IGHV3-13	sp|P01766|HV313_HUMAN Immunoglobulin heavy variable 3-13 OS=Homo sapiens OX=9606 GN=IGHV3-13 PE=1 SV=2	1	2	1	1	2	1	2	2	1	1	0	1	1	0	1	0	1	1	0	19	9.5	9.5	12506	116	116	0.00083682	25518	By MS/MS	By matching	By MS/MS	By MS/MS	By matching	19	9.5	19	19	9.5	118430000	89452000	0	17142000	11836000
P01772;P0DP02	P01772;P0DP02	4;3	2;1	1;0	Ig heavy chain V-III region KOL	IGHV3-33;IGHV3-30-3	sp|P01772|HV333_HUMAN Immunoglobulin heavy variable 3-33 OS=Homo sapiens OX=9606 GN=IGHV3-33 PE=1 SV=2;sp|P0DP02|HVC33_HUMAN Immunoglobulin heavy variable 3-30-3 OS=Homo sapiens OX=9606 GN=IGHV3-30-3 PE=1 SV=1	2	4	2	1	2	4	3	3	3	0	2	1	1	1	0	1	0	0	0	37.6	18.8	18.8	13074	117	117;117	0.0034112	19522	By matching	By MS/MS	By MS/MS	By MS/MS	By MS/MS	18.8	37.6	24.8	24.8	24.8	278910000	0	124550000	49660000	49385000
P01780;A0A0B4J1V1;P01763;P01762	P01780;A0A0B4J1V1;P01763;P01762	4;2;2;2	3;1;1;1	2;0;0;0	Ig heavy chain V-III region JON;Ig heavy chain V-III region WEA;Ig heavy chain V-III region TRO	IGHV3-7;IGHV3-21;IGHV3-48;IGHV3-11	sp|P01780|HV307_HUMAN Immunoglobulin heavy variable 3-7 OS=Homo sapiens OX=9606 GN=IGHV3-7 PE=1 SV=2;sp|A0A0B4J1V1|HV321_HUMAN Immunoglobulin heavy variable 3-21 OS=Homo sapiens OX=9606 GN=IGHV3-21 PE=1 SV=1;sp|P01763|HV348_HUMAN Immunoglobulin heavy varia	4	4	3	2	3	4	4	4	4	2	3	3	3	3	1	2	2	2	2	32.5	23.1	13.7	12943	117	117;117;117;117	0	15423	By MS/MS	By MS/MS	By MS/MS	By MS/MS	By MS/MS	26.5	32.5	32.5	32.5	32.5	7855900000	710540000	841790000	2075400000	2431900000
P0DP04;P01782	P0DP04;P01782	4;4	3;3	3;3	Ig heavy chain V-III region DOB	IGHV3-43D;IGHV3-9	sp|P0DP04|HV43D_HUMAN Immunoglobulin heavy variable 3-43D OS=Homo sapiens OX=9606 GN=IGHV3-43D PE=3 SV=1;sp|P01782|HV309_HUMAN Immunoglobulin heavy variable 3-9 OS=Homo sapiens OX=9606 GN=IGHV3-9 PE=1 SV=2	2	4	3	3	3	3	4	3	4	2	2	3	2	3	2	2	3	2	3	34.7	34.7	34.7	13017	118	118;118	0	23604	By MS/MS	By MS/MS	By MS/MS	By MS/MS	By MS/MS	34.7	34.7	34.7	34.7	34.7	3164500000	434460000	1002100000	608310000	525470000
P01817	P01817	2	2	2	Ig heavy chain V-II region MCE	IGHV2-5	sp|P01817|HV205_HUMAN Immunoglobulin heavy variable 2-5 OS=Homo sapiens OX=9606 GN=IGHV2-5 PE=1 SV=2	1	2	2	2	0	1	1	2	2	0	1	1	2	2	0	1	1	2	2	26.1	26.1	26.1	13231	119	119	0	56064		By MS/MS	By MS/MS	By MS/MS	By MS/MS	0	6.7	19.3	26.1	26.1	321020000	0	33835000	65745000	106220000
P01833	P01833	40	40	40	Polymeric immunoglobulin receptor;Secretory component	PIGR	sp|P01833|PIGR_HUMAN Polymeric immunoglobulin receptor OS=Homo sapiens OX=9606 GN=PIGR PE=1 SV=4	1	40	40	40	38	39	28	29	28	38	39	28	29	28	38	39	28	29	28	64.1	64.1	64.1	83283	764	764	0	323.31	By MS/MS	By MS/MS	By MS/MS	By MS/MS	By MS/MS	61.3	64	52	52	49.5	393100000000	175660000000	155500000000	19825000000	18442000000
P01834	P01834	8	8	8	Ig kappa chain C region	IGKC	sp|P01834|IGKC_HUMAN Immunoglobulin kappa constant OS=Homo sapiens OX=9606 GN=IGKC PE=1 SV=2	1	8	8	8	6	6	6	8	7	6	6	6	8	7	6	6	6	8	7	83.2	83.2	83.2	11765	107	107	0	323.31	By MS/MS	By MS/MS	By MS/MS	By MS/MS	By MS/MS	79.4	79.4	79.4	83.2	82.2	361960000000	67828000000	56324000000	82919000000	67533000000
P01857	P01857	18	18	9	Ig gamma-1 chain C region	IGHG1	sp|P01857|IGHG1_HUMAN Immunoglobulin heavy constant gamma 1 OS=Homo sapiens OX=9606 GN=IGHG1 PE=1 SV=1	1	18	18	9	16	16	17	17	16	16	16	17	17	16	8	8	8	8	8	66.1	66.1	34.2	36105	330	330	0	323.31	By MS/MS	By MS/MS	By MS/MS	By MS/MS	By MS/MS	58.5	63.6	65.5	65.5	63	383600000000	35984000000	38380000000	92932000000	103090000000
P01859	P01859	17	12	9	Ig gamma-2 chain C region	IGHG2	sp|P01859|IGHG2_HUMAN Immunoglobulin heavy constant gamma 2 OS=Homo sapiens OX=9606 GN=IGHG2 PE=1 SV=2	1	17	12	9	12	12	16	17	16	8	8	11	12	12	5	5	8	9	9	58.9	44.2	31.3	35.9	326	326	0	323.31	By MS/MS	By MS/MS	By MS/MS	By MS/MS	By MS/MS	41.4	46	58.3	58.9	56.4	164430000000	14266000000	14404000000	40459000000	41563000000
P01860	P01860	15	6	6	Ig gamma-3 chain C region	IGHG3	sp|P01860|IGHG3_HUMAN Immunoglobulin heavy constant gamma 3 OS=Homo sapiens OX=9606 GN=IGHG3 PE=1 SV=2	1	15	6	6	13	14	15	15	14	4	6	6	6	6	4	6	6	6	6	53.8	29.7	29.7	41287	377	377	0	219.58	By MS/MS	By MS/MS	By MS/MS	By MS/MS	By MS/MS	40.8	51.7	53.8	53.8	51.7	13191000000	1326100000	984950000	3446800000	3472000000
P01861;CON__ENSEMBL:ENSBTAP00000024462;CON__ENSEMBL:ENSBTAP00000024466	P01861	9;1;1	3;1;1	3;1;1	Ig gamma-4 chain C region	IGHG4	sp|P01861|IGHG4_HUMAN Immunoglobulin heavy constant gamma 4 OS=Homo sapiens OX=9606 GN=IGHG4 PE=1 SV=1	3	9	3	3	9	8	7	8	8	3	2	1	2	2	3	2	1	2	2	40.4	15.6	15.6	35.94	327	327;419;401	0	80719	By MS/MS	By MS/MS	By MS/MS	By MS/MS	By MS/MS	40.4	37.6	30	37.6	37.6	1164000000	321910000	222610000	127720000	220240000
P01871	P01871	21	21	21	Ig mu chain C region	IGHM	sp|P01871|IGHM_HUMAN Immunoglobulin heavy constant mu OS=Homo sapiens OX=9606 GN=IGHM PE=1 SV=4	1	21	21	21	18	19	17	18	18	18	19	17	18	18	18	19	17	18	18	63.8	63.8	63.8	49439	453	453	0	323.31	By MS/MS	By MS/MS	By MS/MS	By MS/MS	By MS/MS	53	60	51.7	53.2	53.2	65621000000	17274000000	18805000000	9584900000	9569400000
P01876	P01876	24	24	15	Ig alpha-1 chain C region	IGHA1	sp|P01876|IGHA1_HUMAN Immunoglobulin heavy constant alpha 1 OS=Homo sapiens OX=9606 GN=IGHA1 PE=1 SV=2	1	24	24	15	21	21	21	20	21	21	21	21	20	21	13	12	12	12	12	79.6	79.6	57.5	37654	353	353	0	323.31	By MS/MS	By MS/MS	By MS/MS	By MS/MS	By MS/MS	68.8	79.6	68.8	68.3	68.8	818530000000	205340000000	217210000000	125500000000	134380000000
P01877	P01877	14	5	5	Ig alpha-2 chain C region	IGHA2	sp|P01877|IGHA2_HUMAN Immunoglobulin heavy constant alpha 2 OS=Homo sapiens OX=9606 GN=IGHA2 PE=1 SV=4	1	14	5	5	13	13	13	12	13	5	4	4	4	4	5	4	4	4	4	59.7	32.1	32.1	36591	340	340	0	323.31	By MS/MS	By MS/MS	By MS/MS	By MS/MS	By MS/MS	57.6	53.8	53.8	53.2	53.8	46421000000	20827000000	16179000000	2931100000	3042800000
P01889	P01889	10	10	5	HLA class I histocompatibility antigen, B-7 alpha chain	HLA-B	sp|P01889|HLAB_HUMAN HLA class I histocompatibility antigen, B alpha chain OS=Homo sapiens OX=9606 GN=HLA-B PE=1 SV=3	1	10	10	5	2	2	9	9	8	2	2	9	9	8	0	1	4	4	4	39.5	39.5	26	40.46	362	362	0	101	By MS/MS	By MS/MS	By MS/MS	By MS/MS	By MS/MS	7.2	7.2	32.3	33.4	33.4	2964400000	107360000	37111000	892980000	943230000
P01893	P01893	5	1	1	Putative HLA class I histocompatibility antigen, alpha chain H	HLA-H	sp|P01893|HLAH_HUMAN Putative HLA class I histocompatibility antigen, alpha chain H OS=Homo sapiens OX=9606 GN=HLA-H PE=5 SV=3	1	5	1	1	1	0	5	4	3	0	0	1	1	1	0	0	1	1	1	18.8	4.7	4.7	40891	362	362	0.0010986	23803	By matching		By MS/MS	By MS/MS	By MS/MS	3.9	0	18.8	16.3	12.2	118580000	0	0	52867000	33237000
P01903;P01906	P01903	6;1	6;1	6;1	HLA class II histocompatibility antigen, DR alpha chain	HLA-DRA;HLA-DQA2	sp|P01903|DRA_HUMAN HLA class II histocompatibility antigen, DR alpha chain OS=Homo sapiens OX=9606 GN=HLA-DRA PE=1 SV=2	2	6	6	6	3	4	4	3	5	3	4	4	3	5	3	4	4	3	5	31.1	31.1	31.1	28621	254	254;255	0	21559	By MS/MS	By MS/MS	By MS/MS	By MS/MS	By MS/MS	16.9	23.6	21.3	16.5	26.8	1430100000	306350000	484600000	274070000	111490000
P01920	P01920	2	2	2	HLA class II histocompatibility antigen, DQ beta 1 chain	HLA-DQB1	sp|P01920|DQB1_HUMAN HLA class II histocompatibility antigen, DQ beta 1 chain OS=Homo sapiens OX=9606 GN=HLA-DQB1 PE=1 SV=2	1	2	2	2	2	2	0	0	0	2	2	0	0	0	2	2	0	0	0	12.6	12.6	12.6	29991	261	261	0	65723	By MS/MS	By MS/MS				12.6	12.6	0	0	0	35609000	15089000	20521000	0	0
P02042;CON__Q3SX09;CON__P02070;P69892;P69891	P02042	10;2;1;1;1	5;0;0;0;0	5;0;0;0;0	Hemoglobin subunit delta	HBD;HBG2;HBG1	sp|P02042|HBD_HUMAN Hemoglobin subunit delta OS=Homo sapiens OX=9606 GN=HBD PE=1 SV=2	5	10	5	5	4	5	10	9	9	0	0	5	4	4	0	0	5	4	4	84.4	46.9	46.9	16055	147	147;201;145;147;147	0	31963	By matching	By matching	By MS/MS	By MS/MS	By MS/MS	32	37.4	84.4	76.2	76.2	2115100000	0	0	565990000	644670000
P02462	P02462	1	1	1	Collagen alpha-1(IV) chain;Arresten	COL4A1	sp|P02462|CO4A1_HUMAN Collagen alpha-1(IV) chain OS=Homo sapiens OX=9606 GN=COL4A1 PE=1 SV=4	1	1	1	1	1	1	0	0	0	1	1	0	0	0	1	1	0	0	0	1.3	1.3	1.3	160.61	1669	1669	1	-2	By MS/MS	By MS/MS				1.3	1.3	0	0	0	345160000	160550000	184610000	0	0
P02511	P02511	9	9	9	Alpha-crystallin B chain	CRYAB	sp|P02511|CRYAB_HUMAN Alpha-crystallin B chain OS=Homo sapiens OX=9606 GN=CRYAB PE=1 SV=2	1	9	9	9	8	8	0	0	0	8	8	0	0	0	8	8	0	0	0	60	60	60	20159	175	175	0	79554	By MS/MS	By MS/MS				55.4	55.4	0	0	0	11573000000	5439400000	6133300000	0	0
P02545	P02545	32	32	32	Prelamin-A/C;Lamin-A/C	LMNA	sp|P02545|LMNA_HUMAN Prelamin-A/C OS=Homo sapiens OX=9606 GN=LMNA PE=1 SV=1	1	32	32	32	30	29	3	3	3	30	29	3	3	3	30	29	3	3	3	55.9	55.9	55.9	74139	664	664	0	323.31	By MS/MS	By MS/MS	By MS/MS	By MS/MS	By MS/MS	51.8	53	4.4	4.5	4.4	18777000000	9209200000	9341900000	83202000	56485000
P02647	P02647	14	14	14	Apolipoprotein A-I;Proapolipoprotein A-I;Truncated apolipoprotein A-I	APOA1	sp|P02647|APOA1_HUMAN Apolipoprotein A-I OS=Homo sapiens OX=9606 GN=APOA1 PE=1 SV=1	1	14	14	14	13	12	2	2	5	13	12	2	2	5	13	12	2	2	5	56.6	56.6	56.6	30777	267	267	0	81.66	By MS/MS	By MS/MS	By MS/MS	By MS/MS	By MS/MS	53.9	50.9	7.9	8.6	21.3	6380500000	2905800000	3344900000	23036000	30098000
P02649;CON__Q03247	P02649	3;1	3;1	3;1	Apolipoprotein E	APOE	sp|P02649|APOE_HUMAN Apolipoprotein E OS=Homo sapiens OX=9606 GN=APOE PE=1 SV=1	2	3	3	3	1	3	0	0	0	1	3	0	0	0	1	3	0	0	0	11.7	11.7	11.7	36154	317	317;316	0	23907	By MS/MS	By MS/MS				3.8	11.7	0	0	0	71341000	46833000	24509000	0	0
P02652	P02652	2	2	2	Apolipoprotein A-II;Proapolipoprotein A-II;Truncated apolipoprotein A-II	APOA2	sp|P02652|APOA2_HUMAN Apolipoprotein A-II OS=Homo sapiens OX=9606 GN=APOA2 PE=1 SV=1	1	2	2	2	1	2	0	0	0	1	2	0	0	0	1	2	0	0	0	29	29	29	11175	100	100	0.0079562	15727	By MS/MS	By MS/MS				9	29	0	0	0	22981000	0	22981000	0	0
P02654	P02654	1	1	1	Apolipoprotein C-I;Truncated apolipoprotein C-I	APOC1	sp|P02654|APOC1_HUMAN Apolipoprotein C-I OS=Homo sapiens OX=9606 GN=APOC1 PE=1 SV=1	1	1	1	1	0	1	1	1	1	0	1	1	1	1	0	1	1	1	1	10.8	10.8	10.8	93318	83	83	0.0031654	19867		By MS/MS	By MS/MS	By MS/MS	By matching	0	10.8	10.8	10.8	10.8	148470000	0	67130000	21376000	34577000
P02671	P02671	13	13	13	Fibrinogen alpha chain;Fibrinopeptide A;Fibrinogen alpha chain	FGA	sp|P02671|FIBA_HUMAN Fibrinogen alpha chain OS=Homo sapiens OX=9606 GN=FGA PE=1 SV=2	1	13	13	13	5	9	11	8	11	5	9	11	8	11	5	9	11	8	11	20.8	20.8	20.8	94972	866	866	0	323.31	By MS/MS	By MS/MS	By MS/MS	By MS/MS	By MS/MS	7.5	13.5	15.6	12.2	16.7	6015400000	380530000	581660000	1948300000	1601000000
P02675;CON__P02676	P02675	26;4	26;4	26;4	Fibrinogen beta chain;Fibrinopeptide B;Fibrinogen beta chain	FGB	sp|P02675|FIBB_HUMAN Fibrinogen beta chain OS=Homo sapiens OX=9606 GN=FGB PE=1 SV=2	2	26	26	26	15	19	23	25	24	15	19	23	25	24	15	19	23	25	24	72.1	72.1	72.1	55928	491	491;495	0	323.31	By MS/MS	By MS/MS	By MS/MS	By MS/MS	By MS/MS	48.9	57	63.3	71.5	65.8	54442000000	849490000	1582500000	15308000000	16638000000
P02679	P02679	25	25	25	Fibrinogen gamma chain	FGG	sp|P02679|FIBG_HUMAN Fibrinogen gamma chain OS=Homo sapiens OX=9606 GN=FGG PE=1 SV=3	1	25	25	25	11	16	24	24	24	11	16	24	24	24	11	16	24	24	24	73.5	73.5	73.5	51511	453	453	0	323.31	By MS/MS	By MS/MS	By MS/MS	By MS/MS	By MS/MS	36.9	50.3	71.3	71.3	71.3	61317000000	1263100000	1683200000	19372000000	18151000000
P02730	P02730	2	2	2	Band 3 anion transport protein	SLC4A1	sp|P02730|B3AT_HUMAN Band 3 anion transport protein OS=Homo sapiens OX=9606 GN=SLC4A1 PE=1 SV=3	1	2	2	2	0	0	1	1	2	0	0	1	1	2	0	0	1	1	2	2.3	2.3	2.3	101.79	911	911	0.00057094	27366			By matching	By MS/MS	By MS/MS	0	0	1.4	1.4	2.3	57345000	0	0	13841000	18521000
P02741	P02741	3	3	3	C-reactive protein;C-reactive protein(1-205)	CRP	sp|P02741|CRP_HUMAN C-reactive protein OS=Homo sapiens OX=9606 GN=CRP PE=1 SV=1	1	3	3	3	1	0	3	3	3	1	0	3	3	3	1	0	3	3	3	13.4	13.4	13.4	25038	224	224	0	64963	By MS/MS		By MS/MS	By MS/MS	By MS/MS	4.5	0	13.4	13.4	13.4	1256600000	71542000	0	398480000	375200000
P02743	P02743	7	7	7	Serum amyloid P-component;Serum amyloid P-component(1-203)	APCS	sp|P02743|SAMP_HUMAN Serum amyloid P-component OS=Homo sapiens OX=9606 GN=APCS PE=1 SV=2	1	7	7	7	0	0	5	6	7	0	0	5	6	7	0	0	5	6	7	35	35	35	25387	223	223	0	230.11			By MS/MS	By MS/MS	By MS/MS	0	0	23.8	29.1	35	4076100000	0	0	1060000000	1206800000
P02746	P02746	3	3	3	Complement C1q subcomponent subunit B	C1QB	sp|P02746|C1QB_HUMAN Complement C1q subcomponent subunit B OS=Homo sapiens OX=9606 GN=C1QB PE=1 SV=3	1	3	3	3	0	0	3	3	2	0	0	3	3	2	0	0	3	3	2	15	15	15	26721	253	253	0	21405			By MS/MS	By MS/MS	By MS/MS	0	0	15	15	11.5	370880000	0	0	132680000	116710000
P02747	P02747	5	5	5	Complement C1q subcomponent subunit C	C1QC	sp|P02747|C1QC_HUMAN Complement C1q subcomponent subunit C OS=Homo sapiens OX=9606 GN=C1QC PE=1 SV=3	1	5	5	5	0	1	4	4	5	0	1	4	4	5	0	1	4	4	5	25.3	25.3	25.3	25773	245	245	0	66711		By MS/MS	By MS/MS	By MS/MS	By MS/MS	0	7.3	21.6	21.6	25.3	960160000	0	0	174370000	132840000
P02748;CON__Q3MHN2	P02748	11;2	11;2	11;2	Complement component C9;Complement component C9a;Complement component C9b	C9	sp|P02748|CO9_HUMAN Complement component C9 OS=Homo sapiens OX=9606 GN=C9 PE=1 SV=2	2	11	11	11	3	3	8	6	9	3	3	8	6	9	3	3	8	6	9	27.2	27.2	27.2	63173	559	559;548	0	135.39	By MS/MS	By MS/MS	By MS/MS	By MS/MS	By MS/MS	7.3	7.3	22.9	12.9	22.9	1249400000	88949000	109050000	290850000	285470000
P02749;CON__P17690	P02749	13;1	13;1	13;1	Beta-2-glycoprotein 1	APOH	sp|P02749|APOH_HUMAN Beta-2-glycoprotein 1 OS=Homo sapiens OX=9606 GN=APOH PE=1 SV=3	2	13	13	13	12	11	5	5	6	12	11	5	5	6	12	11	5	5	6	56.5	56.5	56.5	38298	345	345;345	0	201.59	By MS/MS	By MS/MS	By MS/MS	By MS/MS	By MS/MS	55.7	53.9	26.7	26.7	27.8	5884400000	2801400000	2092600000	293710000	302140000
P02750	P02750	15	15	15	Leucine-rich alpha-2-glycoprotein	LRG1	sp|P02750|A2GL_HUMAN Leucine-rich alpha-2-glycoprotein OS=Homo sapiens OX=9606 GN=LRG1 PE=1 SV=2	1	15	15	15	13	14	12	11	11	13	14	12	11	11	13	14	12	11	11	51.9	51.9	51.9	38177	347	347	0	323.31	By MS/MS	By MS/MS	By MS/MS	By MS/MS	By MS/MS	47.3	49.3	42.9	40.3	40.1	8036900000	2383600000	2611800000	1018400000	1065300000
P02751	P02751	27	27	27	Fibronectin;Anastellin;Ugl-Y1;Ugl-Y2;Ugl-Y3	FN1	sp|P02751|FINC_HUMAN Fibronectin OS=Homo sapiens OX=9606 GN=FN1 PE=1 SV=5	1	27	27	27	2	5	23	21	20	2	5	23	21	20	2	5	23	21	20	15.6	15.6	15.6	272.32	2477	2477	0	210.27	By MS/MS	By MS/MS	By MS/MS	By MS/MS	By MS/MS	1.5	2.8	13	11.7	12	4327600000	19609000	218220000	1174700000	1397200000
P02753	P02753	3	3	3	Retinol-binding protein 4;Plasma retinol-binding protein(1-182);Plasma retinol-binding protein(1-181);Plasma retinol-binding protein(1-179);Plasma retinol-binding protein(1-176)	RBP4	sp|P02753|RET4_HUMAN Retinol-binding protein 4 OS=Homo sapiens OX=9606 GN=RBP4 PE=1 SV=3	1	3	3	3	2	3	2	2	2	2	3	2	2	2	2	3	2	2	2	15.4	15.4	15.4	23.01	201	201	0	52199	By MS/MS	By MS/MS	By MS/MS	By MS/MS	By MS/MS	10.4	15.4	10.4	10.4	10.4	360860000	105650000	75824000	48517000	64886000
P02760	P02760	9	9	9	Protein AMBP;Alpha-1-microglobulin;Inter-alpha-trypsin inhibitor light chain;Trypstatin	AMBP	sp|P02760|AMBP_HUMAN Protein AMBP OS=Homo sapiens OX=9606 GN=AMBP PE=1 SV=1	1	9	9	9	0	5	7	7	6	0	5	7	7	6	0	5	7	7	6	31.5	31.5	31.5	38999	352	352	0	26828		By MS/MS	By MS/MS	By MS/MS	By MS/MS	0	18.2	25.3	22.2	25	1101300000	0	92297000	295100000	398750000
P02763	P02763	9	9	6	Alpha-1-acid glycoprotein 1	ORM1	sp|P02763|A1AG1_HUMAN Alpha-1-acid glycoprotein 1 OS=Homo sapiens OX=9606 GN=ORM1 PE=1 SV=1	1	9	9	6	8	8	9	9	9	8	8	9	9	9	6	5	6	6	6	56.2	56.2	39.8	23511	201	201	0	323.31	By MS/MS	By MS/MS	By MS/MS	By MS/MS	By MS/MS	48.3	51.7	56.2	56.2	56.2	101580000000	1680900000	2152300000	29982000000	31696000000
P02765	P02765	11	11	9	Alpha-2-HS-glycoprotein;Alpha-2-HS-glycoprotein chain A;Alpha-2-HS-glycoprotein chain B	AHSG	sp|P02765|FETUA_HUMAN Alpha-2-HS-glycoprotein OS=Homo sapiens OX=9606 GN=AHSG PE=1 SV=2	1	11	11	9	9	8	5	4	5	9	8	5	4	5	8	7	5	4	5	52.6	52.6	47.1	39.34	367	367	0	280.1	By MS/MS	By MS/MS	By MS/MS	By MS/MS	By MS/MS	42.5	43.9	25.1	16.3	20.4	6450800000	1584700000	1603700000	1109200000	971230000
P02766	P02766	5	5	5	Transthyretin	TTR	sp|P02766|TTHY_HUMAN Transthyretin OS=Homo sapiens OX=9606 GN=TTR PE=1 SV=1	1	5	5	5	5	5	4	5	5	5	5	4	5	5	5	5	4	5	5	63.3	63.3	63.3	15887	147	147	0	323.31	By MS/MS	By MS/MS	By MS/MS	By MS/MS	By MS/MS	63.3	63.3	47.6	63.3	63.3	15112000000	1393800000	1565200000	2998200000	3606700000
P02774;CON__Q3MHN5;CON__ENSEMBL:ENSBTAP00000018229	P02774	22;4;4	22;4;4	22;4;4	Vitamin D-binding protein	GC	sp|P02774|VTDB_HUMAN Vitamin D-binding protein OS=Homo sapiens OX=9606 GN=GC PE=1 SV=2	3	22	22	22	14	20	17	17	18	14	20	17	17	18	14	20	17	17	18	57.2	57.2	57.2	52917	474	474;474;475	0	323.31	By MS/MS	By MS/MS	By MS/MS	By MS/MS	By MS/MS	44.1	52.1	48.5	44.7	48.3	13870000000	2137400000	3246800000	2530600000	2422900000
P02786	P02786	10	10	10	Transferrin receptor protein 1;Transferrin receptor protein 1, serum form	TFRC	sp|P02786|TFR1_HUMAN Transferrin receptor protein 1 OS=Homo sapiens OX=9606 GN=TFRC PE=1 SV=2	1	10	10	10	7	8	0	0	2	7	8	0	0	2	7	8	0	0	2	16.3	16.3	16.3	84.87	760	760	0	12.56	By MS/MS	By MS/MS			By MS/MS	10.9	13.3	0	0	3	298700000	154160000	131520000	0	0
P02787;CON__Q2HJF0	P02787	42;1	42;1	42;1	Serotransferrin	TF	sp|P02787|TRFE_HUMAN Serotransferrin OS=Homo sapiens OX=9606 GN=TF PE=1 SV=3	2	42	42	42	38	36	39	38	39	38	36	39	38	39	38	36	39	38	39	67	67	67	77063	698	698;622	0	323.31	By MS/MS	By MS/MS	By MS/MS	By MS/MS	By MS/MS	64.2	62.3	66.6	65.3	66.9	276570000000	38803000000	42705000000	58706000000	60161000000
P02788;CON__Q29443;CON__Q0IIK2	P02788	66;2;2	66;2;2	66;2;2	Lactotransferrin;Lactoferricin-H;Kaliocin-1;Lactoferroxin-A;Lactoferroxin-B;Lactoferroxin-C	LTF	sp|P02788|TRFL_HUMAN Lactotransferrin OS=Homo sapiens OX=9606 GN=LTF PE=1 SV=6	3	66	66	66	53	54	60	63	57	53	54	60	63	57	53	54	60	63	57	84.4	84.4	84.4	78181	710	710;685;704	0	323.31	By MS/MS	By MS/MS	By MS/MS	By MS/MS	By MS/MS	81	80.4	81.1	81.8	81.1	1263500000000	187030000000	189690000000	276230000000	269110000000
P02790	P02790	20	20	20	Hemopexin	HPX	sp|P02790|HEMO_HUMAN Hemopexin OS=Homo sapiens OX=9606 GN=HPX PE=1 SV=2	1	20	20	20	16	16	19	19	19	16	16	19	19	19	16	16	19	19	19	58.2	58.2	58.2	51676	462	462	0	323.31	By MS/MS	By MS/MS	By MS/MS	By MS/MS	By MS/MS	49.1	44.2	57.8	57.8	54.5	101130000000	5444000000	6285500000	28722000000	27347000000
P02792	P02792	5	5	5	Ferritin light chain	FTL	sp|P02792|FRIL_HUMAN Ferritin light chain OS=Homo sapiens OX=9606 GN=FTL PE=1 SV=2	1	5	5	5	1	1	4	4	4	1	1	4	4	4	1	1	4	4	4	37.7	37.7	37.7	20019	175	175	0	77501	By MS/MS	By MS/MS	By MS/MS	By MS/MS	By MS/MS	8.6	10.9	32	29.1	32	1990700000	21667000	17652000	454180000	532950000
P02794	P02794	6	6	6	Ferritin heavy chain;Ferritin heavy chain, N-terminally processed	FTH1	sp|P02794|FRIH_HUMAN Ferritin heavy chain OS=Homo sapiens OX=9606 GN=FTH1 PE=1 SV=2	1	6	6	6	0	1	6	6	6	0	1	6	6	6	0	1	6	6	6	42.1	42.1	42.1	21225	183	183	0	12376		By MS/MS	By MS/MS	By MS/MS	By MS/MS	0	5.5	42.1	42.1	42.1	2624100000	0	156860000	848070000	729310000
P02808	P02808	2	2	2	Statherin	STATH	sp|P02808|STAT_HUMAN Statherin OS=Homo sapiens OX=9606 GN=STATH PE=1 SV=2	1	2	2	2	2	2	0	0	0	2	2	0	0	0	2	2	0	0	0	53.2	53.2	53.2	73044	62	62	0	13.87	By MS/MS	By MS/MS				53.2	53.2	0	0	0	25771000000	13279000000	12491000000	0	0
P02810	P02810	14	14	14	Salivary acidic proline-rich phosphoprotein 1/2;Salivary acidic proline-rich phosphoprotein 1/2;Salivary acidic proline-rich phosphoprotein 3/4;Peptide P-C	PRH1	sp|P02810|PRPC_HUMAN Salivary acidic proline-rich phosphoprotein 1/2 OS=Homo sapiens OX=9606 GN=PRH1 PE=1 SV=2	1	14	14	14	13	13	12	12	12	13	13	12	12	12	13	13	12	12	12	72.3	72.3	72.3	17016	166	166	0	323.31	By MS/MS	By MS/MS	By MS/MS	By MS/MS	By MS/MS	72.3	72.3	72.3	72.3	72.3	176120000000	100540000000	61570000000	4421700000	4760000000
P02812	P02812	22	10	10	Basic salivary proline-rich protein 2;Basic proline-rich peptide IB-1;Basic proline-rich peptide P-E;Basic proline-rich peptide IB-7;Basic proline-rich peptide IB-8c;Basic proline-rich peptide IB-4	PRB2	sp|P02812|PRB2_HUMAN Basic salivary proline-rich protein 2 OS=Homo sapiens OX=9606 GN=PRB2 PE=1 SV=3	1	22	10	10	21	18	19	18	20	9	7	7	7	8	9	7	7	7	8	80.3	37.3	37.3	40799	416	416	0	323.31	By MS/MS	By MS/MS	By MS/MS	By MS/MS	By MS/MS	78.1	78.1	79.1	79.1	80.3	14335000000	6621700000	6465400000	400250000	397720000
P02814	P02814	2	2	2	Submaxillary gland androgen-regulated protein 3B;Peptide P-A;Peptide D1A	SMR3B	sp|P02814|SMR3B_HUMAN Submaxillary gland androgen-regulated protein 3B OS=Homo sapiens OX=9606 GN=SMR3B PE=1 SV=2	1	2	2	2	2	2	0	0	0	2	2	0	0	0	2	2	0	0	0	65.8	65.8	65.8	81875	79	79	0	54555	By MS/MS	By MS/MS				65.8	65.8	0	0	0	2436700000	1157200000	1279500000	0	0
P03886	P03886	1	1	1	NADH-ubiquinone oxidoreductase chain 1	MT-ND1	sp|P03886|NU1M_HUMAN NADH-ubiquinone oxidoreductase chain 1 OS=Homo sapiens OX=9606 GN=MT-ND1 PE=1 SV=1	1	1	1	1	1	1	1	1	1	1	1	1	1	1	1	1	1	1	1	6	6	6	35.66	318	318	0.0005711	27378	By MS/MS	By MS/MS	By MS/MS	By MS/MS	By MS/MS	6	6	6	6	6	105500000	28779000	27542000	14596000	13576000
P03905	P03905	1	1	1	NADH-ubiquinone oxidoreductase chain 4	MT-ND4	sp|P03905|NU4M_HUMAN NADH-ubiquinone oxidoreductase chain 4 OS=Homo sapiens OX=9606 GN=MT-ND4 PE=1 SV=1	1	1	1	1	1	0	0	0	1	1	0	0	0	1	1	0	0	0	1	2.2	2.2	2.2	51.58	459	459	0.0090753	15023	By MS/MS				By MS/MS	2.2	0	0	0	2.2	29465000	7473800	0	0	0
P03915	P03915	2	2	2	NADH-ubiquinone oxidoreductase chain 5	MT-ND5	sp|P03915|NU5M_HUMAN NADH-ubiquinone oxidoreductase chain 5 OS=Homo sapiens OX=9606 GN=MT-ND5 PE=1 SV=2	1	2	2	2	0	0	1	2	1	0	0	1	2	1	0	0	1	2	1	4.3	4.3	4.3	67026	603	603	0	37712			By MS/MS	By MS/MS	By MS/MS	0	0	3.2	4.3	3.2	85100000	0	0	22818000	29969000
P03950	P03950	6	6	6	Angiogenin	ANG	sp|P03950|ANGI_HUMAN Angiogenin OS=Homo sapiens OX=9606 GN=ANG PE=1 SV=1	1	6	6	6	4	6	0	0	0	4	6	0	0	0	4	6	0	0	0	48.3	48.3	48.3	16.55	147	147	0	15915	By MS/MS	By MS/MS				37.4	48.3	0	0	0	1783400000	870240000	913170000	0	0
P03952;P03951	P03952	5;1	5;1	5;1	Plasma kallikrein;Plasma kallikrein heavy chain;Plasma kallikrein light chain	KLKB1;F11	sp|P03952|KLKB1_HUMAN Plasma kallikrein OS=Homo sapiens OX=9606 GN=KLKB1 PE=1 SV=1	2	5	5	5	0	2	4	4	4	0	2	4	4	4	0	2	4	4	4	8.9	8.9	8.9	71369	638	638;625	0	23401		By MS/MS	By MS/MS	By MS/MS	By MS/MS	0	2.8	7.2	7.2	7.2	1057300000	0	141960000	198680000	235270000
P03973	P03973	12	12	12	Antileukoproteinase	SLPI	sp|P03973|SLPI_HUMAN Antileukoproteinase OS=Homo sapiens OX=9606 GN=SLPI PE=1 SV=2	1	12	12	12	8	12	8	9	9	8	12	8	9	9	8	12	8	9	9	64.4	64.4	64.4	14326	132	132	0	252.98	By MS/MS	By MS/MS	By MS/MS	By MS/MS	By MS/MS	56.8	64.4	57.6	57.6	57.6	70368000000	30722000000	25516000000	4712200000	4692900000
P04003	P04003	10	10	10	C4b-binding protein alpha chain	C4BPA	sp|P04003|C4BPA_HUMAN C4b-binding protein alpha chain OS=Homo sapiens OX=9606 GN=C4BPA PE=1 SV=2	1	10	10	10	0	2	8	9	8	0	2	8	9	8	0	2	8	9	8	23.1	23.1	23.1	67033	597	597	0	41259		By MS/MS	By MS/MS	By MS/MS	By MS/MS	0	4.4	19.4	20.6	19.4	1678500000	0	39646000	573630000	501980000
P04004;CON__Q3ZBS7	P04004	10;3	10;3	10;3	Vitronectin;Vitronectin V65 subunit;Vitronectin V10 subunit;Somatomedin-B	VTN	sp|P04004|VTNC_HUMAN Vitronectin OS=Homo sapiens OX=9606 GN=VTN PE=1 SV=1	2	10	10	10	8	8	8	8	7	8	8	8	8	7	8	8	8	8	7	30.5	30.5	30.5	54305	478	478;484	0	64236	By MS/MS	By MS/MS	By MS/MS	By MS/MS	By MS/MS	26.6	25.7	24.1	22.6	20.3	10567000000	1084000000	925170000	2067000000	1923100000
P04040	P04040	28	28	28	Catalase	CAT	sp|P04040|CATA_HUMAN Catalase OS=Homo sapiens OX=9606 GN=CAT PE=1 SV=3	1	28	28	28	16	19	26	27	26	16	19	26	27	26	16	19	26	27	26	63.4	63.4	63.4	59755	527	527	0	323.31	By MS/MS	By MS/MS	By MS/MS	By MS/MS	By MS/MS	43.5	50.3	61.9	62	61.9	148390000000	2005100000	2280200000	48427000000	46313000000
P04049	P04049	6	2	2	RAF proto-oncogene serine/threonine-protein kinase	RAF1	sp|P04049|RAF1_HUMAN RAF proto-oncogene serine/threonine-protein kinase OS=Homo sapiens OX=9606 GN=RAF1 PE=1 SV=1	1	6	2	2	1	0	3	6	4	0	0	1	2	1	0	0	1	2	1	11	3.9	3.9	73051	648	648	0.0026874	2153	By matching		By MS/MS	By MS/MS	By MS/MS	1.5	0	5.4	11	7.4	102980000	0	0	34334000	40210000
P04062	P04062	6	6	6	Glucosylceramidase	GBA	sp|P04062|GLCM_HUMAN Lysosomal acid glucosylceramidase OS=Homo sapiens OX=9606 GN=GBA PE=1 SV=3	1	6	6	6	5	2	3	3	3	5	2	3	3	3	5	2	3	3	3	19.6	19.6	19.6	59716	536	536	0	16.83	By MS/MS	By MS/MS	By MS/MS	By MS/MS	By MS/MS	15.1	7.5	7.1	7.1	9.5	316960000	82002000	47505000	62033000	53927000
P04066	P04066	6	6	6	Tissue alpha-L-fucosidase	FUCA1	sp|P04066|FUCO_HUMAN Tissue alpha-L-fucosidase OS=Homo sapiens OX=9606 GN=FUCA1 PE=1 SV=4	1	6	6	6	5	6	1	2	2	5	6	1	2	2	5	6	1	2	2	17.8	17.8	17.8	53688	466	466	0	89879	By MS/MS	By MS/MS	By MS/MS	By MS/MS	By MS/MS	15.7	17.8	2.4	4.7	4.7	600280000	156320000	308170000	24616000	42923000
P04075;P05062	P04075	26;1	26;1	21;0	Fructose-bisphosphate aldolase A	ALDOA;ALDOB	sp|P04075|ALDOA_HUMAN Fructose-bisphosphate aldolase A OS=Homo sapiens OX=9606 GN=ALDOA PE=1 SV=2	2	26	26	21	19	22	25	24	23	19	22	25	24	23	16	19	20	19	19	85.4	85.4	69.5	39.42	364	364;364	0	323.31	By MS/MS	By MS/MS	By MS/MS	By MS/MS	By MS/MS	75.8	78.6	85.4	85.2	82.7	74087000000	10216000000	11341000000	13304000000	17758000000
P04080	P04080	9	9	9	Cystatin-B	CSTB	sp|P04080|CYTB_HUMAN Cystatin-B OS=Homo sapiens OX=9606 GN=CSTB PE=1 SV=2	1	9	9	9	8	9	6	6	6	8	9	6	6	6	8	9	6	6	6	83.7	83.7	83.7	11139	98	98	0	307.79	By MS/MS	By MS/MS	By MS/MS	By MS/MS	By MS/MS	77.6	83.7	77.6	77.6	77.6	111260000000	57583000000	49104000000	1474400000	1331400000
P04083	P04083	30	30	30	Annexin A1	ANXA1	sp|P04083|ANXA1_HUMAN Annexin A1 OS=Homo sapiens OX=9606 GN=ANXA1 PE=1 SV=2	1	30	30	30	29	27	28	27	28	29	27	28	27	28	29	27	28	27	28	72.3	72.3	72.3	38714	346	346	0	323.31	By MS/MS	By MS/MS	By MS/MS	By MS/MS	By MS/MS	71.4	70.8	70.5	69.7	70.5	451100000000	148270000000	139850000000	47186000000	54628000000
P04114	P04114	79	79	79	Apolipoprotein B-100;Apolipoprotein B-48	APOB	sp|P04114|APOB_HUMAN Apolipoprotein B-100 OS=Homo sapiens OX=9606 GN=APOB PE=1 SV=2	1	79	79	79	9	9	59	62	61	9	9	59	62	61	9	9	59	62	61	21.5	21.5	21.5	515.6	4563	4563	0	323.31	By MS/MS	By MS/MS	By MS/MS	By MS/MS	By MS/MS	2.4	2.5	16.3	17.8	16.9	18657000000	307880000	342280000	9176700000	3997700000
P04179	P04179	7	7	7	Superoxide dismutase [Mn], mitochondrial	SOD2	sp|P04179|SODM_HUMAN Superoxide dismutase [Mn], mitochondrial OS=Homo sapiens OX=9606 GN=SOD2 PE=1 SV=3	1	7	7	7	2	2	7	7	7	2	2	7	7	7	2	2	7	7	7	38.3	38.3	38.3	24.75	222	222	0	47457	By MS/MS	By MS/MS	By MS/MS	By MS/MS	By MS/MS	12.6	12.6	38.3	38.3	38.3	9954300000	165520000	221980000	2506900000	3471000000
P04181	P04181	5	5	5	Ornithine aminotransferase, mitochondrial;Ornithine aminotransferase, hepatic form;Ornithine aminotransferase, renal form	OAT	sp|P04181|OAT_HUMAN Ornithine aminotransferase, mitochondrial OS=Homo sapiens OX=9606 GN=OAT PE=1 SV=1	1	5	5	5	0	0	3	3	1	0	0	3	3	1	0	0	3	3	1	18.7	18.7	18.7	48534	439	439	0	44896			By MS/MS	By MS/MS	By MS/MS	0	0	11.4	10.9	3.6	105860000	0	0	49403000	56456000
P04196	P04196	12	12	12	Histidine-rich glycoprotein	HRG	sp|P04196|HRG_HUMAN Histidine-rich glycoprotein OS=Homo sapiens OX=9606 GN=HRG PE=1 SV=1	1	12	12	12	8	8	8	9	10	8	8	8	9	10	8	8	8	9	10	27.4	27.4	27.4	59578	525	525	0	151.12	By MS/MS	By MS/MS	By MS/MS	By MS/MS	By MS/MS	22.3	21	17.3	19.4	23.2	3489100000	440090000	584690000	727660000	802140000
P04217;CON__Q2KJF1	P04217	15;1	15;1	15;1	Alpha-1B-glycoprotein	A1BG	sp|P04217|A1BG_HUMAN Alpha-1B-glycoprotein OS=Homo sapiens OX=9606 GN=A1BG PE=1 SV=4	2	15	15	15	7	6	12	15	14	7	6	12	15	14	7	6	12	15	14	53.3	53.3	53.3	54253	495	495;503	0	297.24	By MS/MS	By MS/MS	By MS/MS	By MS/MS	By MS/MS	21.8	20	35.6	53.3	44.8	38433000000	619410000	346480000	12271000000	12474000000
P04233	P04233	1	1	1	HLA class II histocompatibility antigen gamma chain	CD74	sp|P04233|HG2A_HUMAN HLA class II histocompatibility antigen gamma chain OS=Homo sapiens OX=9606 GN=CD74 PE=1 SV=3	1	1	1	1	1	0	0	0	0	1	0	0	0	0	1	0	0	0	0	4.7	4.7	4.7	33515	296	296	0.0041548	1867	By MS/MS					4.7	0	0	0	0	0	0	0	0	0
P04259	P04259	45	3	2	Keratin, type II cytoskeletal 6B	KRT6B	sp|P04259|K2C6B_HUMAN Keratin, type II cytoskeletal 6B OS=Homo sapiens OX=9606 GN=KRT6B PE=1 SV=5	1	45	3	2	37	41	22	23	20	2	3	1	1	1	1	2	0	0	0	61.3	3.5	1.8	60066	564	564	0	17526	By MS/MS	By MS/MS	By MS/MS	By MS/MS	By MS/MS	59.6	60.3	44.5	44.7	35.6	7522200000	2736800000	3432300000	626480000	224790000
P04264;CON__P04264;CON__H-INV:HIT000016045	P04264;CON__P04264	36;35;4	29;28;0	21;20;0	Keratin, type II cytoskeletal 1	KRT1	sp|P04264|K2C1_HUMAN Keratin, type II cytoskeletal 1 OS=Homo sapiens OX=9606 GN=KRT1 PE=1 SV=6;	3	36	29	21	28	29	28	30	28	24	23	24	25	23	18	18	16	17	15	62.4	56.4	46.1	66038	644	644;644;99	0	323.31	By MS/MS	By MS/MS	By MS/MS	By MS/MS	By MS/MS	56.4	55.9	51.1	50.3	45.8	63439000000	18744000000	25526000000	6406400000	6223700000
P04280	P04280	26	26	14	Basic salivary proline-rich protein 1;Proline-rich peptide II-2;Basic peptide IB-6;Peptide P-H	PRB1	sp|P04280|PRP1_HUMAN Basic salivary proline-rich protein 1 OS=Homo sapiens OX=9606 GN=PRB1 PE=1 SV=3	1	26	26	14	25	24	23	22	23	25	24	23	22	23	13	13	11	11	11	82.9	82.9	54.3	38561	392	392	0	323.31	By MS/MS	By MS/MS	By MS/MS	By MS/MS	By MS/MS	82.4	82.4	80.4	79.8	80.4	413410000000	232460000000	158690000000	7086000000	6993500000
P04350	P04350	19	2	0	Tubulin beta-4A chain	TUBB4A	sp|P04350|TBB4A_HUMAN Tubulin beta-4A chain OS=Homo sapiens OX=9606 GN=TUBB4A PE=1 SV=2	1	19	2	0	16	17	16	16	15	1	2	0	0	0	0	0	0	0	0	56.1	5.9	0	49585	444	444	0	42136	By MS/MS	By MS/MS	By matching	By matching	By matching	51.8	55.9	44.1	44.1	44.1	151620000	93693000	57927000	0	0
P04406;O14556	P04406	20;1	20;1	20;1	Glyceraldehyde-3-phosphate dehydrogenase	GAPDH;GAPDHS	sp|P04406|G3P_HUMAN Glyceraldehyde-3-phosphate dehydrogenase OS=Homo sapiens OX=9606 GN=GAPDH PE=1 SV=3	2	20	20	20	13	13	18	19	19	13	13	18	19	19	13	13	18	19	19	69	69	69	36053	335	335;408	0	323.31	By MS/MS	By MS/MS	By MS/MS	By MS/MS	By MS/MS	53.4	53.1	66.3	67.2	67.2	255760000000	17182000000	18789000000	65901000000	77279000000
P04424	P04424	12	12	12	Argininosuccinate lyase	ASL	sp|P04424|ARLY_HUMAN Argininosuccinate lyase OS=Homo sapiens OX=9606 GN=ASL PE=1 SV=4	1	12	12	12	3	3	10	9	10	3	3	10	9	10	3	3	10	9	10	30.2	30.2	30.2	51657	464	464	0	33667	By MS/MS	By MS/MS	By MS/MS	By MS/MS	By MS/MS	8.8	9.5	28	23.5	25.9	1938100000	46289000	94820000	588310000	545560000
P04430	P04430	2	2	2	Ig kappa chain V-I region BAN	IGKV1-16	sp|P04430|KV116_HUMAN Immunoglobulin kappa variable 1-16 OS=Homo sapiens OX=9606 GN=IGKV1-16 PE=1 SV=2	1	2	2	2	2	0	1	1	1	2	0	1	1	1	2	0	1	1	1	26.5	26.5	26.5	12618	117	117	0	12544	By MS/MS		By MS/MS	By MS/MS	By MS/MS	26.5	0	13.7	12.8	12.8	155930000	43745000	0	18585000	0
P04439	P04439	9	6	5	HLA class I histocompatibility antigen, A-3 alpha chain	HLA-A	sp|P04439|HLAA_HUMAN HLA class I histocompatibility antigen, A alpha chain OS=Homo sapiens OX=9606 GN=HLA-A PE=1 SV=2	1	9	6	5	2	1	9	7	5	1	0	6	5	4	1	0	5	4	3	27.9	18.1	14.5	40.84	365	365	0	72724	By MS/MS	By matching	By MS/MS	By MS/MS	By MS/MS	5.5	3.3	27.9	23.6	17	976110000	22241000	0	314280000	320500000
P04632	P04632	11	11	9	Calpain small subunit 1	CAPNS1	sp|P04632|CPNS1_HUMAN Calpain small subunit 1 OS=Homo sapiens OX=9606 GN=CAPNS1 PE=1 SV=1	1	11	11	9	11	11	9	8	8	11	11	9	8	8	9	9	7	6	6	58.6	58.6	53.4	28315	268	268	0	323.31	By MS/MS	By MS/MS	By MS/MS	By MS/MS	By MS/MS	58.6	58.6	38.4	38.4	38.4	15999000000	2953600000	3703400000	2578200000	2960100000
P04746	P04746	40	2	2	Pancreatic alpha-amylase	AMY2A	sp|P04746|AMYP_HUMAN Pancreatic alpha-amylase OS=Homo sapiens OX=9606 GN=AMY2A PE=1 SV=2	1	40	2	2	38	35	22	23	21	2	1	1	1	0	2	1	1	1	0	75	4.7	4.7	57706	511	511	0	37649	By MS/MS	By MS/MS	By MS/MS	By MS/MS	By matching	72.4	70.6	57.7	58.3	55.6	202530000	95582000	72548000	19124000	15273000
P04792	P04792	18	18	18	Heat shock protein beta-1	HSPB1	sp|P04792|HSPB1_HUMAN Heat shock protein beta-1 OS=Homo sapiens OX=9606 GN=HSPB1 PE=1 SV=2	1	18	18	18	15	16	4	3	2	15	16	4	3	2	15	16	4	3	2	86.8	86.8	86.8	22782	205	205	0	323.31	By MS/MS	By MS/MS	By MS/MS	By MS/MS	By MS/MS	83.4	83.9	21.5	16.6	12.2	58362000000	27099000000	30923000000	186880000	128600000
P04839;Q9Y5S8	P04839	18;1	18;1	18;1	Cytochrome b-245 heavy chain	CYBB;NOX1	sp|P04839|CY24B_HUMAN Cytochrome b-245 heavy chain OS=Homo sapiens OX=9606 GN=CYBB PE=1 SV=2	2	18	18	18	4	8	18	17	14	4	8	18	17	14	4	8	18	17	14	36.3	36.3	36.3	65335	570	570;564	0	323.31	By MS/MS	By MS/MS	By MS/MS	By MS/MS	By MS/MS	9.5	19.1	36.3	34.6	27	55629000000	169010000	299970000	18829000000	17419000000
P04843	P04843	25	25	25	Dolichyl-diphosphooligosaccharide--protein glycosyltransferase subunit 1	RPN1	sp|P04843|RPN1_HUMAN Dolichyl-diphosphooligosaccharide--protein glycosyltransferase subunit 1 OS=Homo sapiens OX=9606 GN=RPN1 PE=1 SV=1	1	25	25	25	16	17	18	18	21	16	17	18	18	21	16	17	18	18	21	49.9	49.9	49.9	68569	607	607	0	263.11	By MS/MS	By MS/MS	By MS/MS	By MS/MS	By MS/MS	33.3	32.9	35.4	36.7	45.1	10477000000	813910000	876330000	2758200000	2775900000
P04844	P04844	16	16	16	Dolichyl-diphosphooligosaccharide--protein glycosyltransferase subunit 2	RPN2	sp|P04844|RPN2_HUMAN Dolichyl-diphosphooligosaccharide--protein glycosyltransferase subunit 2 OS=Homo sapiens OX=9606 GN=RPN2 PE=1 SV=3	1	16	16	16	13	13	16	16	15	13	13	16	16	15	13	13	16	16	15	41.7	41.7	41.7	69283	631	631	0	323.31	By MS/MS	By MS/MS	By MS/MS	By MS/MS	By MS/MS	32.3	32.3	41.7	41.7	39	15691000000	1143800000	2296000000	5297500000	3202700000
P04899	P04899	16	9	9	Guanine nucleotide-binding protein G(i) subunit alpha-2	GNAI2	sp|P04899|GNAI2_HUMAN Guanine nucleotide-binding protein G(i) subunit alpha-2 OS=Homo sapiens OX=9606 GN=GNAI2 PE=1 SV=3	1	16	9	9	12	11	14	14	16	6	6	8	8	9	6	6	8	8	9	59.7	39.7	39.7	40.45	355	355	0	323.31	By MS/MS	By MS/MS	By MS/MS	By MS/MS	By MS/MS	43.7	41.4	55.8	55.8	59.7	34803000000	436380000	587450000	11575000000	9875700000
P05023;P50993;Q13733;P20648	P05023	22;8;5;3	22;8;5;3	12;0;0;0	Sodium/potassium-transporting ATPase subunit alpha-1	ATP1A1;ATP1A2;ATP1A4;ATP4A	sp|P05023|AT1A1_HUMAN Sodium/potassium-transporting ATPase subunit alpha-1 OS=Homo sapiens OX=9606 GN=ATP1A1 PE=1 SV=1	4	22	22	12	3	2	18	20	18	3	2	18	20	18	0	1	9	11	10	28.3	28.3	14.9	112.89	1023	1023;1020;1029;1035	0	216.2	By MS/MS	By MS/MS	By MS/MS	By MS/MS	By MS/MS	3	3.1	23.9	26.4	22.9	3520300000	114170000	41008000	1097800000	1077600000
P05026	P05026	4	4	4	Sodium/potassium-transporting ATPase subunit beta-1	ATP1B1	sp|P05026|AT1B1_HUMAN Sodium/potassium-transporting ATPase subunit beta-1 OS=Homo sapiens OX=9606 GN=ATP1B1 PE=1 SV=1	1	4	4	4	1	2	1	3	3	1	2	1	3	3	1	2	1	3	3	18.5	18.5	18.5	35061	303	303	0	10031	By MS/MS	By MS/MS	By MS/MS	By MS/MS	By MS/MS	4.6	8.9	4.6	14.2	14.2	154590000	14567000	18355000	20490000	50369000
P05067;Q06481	P05067	4;1	4;1	4;1	Amyloid beta A4 protein;N-APP;Soluble APP-alpha;Soluble APP-beta;C99;Beta-amyloid protein 42;Beta-amyloid protein 40;C83;P3(42);P3(40);C80;Gamma-secretase C-terminal fragment 59;Gamma-secretase C-terminal fragment 57;Gamma-secretase C-terminal fragment 50;C31	APP;APLP2	sp|P05067|A4_HUMAN Amyloid-beta precursor protein OS=Homo sapiens OX=9606 GN=APP PE=1 SV=3	2	4	4	4	1	4	0	0	0	1	4	0	0	0	1	4	0	0	0	5.6	5.6	5.6	86942	770	770;763	0	92938	By MS/MS	By MS/MS				1.6	5.6	0	0	0	105840000	0	105840000	0	0
P05089	P05089	14	14	14	Arginase-1	ARG1	sp|P05089|ARGI1_HUMAN Arginase-1 OS=Homo sapiens OX=9606 GN=ARG1 PE=1 SV=2	1	14	14	14	5	5	14	13	14	5	5	14	13	14	5	5	14	13	14	56.5	56.5	56.5	34735	322	322	0	210.07	By MS/MS	By MS/MS	By MS/MS	By MS/MS	By MS/MS	21.4	21.4	56.5	54	56.5	23722000000	251260000	472080000	6785700000	7035700000
P05090	P05090	7	7	7	Apolipoprotein D	APOD	sp|P05090|APOD_HUMAN Apolipoprotein D OS=Homo sapiens OX=9606 GN=APOD PE=1 SV=1	1	7	7	7	2	4	7	7	7	2	4	7	7	7	2	4	7	7	7	46	46	46	21275	189	189	0	323.31	By MS/MS	By MS/MS	By MS/MS	By MS/MS	By MS/MS	16.4	30.2	46	46	46	5213400000	117270000	164620000	1609400000	1667900000
P05091	P05091	23	21	20	Aldehyde dehydrogenase, mitochondrial	ALDH2	sp|P05091|ALDH2_HUMAN Aldehyde dehydrogenase, mitochondrial OS=Homo sapiens OX=9606 GN=ALDH2 PE=1 SV=2	1	23	21	20	21	20	19	20	20	19	18	17	18	18	18	17	16	17	17	57.1	54.2	52.6	56381	517	517	0	226.79	By MS/MS	By MS/MS	By MS/MS	By MS/MS	By MS/MS	48.5	50.9	47.6	50.1	50.1	13303000000	2394300000	2127000000	2604600000	2793700000
P05107	P05107	40	40	40	Integrin beta-2	ITGB2	sp|P05107|ITB2_HUMAN Integrin beta-2 OS=Homo sapiens OX=9606 GN=ITGB2 PE=1 SV=2	1	40	40	40	12	12	39	40	40	12	12	39	40	40	12	12	39	40	40	67.9	67.9	67.9	84781	769	769	0	323.31	By MS/MS	By MS/MS	By MS/MS	By MS/MS	By MS/MS	21.6	21.6	66.7	67.9	67.9	148530000000	416940000	412420000	46592000000	46956000000
P05109	P05109	14	14	14	Protein S100-A8;Protein S100-A8, N-terminally processed	S100A8	sp|P05109|S10A8_HUMAN Protein S100-A8 OS=Homo sapiens OX=9606 GN=S100A8 PE=1 SV=1	1	14	14	14	8	9	13	14	14	8	9	13	14	14	8	9	13	14	14	82.8	82.8	82.8	10834	93	93	0	323.31	By MS/MS	By MS/MS	By MS/MS	By MS/MS	By MS/MS	53.8	53.8	82.8	82.8	82.8	245080000000	82308000000	70574000000	17375000000	32735000000
P05114	P05114	1	1	1	Non-histone chromosomal protein HMG-14	HMGN1	sp|P05114|HMGN1_HUMAN Non-histone chromosomal protein HMG-14 OS=Homo sapiens OX=9606 GN=HMGN1 PE=1 SV=3	1	1	1	1	1	1	1	1	0	1	1	1	1	0	1	1	1	1	0	13	13	13	10659	100	100	0.0051401	18024	By MS/MS	By MS/MS	By MS/MS	By MS/MS		13	13	13	13	0	13765000	5542700	6259800	808560	1153900
P05120	P05120	16	16	16	Plasminogen activator inhibitor 2	SERPINB2	sp|P05120|PAI2_HUMAN Plasminogen activator inhibitor 2 OS=Homo sapiens OX=9606 GN=SERPINB2 PE=1 SV=2	1	16	16	16	13	15	2	3	4	13	15	2	3	4	13	15	2	3	4	57.6	57.6	57.6	46596	415	415	0	323.31	By MS/MS	By MS/MS	By MS/MS	By MS/MS	By MS/MS	43.4	55.2	4.3	6.5	10.4	5856100000	2395900000	3292400000	40918000	39295000
P05141;Q9H0C2	P05141	14;3	5;0	5;0	ADP/ATP translocase 2;ADP/ATP translocase 2, N-terminally processed	SLC25A5;SLC25A31	sp|P05141|ADT2_HUMAN ADP/ATP translocase 2 OS=Homo sapiens OX=9606 GN=SLC25A5 PE=1 SV=7	2	14	5	5	11	12	10	12	11	3	4	4	5	4	3	4	4	5	4	42.6	19.1	19.1	32852	298	298;315	0	19015	By MS/MS	By MS/MS	By MS/MS	By MS/MS	By MS/MS	36.9	39.6	28.9	37.2	36.6	4124900000	595660000	1144900000	693760000	854450000
P05154	P05154	7	7	7	Plasma serine protease inhibitor	SERPINA5	sp|P05154|IPSP_HUMAN Plasma serine protease inhibitor OS=Homo sapiens OX=9606 GN=SERPINA5 PE=1 SV=3	1	7	7	7	3	1	5	7	6	3	1	5	7	6	3	1	5	7	6	21.9	21.9	21.9	45674	406	406	0	12.61	By MS/MS	By MS/MS	By MS/MS	By MS/MS	By MS/MS	9.1	3.2	17.5	21.9	20	10458000000	45439000	45818000	266560000	4484100000
P05155;CON__P50448	P05155	16;1	16;1	16;1	Plasma protease C1 inhibitor	SERPING1	sp|P05155|IC1_HUMAN Plasma protease C1 inhibitor OS=Homo sapiens OX=9606 GN=SERPING1 PE=1 SV=2	2	16	16	16	12	12	16	16	15	12	12	16	16	15	12	12	16	16	15	36.6	36.6	36.6	55154	500	500;468	0	323.31	By MS/MS	By MS/MS	By MS/MS	By MS/MS	By MS/MS	29.4	31	36.6	36.6	36.2	23655000000	1769700000	2127700000	6522000000	6475600000
P05156;CON__Q32PI4	P05156	11;1	11;1	11;1	Complement factor I;Complement factor I heavy chain;Complement factor I light chain	CFI	sp|P05156|CFAI_HUMAN Complement factor I OS=Homo sapiens OX=9606 GN=CFI PE=1 SV=2	2	11	11	11	9	9	1	1	0	9	9	1	1	0	9	9	1	1	0	24.5	24.5	24.5	65.75	583	583;618	0	69.04	By MS/MS	By MS/MS	By MS/MS	By MS/MS		20.6	20.6	3.1	3.1	0	1604100000	953520000	636680000	13889000	0
P05161	P05161	3	3	3	Ubiquitin-like protein ISG15	ISG15	sp|P05161|ISG15_HUMAN Ubiquitin-like protein ISG15 OS=Homo sapiens OX=9606 GN=ISG15 PE=1 SV=5	1	3	3	3	2	2	0	3	2	2	2	0	3	2	2	2	0	3	2	21.8	21.8	21.8	17887	165	165	0	6923	By MS/MS	By MS/MS		By MS/MS	By MS/MS	16.4	13.9	0	21.8	16.4	153410000	0	63864000	0	33344000
P05164	P05164	52	52	45	Myeloperoxidase;Myeloperoxidase;89 kDa myeloperoxidase;84 kDa myeloperoxidase;Myeloperoxidase light chain;Myeloperoxidase heavy chain	MPO	sp|P05164|PERM_HUMAN Myeloperoxidase OS=Homo sapiens OX=9606 GN=MPO PE=1 SV=1	1	52	52	45	26	24	48	50	49	26	24	48	50	49	23	22	41	43	42	72.3	72.3	64.4	83868	745	745	0	323.31	By MS/MS	By MS/MS	By MS/MS	By MS/MS	By MS/MS	47.1	43.2	69.3	71.4	70.9	808680000000	6216500000	8483200000	252780000000	229290000000
P05186	P05186	13	13	13	Alkaline phosphatase, tissue-nonspecific isozyme	ALPL	sp|P05186|PPBT_HUMAN Alkaline phosphatase, tissue-nonspecific isozyme OS=Homo sapiens OX=9606 GN=ALPL PE=1 SV=4	1	13	13	13	3	5	8	10	13	3	5	8	10	13	3	5	8	10	13	34	34	34	57304	524	524	0	92027	By MS/MS	By MS/MS	By MS/MS	By MS/MS	By MS/MS	6.9	9.5	19.8	25.2	34	2156400000	137820000	133730000	372070000	620250000
P05198	P05198	12	12	12	Eukaryotic translation initiation factor 2 subunit 1	EIF2S1	sp|P05198|IF2A_HUMAN Eukaryotic translation initiation factor 2 subunit 1 OS=Homo sapiens OX=9606 GN=EIF2S1 PE=1 SV=3	1	12	12	12	9	8	10	11	10	9	8	10	11	10	9	8	10	11	10	42.5	42.5	42.5	36112	315	315	0	71227	By MS/MS	By MS/MS	By MS/MS	By MS/MS	By MS/MS	34.6	33.7	35.9	41.3	38.1	2973000000	648830000	395450000	617780000	647140000
P05204	P05204	1	1	1	Non-histone chromosomal protein HMG-17	HMGN2	sp|P05204|HMGN2_HUMAN Non-histone chromosomal protein HMG-17 OS=Homo sapiens OX=9606 GN=HMGN2 PE=1 SV=3	1	1	1	1	0	1	1	1	1	0	1	1	1	1	0	1	1	1	1	13.3	13.3	13.3	93926	90	90	0.001626	22405		By MS/MS	By MS/MS	By MS/MS	By MS/MS	0	13.3	13.3	13.3	13.3	74073000	0	2948200	8873700	21451000
P05362	P05362	10	10	10	Intercellular adhesion molecule 1	ICAM1	sp|P05362|ICAM1_HUMAN Intercellular adhesion molecule 1 OS=Homo sapiens OX=9606 GN=ICAM1 PE=1 SV=2	1	10	10	10	8	9	0	0	0	8	9	0	0	0	8	9	0	0	0	23.7	23.7	23.7	57825	532	532	0	19401	By MS/MS	By MS/MS				22	23.5	0	0	0	532470000	243220000	289250000	0	0
P05386	P05386	3	3	3	60S acidic ribosomal protein P1	RPLP1	sp|P05386|RLA1_HUMAN 60S acidic ribosomal protein P1 OS=Homo sapiens OX=9606 GN=RPLP1 PE=1 SV=1	1	3	3	3	3	3	3	3	3	3	3	3	3	3	3	3	3	3	3	74.6	74.6	74.6	11514	114	114	0	168.69	By MS/MS	By MS/MS	By MS/MS	By MS/MS	By MS/MS	74.6	74.6	74.6	74.6	74.6	4730000000	1692900000	1956900000	290170000	375720000
P05387	P05387	5	5	5	60S acidic ribosomal protein P2	RPLP2	sp|P05387|RLA2_HUMAN 60S acidic ribosomal protein P2 OS=Homo sapiens OX=9606 GN=RPLP2 PE=1 SV=1	1	5	5	5	4	5	3	1	2	4	5	3	1	2	4	5	3	1	2	76.5	76.5	76.5	11665	115	115	0	44165	By MS/MS	By MS/MS	By MS/MS	By MS/MS	By MS/MS	69.6	76.5	40.9	13.9	30.4	2316300000	811660000	816350000	427650000	35074000
P05388;Q8NHW5	P05388;Q8NHW5	10;7	10;7	10;7	60S acidic ribosomal protein P0;60S acidic ribosomal protein P0-like	RPLP0;RPLP0P6	sp|P05388|RLA0_HUMAN 60S acidic ribosomal protein P0 OS=Homo sapiens OX=9606 GN=RPLP0 PE=1 SV=1;sp|Q8NHW5|RLA0L_HUMAN 60S acidic ribosomal protein P0-like OS=Homo sapiens OX=9606 GN=RPLP0P6 PE=5 SV=1	2	10	10	10	9	10	8	8	9	9	10	8	8	9	9	10	8	8	9	45.4	45.4	45.4	34273	317	317;317	0	123.72	By MS/MS	By MS/MS	By MS/MS	By MS/MS	By MS/MS	41.6	45.4	31.9	32.8	35.6	6144300000	2231800000	2837100000	322600000	271550000
P05452;CON__Q2KIS7	P05452;CON__Q2KIS7	8;4	8;4	8;4	Tetranectin	CLEC3B	sp|P05452|TETN_HUMAN Tetranectin OS=Homo sapiens OX=9606 GN=CLEC3B PE=1 SV=3;	2	8	8	8	6	5	0	0	0	6	5	0	0	0	6	5	0	0	0	47	47	47	22537	202	202;202	0	37702	By MS/MS	By MS/MS				35.6	33.7	0	0	0	529860000	298570000	231290000	0	0
P05455	P05455	10	10	10	Lupus La protein	SSB	sp|P05455|LA_HUMAN Lupus La protein OS=Homo sapiens OX=9606 GN=SSB PE=1 SV=2	1	10	10	10	6	5	7	6	8	6	5	7	6	8	6	5	7	6	8	28.4	28.4	28.4	46836	408	408	0	57735	By MS/MS	By MS/MS	By MS/MS	By MS/MS	By MS/MS	16.4	15.9	18.6	16.4	21.8	1005000000	157710000	147780000	244600000	191590000
P05543;CON__Q9TT36	P05543	9;3	9;3	9;3	Thyroxine-binding globulin	SERPINA7	sp|P05543|THBG_HUMAN Thyroxine-binding globulin OS=Homo sapiens OX=9606 GN=SERPINA7 PE=1 SV=2	2	9	9	9	0	0	6	6	9	0	0	6	6	9	0	0	6	6	9	27.2	27.2	27.2	46324	415	415;411	0	16.74			By MS/MS	By MS/MS	By MS/MS	0	0	16.4	16.1	27.2	959760000	0	0	197630000	294830000
P05546;CON__ENSEMBL:ENSBTAP00000018574	P05546	10;1	10;1	10;1	Heparin cofactor 2	SERPIND1	sp|P05546|HEP2_HUMAN Heparin cofactor 2 OS=Homo sapiens OX=9606 GN=SERPIND1 PE=1 SV=3	2	10	10	10	4	3	9	6	8	4	3	9	6	8	4	3	9	6	8	22.4	22.4	22.4	57.07	499	499;496	0	20485	By MS/MS	By MS/MS	By MS/MS	By MS/MS	By MS/MS	11.8	6	20.6	15.2	18.4	1596100000	86964000	137330000	547670000	389920000
P05556	P05556	9	9	9	Integrin beta-1	ITGB1	sp|P05556|ITB1_HUMAN Integrin beta-1 OS=Homo sapiens OX=9606 GN=ITGB1 PE=1 SV=2	1	9	9	9	1	0	4	7	5	1	0	4	7	5	1	0	4	7	5	16.5	16.5	16.5	88414	798	798	0	30464	By MS/MS		By MS/MS	By MS/MS	By MS/MS	1.4	0	7.6	13.2	9.9	402960000	22345000	0	69941000	151960000
P05771;P05129	P05771	19;1	19;1	12;0	Protein kinase C beta type	PRKCB;PRKCG	sp|P05771|KPCB_HUMAN Protein kinase C beta type OS=Homo sapiens OX=9606 GN=PRKCB PE=1 SV=4	2	19	19	12	0	0	17	16	16	0	0	17	16	16	0	0	11	9	11	41.7	41.7	25.8	76868	671	671;697	0	56734			By MS/MS	By MS/MS	By MS/MS	0	0	36.5	34.6	33.7	6094900000	0	0	1862300000	1797500000
P05783;CON__H-INV:HIT000015463	P05783	16;3	14;3	9;2	Keratin, type I cytoskeletal 18	KRT18	sp|P05783|K1C18_HUMAN Keratin, type I cytoskeletal 18 OS=Homo sapiens OX=9606 GN=KRT18 PE=1 SV=2	2	16	14	9	14	15	3	2	2	12	13	2	1	1	7	8	1	1	1	47.2	43.5	32.6	48057	430	430;295	0	148.73	By MS/MS	By MS/MS	By MS/MS	By matching	By MS/MS	41.4	45.3	8.1	6	6	2572500000	1050800000	1216200000	116290000	101420000
P05976;P08590	P05976;P08590	1;1	1;1	1;1	Myosin light chain 1/3, skeletal muscle isoform;Myosin light chain 3	MYL1;MYL3	sp|P05976|MYL1_HUMAN Myosin light chain 1/3, skeletal muscle isoform OS=Homo sapiens OX=9606 GN=MYL1 PE=1 SV=3;sp|P08590|MYL3_HUMAN Myosin light chain 3 OS=Homo sapiens OX=9606 GN=MYL3 PE=1 SV=3	2	1	1	1	1	1	1	1	1	1	1	1	1	1	1	1	1	1	1	6.2	6.2	6.2	21145	194	194;195	0.0008427	26017	By MS/MS	By MS/MS	By MS/MS	By MS/MS	By MS/MS	6.2	6.2	6.2	6.2	6.2	2158800000	79081000	141970000	605870000	492990000
P06132	P06132	3	3	3	Uroporphyrinogen decarboxylase	UROD	sp|P06132|DCUP_HUMAN Uroporphyrinogen decarboxylase OS=Homo sapiens OX=9606 GN=UROD PE=1 SV=2	1	3	3	3	0	0	3	2	3	0	0	3	2	3	0	0	3	2	3	12	12	12	40786	367	367	0.004656	18373			By MS/MS	By MS/MS	By MS/MS	0	0	12	8.2	12	211650000	0	0	83216000	48658000
P06276	P06276	3	3	3	Cholinesterase	BCHE	sp|P06276|CHLE_HUMAN Cholinesterase OS=Homo sapiens OX=9606 GN=BCHE PE=1 SV=1	1	3	3	3	0	0	2	1	2	0	0	2	1	2	0	0	2	1	2	6.1	6.1	6.1	68417	602	602	0.00029412	30684			By MS/MS	By MS/MS	By MS/MS	0	0	4.3	1.7	3.5	49775000	0	0	23353000	11679000
P06280	P06280	7	7	7	Alpha-galactosidase A	GLA	sp|P06280|AGAL_HUMAN Alpha-galactosidase A OS=Homo sapiens OX=9606 GN=GLA PE=1 SV=1	1	7	7	7	5	3	2	1	3	5	3	2	1	3	5	3	2	1	3	20.7	20.7	20.7	48766	429	429	0	98389	By MS/MS	By MS/MS	By MS/MS	By MS/MS	By MS/MS	15.9	7.2	6.8	2.8	9.6	242650000	115530000	53632000	12587000	17307000
P06310;A0A075B6S6	P06310;A0A075B6S6	4;3	3;2	3;2	Ig kappa chain V-II region RPMI 6410	IGKV2-30;IGKV2D-30	sp|P06310|KV230_HUMAN Immunoglobulin kappa variable 2-30 OS=Homo sapiens OX=9606 GN=IGKV2-30 PE=3 SV=2;sp|A0A075B6S6|KVD30_HUMAN Immunoglobulin kappa variable 2D-30 OS=Homo sapiens OX=9606 GN=IGKV2D-30 PE=3 SV=1	2	4	3	3	4	3	3	3	3	3	2	2	2	2	3	2	2	2	2	38.3	27.5	27.5	13185	120	120;120	0	41327	By MS/MS	By MS/MS	By MS/MS	By MS/MS	By MS/MS	38.3	32.5	33.3	33.3	33.3	679770000	103550000	111770000	149460000	131380000
P06312	P06312	4	4	4	Ig kappa chain V-IV region	IGKV4-1	sp|P06312|KV401_HUMAN Immunoglobulin kappa variable 4-1 OS=Homo sapiens OX=9606 GN=IGKV4-1 PE=1 SV=1	1	4	4	4	2	3	4	4	4	2	3	4	4	4	2	3	4	4	4	30.6	30.6	30.6	13.38	121	121	0	11228	By MS/MS	By MS/MS	By MS/MS	By MS/MS	By MS/MS	14.9	24.8	30.6	30.6	30.6	4016900000	477320000	695300000	1183700000	1050500000
P06331;P0DP08;P0DP06;A0A0C4DH41;P01825;P01824;P0DP07	P06331;P0DP08;P0DP06;A0A0C4DH41;P01825;P01824	3;2;2;2;2;2;1	3;2;2;2;2;2;1	2;1;1;1;1;1;0	Ig heavy chain V-II region ARH-77;Ig heavy chain V-II region NEWM;Ig heavy chain V-II region WAH	IGHV4-34;IGHV4-38-2;IGHV4-30-4;IGHV4-61;IGHV4-59;IGHV4-39;IGHV4-31	sp|P06331|HV434_HUMAN Immunoglobulin heavy variable 4-34 OS=Homo sapiens OX=9606 GN=IGHV4-34 PE=1 SV=2;sp|P0DP08|HVD82_HUMAN Immunoglobulin heavy variable 4-38-2 OS=Homo sapiens OX=9606 GN=IGHV4-38-2 PE=3 SV=1;sp|P0DP06|HVD34_HUMAN Immunoglobulin heavy var	7	3	3	2	2	2	2	3	3	2	2	2	3	3	2	2	1	2	2	37.4	37.4	24.4	13815	123	123;117;118;118;116;125;118	0	24991	By MS/MS	By MS/MS	By MS/MS	By MS/MS	By MS/MS	24.4	24.4	20.3	37.4	37.4	7715800000	1092400000	1136400000	1207800000	1771400000
P06396;CON__Q3SX14;REV__Q6TDU7	P06396;CON__Q3SX14	31;18;1	31;18;1	31;18;1	Gelsolin	GSN	sp|P06396|GELS_HUMAN Gelsolin OS=Homo sapiens OX=9606 GN=GSN PE=1 SV=1;	3	31	31	31	21	26	24	26	28	21	26	24	26	28	21	26	24	26	28	53.8	53.8	53.8	85696	782	782;781;716	0	323.31	By MS/MS	By MS/MS	By MS/MS	By MS/MS	By MS/MS	41.6	45.8	47.4	48.8	51.2	122600000000	12104000000	13589000000	28537000000	31539000000
P06400	P06400	1	1	1	Retinoblastoma-associated protein	RB1	sp|P06400|RB_HUMAN Retinoblastoma-associated protein OS=Homo sapiens OX=9606 GN=RB1 PE=1 SV=2	1	1	1	1	0	0	0	0	1	0	0	0	0	1	0	0	0	0	1	1.5	1.5	1.5	106.16	928	928	0.0026932	21688					By MS/MS	0	0	0	0	1.5	0	0	0	0	0
P06454	P06454	3	3	3	Prothymosin alpha;Prothymosin alpha, N-terminally processed;Thymosin alpha-1	PTMA	sp|P06454|PTMA_HUMAN Prothymosin alpha OS=Homo sapiens OX=9606 GN=PTMA PE=1 SV=2	1	3	3	3	3	2	3	3	2	3	2	3	3	2	3	2	3	3	2	33.3	33.3	33.3	12203	111	111	0	15676	By MS/MS	By MS/MS	By MS/MS	By MS/MS	By MS/MS	33.3	24.3	33.3	33.3	24.3	625050000	193980000	192170000	90710000	57274000
P06576	P06576	22	22	22	ATP synthase subunit beta, mitochondrial	ATP5F1B	sp|P06576|ATPB_HUMAN ATP synthase subunit beta, mitochondrial OS=Homo sapiens OX=9606 GN=ATP5F1B PE=1 SV=3	1	22	22	22	21	21	20	20	19	21	21	20	20	19	21	21	20	20	19	69.6	69.6	69.6	56559	529	529	0	323.31	By MS/MS	By MS/MS	By MS/MS	By MS/MS	By MS/MS	64.5	66.9	60.7	62.4	55.6	38068000000	7474900000	5407200000	8261500000	8112500000
P06681	P06681	10	10	10	Complement C2;Complement C2b fragment;Complement C2a fragment	C2	sp|P06681|CO2_HUMAN Complement C2 OS=Homo sapiens OX=9606 GN=C2 PE=1 SV=2	1	10	10	10	7	8	0	0	0	7	8	0	0	0	7	8	0	0	0	17.2	17.2	17.2	83267	752	752	0	32109	By MS/MS	By MS/MS				11.7	14.4	0	0	0	280440000	133550000	146890000	0	0
P06702	P06702	15	15	15	Protein S100-A9	S100A9	sp|P06702|S10A9_HUMAN Protein S100-A9 OS=Homo sapiens OX=9606 GN=S100A9 PE=1 SV=1	1	15	15	15	10	10	14	13	15	10	10	14	13	15	10	10	14	13	15	93.9	93.9	93.9	13242	114	114	0	323.31	By MS/MS	By MS/MS	By MS/MS	By MS/MS	By MS/MS	82.5	82.5	93.9	93.9	93.9	498720000000	69572000000	68658000000	134710000000	112940000000
P06703	P06703	5	5	5	Protein S100-A6	S100A6	sp|P06703|S10A6_HUMAN Protein S100-A6 OS=Homo sapiens OX=9606 GN=S100A6 PE=1 SV=1	1	5	5	5	3	2	5	5	5	3	2	5	5	5	3	2	5	5	5	45.6	45.6	45.6	10.18	90	90	0	100.44	By MS/MS	By MS/MS	By MS/MS	By MS/MS	By MS/MS	35.6	16.7	45.6	45.6	45.6	31700000000	3695300000	4175500000	7977100000	7651500000
P06727	P06727	9	9	8	Apolipoprotein A-IV	APOA4	sp|P06727|APOA4_HUMAN Apolipoprotein A-IV OS=Homo sapiens OX=9606 GN=APOA4 PE=1 SV=4	1	9	9	8	8	7	0	0	0	8	7	0	0	0	7	7	0	0	0	27.3	27.3	24.5	45371	396	396	0	24418	By MS/MS	By MS/MS				24.5	21.2	0	0	0	775860000	421400000	354460000	0	0
P06730	P06730	4	4	4	Eukaryotic translation initiation factor 4E	EIF4E	sp|P06730|IF4E_HUMAN Eukaryotic translation initiation factor 4E OS=Homo sapiens OX=9606 GN=EIF4E PE=1 SV=2	1	4	4	4	1	3	3	2	3	1	3	3	2	3	1	3	3	2	3	19.8	19.8	19.8	25097	217	217	0	75317	By MS/MS	By MS/MS	By MS/MS	By MS/MS	By MS/MS	3.2	14.7	14.7	9.7	14.7	606680000	51821000	290650000	100520000	59090000
P06731	P06731	18	18	15	Carcinoembryonic antigen-related cell adhesion molecule 5	CEACAM5	sp|P06731|CEAM5_HUMAN Carcinoembryonic antigen-related cell adhesion molecule 5 OS=Homo sapiens OX=9606 GN=CEACAM5 PE=1 SV=3	1	18	18	15	12	13	13	15	13	12	13	13	15	13	10	10	10	12	10	41.6	41.6	36	76794	702	702	0	153.06	By MS/MS	By MS/MS	By MS/MS	By MS/MS	By MS/MS	30.9	32.3	30.2	34.3	28.9	24279000000	2046700000	1904900000	7705300000	7273400000
P06733	P06733	23	23	20	Alpha-enolase	ENO1	sp|P06733|ENOA_HUMAN Alpha-enolase OS=Homo sapiens OX=9606 GN=ENO1 PE=1 SV=2	1	23	23	20	16	18	22	22	23	16	18	22	22	23	13	16	19	19	20	69.4	69.4	60.8	47168	434	434	0	323.31	By MS/MS	By MS/MS	By MS/MS	By MS/MS	By MS/MS	56.9	61.8	68	68	69.4	177000000000	8381600000	10637000000	51525000000	52621000000
P06737	P06737	44	44	35	Glycogen phosphorylase, liver form	PYGL	sp|P06737|PYGL_HUMAN Glycogen phosphorylase, liver form OS=Homo sapiens OX=9606 GN=PYGL PE=1 SV=4	1	44	44	35	25	26	41	41	40	25	26	41	41	40	22	22	33	33	31	61.6	61.6	49.8	97147	847	847	0	323.31	By MS/MS	By MS/MS	By MS/MS	By MS/MS	By MS/MS	40.5	40	58.7	59.6	56.1	79416000000	1926700000	1883900000	25038000000	24843000000
P06744;Q8N196	P06744	25;1	25;1	19;1	Glucose-6-phosphate isomerase	GPI;SIX5	sp|P06744|G6PI_HUMAN Glucose-6-phosphate isomerase OS=Homo sapiens OX=9606 GN=GPI PE=1 SV=4	2	25	25	19	15	17	22	25	22	15	17	22	25	22	10	12	17	19	17	53.9	53.9	41.8	63146	558	558;739	0	323.31	By MS/MS	By MS/MS	By MS/MS	By MS/MS	By MS/MS	38.2	40.1	49.8	53.9	52.5	159330000000	4874900000	5212700000	49304000000	41382000000
P06748	P06748	7	7	7	Nucleophosmin	NPM1	sp|P06748|NPM_HUMAN Nucleophosmin OS=Homo sapiens OX=9606 GN=NPM1 PE=1 SV=2	1	7	7	7	2	4	5	5	7	2	4	5	5	7	2	4	5	5	7	34.7	34.7	34.7	32575	294	294	0	323.31	By MS/MS	By MS/MS	By MS/MS	By MS/MS	By MS/MS	13.6	21.1	28.6	28.6	34.7	11026000000	329730000	609880000	3088900000	2876700000
P06753	P06753	11	5	4	Tropomyosin alpha-3 chain	TPM3	sp|P06753|TPM3_HUMAN Tropomyosin alpha-3 chain OS=Homo sapiens OX=9606 GN=TPM3 PE=1 SV=2	1	11	5	4	7	7	9	10	10	4	3	3	4	4	3	3	3	4	4	32.3	18.6	15.8	32.95	285	285	0	31807	By MS/MS	By MS/MS	By MS/MS	By MS/MS	By MS/MS	23.5	20.7	24.9	29.5	29.5	8655800000	999100000	785830000	2300400000	2010100000
P06865	P06865	14	14	14	Beta-hexosaminidase subunit alpha	HEXA	sp|P06865|HEXA_HUMAN Beta-hexosaminidase subunit alpha OS=Homo sapiens OX=9606 GN=HEXA PE=1 SV=2	1	14	14	14	8	9	12	11	8	8	9	12	11	8	8	9	12	11	8	31.6	31.6	31.6	60702	529	529	0	45168	By MS/MS	By MS/MS	By MS/MS	By MS/MS	By MS/MS	17	22.5	23.6	21.9	16.3	3630800000	673990000	676370000	782510000	777000000
P06870	P06870	8	8	8	Kallikrein-1	KLK1	sp|P06870|KLK1_HUMAN Kallikrein-1 OS=Homo sapiens OX=9606 GN=KLK1 PE=1 SV=2	1	8	8	8	7	8	2	6	2	7	8	2	6	2	7	8	2	6	2	51.1	51.1	51.1	28889	262	262	0	42627	By MS/MS	By MS/MS	By MS/MS	By MS/MS	By MS/MS	51.1	51.1	8.8	35.5	10.3	17388000000	6471400000	10428000000	84191000	196580000
Q16778;P33778;P23527;P06899;Q8N257;Q6DRA6;Q6DN03	Q16778;P33778;P23527;P06899;Q8N257	7;7;7;7;4;1;1	1;1;1;1;1;1;1	1;1;1;1;1;1;1	Histone H2B type 2-E;Histone H2B type 1-B;Histone H2B type 1-O;Histone H2B type 1-J;Histone H2B type 3-B	H2BC21;H2BC3;H2BC17;H2BC11;H2BU1;H2BC19P;H2BC20P	sp|Q16778|H2B2E_HUMAN Histone H2B type 2-E OS=Homo sapiens OX=9606 GN=H2BC21 PE=1 SV=3;sp|P33778|H2B1B_HUMAN Histone H2B type 1-B OS=Homo sapiens OX=9606 GN=H2BC3 PE=1 SV=2;sp|P23527|H2B1O_HUMAN Histone H2B type 1-O OS=Homo sapiens OX=9606 GN=H2BC17 PE=1 S	7	7	1	1	5	5	5	6	7	1	1	1	1	1	1	1	1	1	1	45.2	7.1	7.1	13.92	126	126;126;126;126;126;164;193	0.0093	14879	By MS/MS	By MS/MS	By MS/MS	By MS/MS	By MS/MS	40.5	40.5	40.5	45.2	45.2	22038000000	495510000	391870000	8262300000	5581500000
P07099	P07099	13	13	13	Epoxide hydrolase 1	EPHX1	sp|P07099|HYEP_HUMAN Epoxide hydrolase 1 OS=Homo sapiens OX=9606 GN=EPHX1 PE=1 SV=1	1	13	13	13	9	10	10	8	8	9	10	10	8	8	9	10	10	8	8	37.6	37.6	37.6	52948	455	455	0	35713	By MS/MS	By MS/MS	By MS/MS	By MS/MS	By MS/MS	29.7	31.6	25.1	21.5	21.5	3675900000	742750000	845560000	816260000	639570000
P07108	P07108	3	3	3	Acyl-CoA-binding protein	DBI	sp|P07108|ACBP_HUMAN Acyl-CoA-binding protein OS=Homo sapiens OX=9606 GN=DBI PE=1 SV=2	1	3	3	3	2	2	3	3	3	2	2	3	3	3	2	2	3	3	3	50.6	50.6	50.6	10044	87	87	0	99484	By MS/MS	By MS/MS	By MS/MS	By MS/MS	By MS/MS	32.2	32.2	50.6	50.6	50.6	1289200000	161450000	199560000	305210000	298790000
P07195	P07195	15	13	13	L-lactate dehydrogenase B chain	LDHB	sp|P07195|LDHB_HUMAN L-lactate dehydrogenase B chain OS=Homo sapiens OX=9606 GN=LDHB PE=1 SV=2	1	15	13	13	9	12	15	14	13	8	11	13	12	12	8	11	13	12	12	50.3	42.8	42.8	36638	334	334	0	323.31	By MS/MS	By MS/MS	By MS/MS	By MS/MS	By MS/MS	32	43.7	50.3	47.6	43.7	25447000000	1638800000	2335000000	6437900000	6422200000
P07203	P07203	10	10	10	Glutathione peroxidase 1	GPX1	sp|P07203|GPX1_HUMAN Glutathione peroxidase 1 OS=Homo sapiens OX=9606 GN=GPX1 PE=1 SV=4	1	10	10	10	7	7	7	6	7	7	7	7	6	7	7	7	7	6	7	61.1	61.1	61.1	22088	203	203	0	21859	By MS/MS	By MS/MS	By MS/MS	By MS/MS	By MS/MS	36.9	44.8	37.4	33.5	36	1369800000	327600000	327720000	158700000	248550000
P07205	P07205	6	1	1	Phosphoglycerate kinase 2	PGK2	sp|P07205|PGK2_HUMAN Phosphoglycerate kinase 2 OS=Homo sapiens OX=9606 GN=PGK2 PE=1 SV=3	1	6	1	1	5	5	5	5	6	0	0	0	0	1	0	0	0	0	1	18	3.8	3.8	44796	417	417	0.0029372	20928	By matching	By matching	By matching	By matching	By MS/MS	14.1	14.1	14.1	14.1	18	52187000	0	0	0	0
P07225;CON__P07224	P07225	8;2	8;2	8;2	Vitamin K-dependent protein S	PROS1	sp|P07225|PROS_HUMAN Vitamin K-dependent protein S OS=Homo sapiens OX=9606 GN=PROS1 PE=1 SV=1	2	8	8	8	2	3	8	6	6	2	3	8	6	6	2	3	8	6	6	13.8	13.8	13.8	75122	676	676;675	0	18873	By MS/MS	By MS/MS	By MS/MS	By MS/MS	By MS/MS	3.8	5.3	13.8	10.2	8.9	632470000	111080000	73821000	168080000	138690000
P07237	P07237	28	28	28	Protein disulfide-isomerase	P4HB	sp|P07237|PDIA1_HUMAN Protein disulfide-isomerase OS=Homo sapiens OX=9606 GN=P4HB PE=1 SV=3	1	28	28	28	24	25	26	28	26	24	25	26	28	26	24	25	26	28	26	57.3	57.3	57.3	57116	508	508	0	323.31	By MS/MS	By MS/MS	By MS/MS	By MS/MS	By MS/MS	53.1	54.9	55.3	57.3	55.7	89051000000	11892000000	11992000000	20237000000	20317000000
P07305	P07305	4	4	4	Histone H1.0;Histone H1.0, N-terminally processed	H1-0	sp|P07305|H10_HUMAN Histone H1.0 OS=Homo sapiens OX=9606 GN=H1-0 PE=1 SV=3	1	4	4	4	2	3	1	2	1	2	3	1	2	1	2	3	1	2	1	20.6	20.6	20.6	20863	194	194	0	54784	By MS/MS	By MS/MS	By MS/MS	By MS/MS	By MS/MS	10.8	16.5	5.2	11.9	5.2	1771900000	494720000	325940000	10440000	928120000
P07332;P16591	P07332	23;2	23;2	23;2	Tyrosine-protein kinase Fes/Fps	FES;FER	sp|P07332|FES_HUMAN Tyrosine-protein kinase Fes/Fps OS=Homo sapiens OX=9606 GN=FES PE=1 SV=3	2	23	23	23	0	0	22	21	23	0	0	22	21	23	0	0	22	21	23	37.3	37.3	37.3	93495	822	822;822	0	124.43			By MS/MS	By MS/MS	By MS/MS	0	0	35	33.9	37.3	4201500000	0	0	1422600000	1279600000
P07339	P07339	17	17	17	Cathepsin D;Cathepsin D light chain;Cathepsin D heavy chain	CTSD	sp|P07339|CATD_HUMAN Cathepsin D OS=Homo sapiens OX=9606 GN=CTSD PE=1 SV=1	1	17	17	17	16	17	14	14	14	16	17	14	14	14	16	17	14	14	14	54.6	54.6	54.6	44552	412	412	0	323.31	By MS/MS	By MS/MS	By MS/MS	By MS/MS	By MS/MS	52.7	54.6	44.2	43.4	44.2	32969000000	10687000000	14716000000	2513900000	2193300000
P07355;A6NMY6	P07355;A6NMY6	25;18	25;18	25;18	Annexin A2;Putative annexin A2-like protein	ANXA2;ANXA2P2	sp|P07355|ANXA2_HUMAN Annexin A2 OS=Homo sapiens OX=9606 GN=ANXA2 PE=1 SV=2;sp|A6NMY6|AXA2L_HUMAN Putative annexin A2-like protein OS=Homo sapiens OX=9606 GN=ANXA2P2 PE=5 SV=2	2	25	25	25	24	25	19	17	16	24	25	19	17	16	24	25	19	17	16	70.8	70.8	70.8	38604	339	339;339	0	323.31	By MS/MS	By MS/MS	By MS/MS	By MS/MS	By MS/MS	67.8	70.8	60.5	55.8	52.5	111850000000	51658000000	56260000000	1297100000	1306700000
P07357	P07357	3	3	3	Complement component C8 alpha chain	C8A	sp|P07357|CO8A_HUMAN Complement component C8 alpha chain OS=Homo sapiens OX=9606 GN=C8A PE=1 SV=2	1	3	3	3	0	1	2	2	2	0	1	2	2	2	0	1	2	2	2	8.9	8.9	8.9	65163	584	584	0	54335		By MS/MS	By MS/MS	By MS/MS	By MS/MS	0	3.1	5.8	5.8	5.8	202020000	0	17201000	27427000	61851000
P07358	P07358	5	5	5	Complement component C8 beta chain	C8B	sp|P07358|CO8B_HUMAN Complement component C8 beta chain OS=Homo sapiens OX=9606 GN=C8B PE=1 SV=3	1	5	5	5	0	0	2	3	1	0	0	2	3	1	0	0	2	3	1	12	12	12	67046	591	591	0	37479			By MS/MS	By MS/MS	By MS/MS	0	0	4.4	7.6	3.2	49971000	0	0	37533000	0
P07360	P07360	2	2	2	Complement component C8 gamma chain	C8G	sp|P07360|CO8G_HUMAN Complement component C8 gamma chain OS=Homo sapiens OX=9606 GN=C8G PE=1 SV=3	1	2	2	2	0	0	2	1	1	0	0	2	1	1	0	0	2	1	1	15.8	15.8	15.8	22277	202	202	0.0005677	26854			By MS/MS	By MS/MS	By MS/MS	0	0	15.8	7.4	7.4	157860000	0	0	68204000	40712000
P07384	P07384	32	32	32	Calpain-1 catalytic subunit	CAPN1	sp|P07384|CAN1_HUMAN Calpain-1 catalytic subunit OS=Homo sapiens OX=9606 GN=CAPN1 PE=1 SV=1	1	32	32	32	23	24	26	23	25	23	24	26	23	25	23	24	26	23	25	54.8	54.8	54.8	81889	714	714	0	323.31	By MS/MS	By MS/MS	By MS/MS	By MS/MS	By MS/MS	40.3	43.4	42.7	41.3	42.3	22988000000	4579300000	4189600000	4013600000	4306700000
P07437;A6NNZ2;CON__ENSEMBL:ENSBTAP00000025008;Q9H4B7	P07437	23;7;4;4	6;0;0;0	5;0;0;0	Tubulin beta chain	TUBB;TUBB8B;TUBB1	sp|P07437|TBB5_HUMAN Tubulin beta chain OS=Homo sapiens OX=9606 GN=TUBB PE=1 SV=2	4	23	6	5	17	19	23	21	21	3	5	6	5	6	3	4	5	4	5	62.8	20.7	17.3	49.67	444	444;444;536;451	0	131.42	By MS/MS	By MS/MS	By MS/MS	By MS/MS	By MS/MS	51.8	61.3	62.8	56.8	62.8	17716000000	1259300000	1237200000	4438600000	4562100000
P07476	P07476	26	26	26	Involucrin	IVL	sp|P07476|INVO_HUMAN Involucrin OS=Homo sapiens OX=9606 GN=IVL PE=1 SV=2	1	26	26	26	22	25	1	0	0	22	25	1	0	0	22	25	1	0	0	66.8	66.8	66.8	68478	585	585	0	323.31	By MS/MS	By MS/MS	By MS/MS			53.2	65.3	1.7	0	0	13563000000	6625600000	6925300000	12329000	0
P07602	P07602	25	25	25	Prosaposin;Saposin-A;Saposin-B-Val;Saposin-B;Saposin-C;Saposin-D	PSAP	sp|P07602|SAP_HUMAN Prosaposin OS=Homo sapiens OX=9606 GN=PSAP PE=1 SV=2	1	25	25	25	19	21	13	13	14	19	21	13	13	14	19	21	13	13	14	58.4	58.4	58.4	58112	524	524	0	146.3	By MS/MS	By MS/MS	By MS/MS	By MS/MS	By MS/MS	46.6	46.6	29.4	29.4	30.9	24354000000	5227300000	6675300000	4072500000	4177500000
P07686	P07686	14	14	14	Beta-hexosaminidase subunit beta;Beta-hexosaminidase subunit beta chain B;Beta-hexosaminidase subunit beta chain A	HEXB	sp|P07686|HEXB_HUMAN Beta-hexosaminidase subunit beta OS=Homo sapiens OX=9606 GN=HEXB PE=1 SV=3	1	14	14	14	12	12	12	11	10	12	12	12	11	10	12	12	12	11	10	33.1	33.1	33.1	63111	556	556	0	115.4	By MS/MS	By MS/MS	By MS/MS	By MS/MS	By MS/MS	28.1	26.4	30	27	23.7	4439900000	1048200000	1468500000	727990000	533740000
P07711	P07711	7	7	7	Cathepsin L1;Cathepsin L1 heavy chain;Cathepsin L1 light chain	CTSL	sp|P07711|CATL1_HUMAN Procathepsin L OS=Homo sapiens OX=9606 GN=CTSL PE=1 SV=2	1	7	7	7	7	6	1	1	2	7	6	1	1	2	7	6	1	1	2	29.1	29.1	29.1	37564	333	333	0	18.01	By MS/MS	By MS/MS	By MS/MS	By MS/MS	By MS/MS	29.1	24.9	3	3	7.2	1828100000	684750000	715230000	151550000	120240000
P07737;CON__P02584	P07737	11;4	11;4	11;4	Profilin-1	PFN1	sp|P07737|PROF1_HUMAN Profilin-1 OS=Homo sapiens OX=9606 GN=PFN1 PE=1 SV=2	2	11	11	11	8	9	11	11	10	8	9	11	11	10	8	9	11	11	10	90.7	90.7	90.7	15054	140	140;140	0	223.8	By MS/MS	By MS/MS	By MS/MS	By MS/MS	By MS/MS	80	87.1	90.7	90.7	89.3	188350000000	10880000000	12856000000	55636000000	47345000000
P07738	P07738	5	5	5	Bisphosphoglycerate mutase	BPGM	sp|P07738|PMGE_HUMAN Bisphosphoglycerate mutase OS=Homo sapiens OX=9606 GN=BPGM PE=1 SV=2	1	5	5	5	3	3	2	3	1	3	3	2	3	1	3	3	2	3	1	30.1	30.1	30.1	30005	259	259	0	15846	By MS/MS	By MS/MS	By MS/MS	By MS/MS	By MS/MS	20.5	17	8.9	17.8	4.6	207290000	25776000	98164000	34867000	38562000
P07741	P07741	9	9	9	Adenine phosphoribosyltransferase	APRT	sp|P07741|APT_HUMAN Adenine phosphoribosyltransferase OS=Homo sapiens OX=9606 GN=APRT PE=1 SV=2	1	9	9	9	7	8	7	9	9	7	8	7	9	9	7	8	7	9	9	62.8	62.8	62.8	19608	180	180	0	94107	By MS/MS	By MS/MS	By MS/MS	By MS/MS	By MS/MS	53.9	58.3	45.6	62.8	62.8	4263400000	405450000	540030000	952670000	1183900000
P07814	P07814	31	31	31	Bifunctional glutamate/proline--tRNA ligase;Glutamate--tRNA ligase;Proline--tRNA ligase	EPRS1	sp|P07814|SYEP_HUMAN Bifunctional glutamate/proline--tRNA ligase OS=Homo sapiens OX=9606 GN=EPRS1 PE=1 SV=5	1	31	31	31	20	20	12	14	16	20	20	12	14	16	20	20	12	14	16	29.9	29.9	29.9	170.59	1512	1512	0	99671	By MS/MS	By MS/MS	By MS/MS	By MS/MS	By MS/MS	19.3	18.5	12.1	13	14.8	2511100000	732470000	639550000	324510000	294350000
P07858	P07858	16	16	16	Cathepsin B;Cathepsin B light chain;Cathepsin B heavy chain	CTSB	sp|P07858|CATB_HUMAN Cathepsin B OS=Homo sapiens OX=9606 GN=CTSB PE=1 SV=3	1	16	16	16	13	15	8	7	5	13	15	8	7	5	13	15	8	7	5	60.5	60.5	60.5	37821	339	339	0	323.31	By MS/MS	By MS/MS	By MS/MS	By MS/MS	By MS/MS	50.7	59.9	35.4	30.1	22.1	9191700000	3194500000	4479200000	501390000	536760000
P07900;Q14568;Q58FG0	P07900	36;6;4	36;6;4	22;2;2	Heat shock protein HSP 90-alpha	HSP90AA1;HSP90AA2P;HSP90AA5P	sp|P07900|HS90A_HUMAN Heat shock protein HSP 90-alpha OS=Homo sapiens OX=9606 GN=HSP90AA1 PE=1 SV=5	3	36	36	22	28	30	31	31	29	28	30	31	31	29	19	19	19	19	18	50.5	50.5	33.2	84659	732	732;343;334	0	323.31	By MS/MS	By MS/MS	By MS/MS	By MS/MS	By MS/MS	43.2	47.8	45.4	43.4	38.7	62597000000	12129000000	10812000000	11664000000	12452000000
P07902	P07902	4	4	4	Galactose-1-phosphate uridylyltransferase	GALT	sp|P07902|GALT_HUMAN Galactose-1-phosphate uridylyltransferase OS=Homo sapiens OX=9606 GN=GALT PE=1 SV=3	1	4	4	4	0	0	1	1	3	0	0	1	1	3	0	0	1	1	3	12.4	12.4	12.4	43363	379	379	0	38363			By MS/MS	By matching	By MS/MS	0	0	2.6	2.4	9.8	124120000	0	0	0	43094000
P07910;P0DMR1;O60812;B7ZW38;B2RXH8	P07910;P0DMR1;O60812;B7ZW38;B2RXH8	7;5;5;5;5	7;5;5;5;5	7;5;5;5;5	Heterogeneous nuclear ribonucleoproteins C1/C2;Heterogeneous nuclear ribonucleoprotein C-like 4;Heterogeneous nuclear ribonucleoprotein C-like 1;Heterogeneous nuclear ribonucleoprotein C-like 3;Heterogeneous nuclear ribonucleoprotein C-like 2	HNRNPC;HNRNPCL4;HNRNPCL1;HNRNPCL3;HNRNPCL2	sp|P07910|HNRPC_HUMAN Heterogeneous nuclear ribonucleoproteins C1/C2 OS=Homo sapiens OX=9606 GN=HNRNPC PE=1 SV=4;sp|P0DMR1|HNRC4_HUMAN Heterogeneous nuclear ribonucleoprotein C-like 4 OS=Homo sapiens OX=9606 GN=HNRNPCL4 PE=3 SV=1;sp|O60812|HNRC1_HUMAN Hete	5	7	7	7	7	4	5	6	6	7	4	5	6	6	7	4	5	6	6	21.9	21.9	21.9	33.67	306	306;293;293;293;293	0	24583	By MS/MS	By MS/MS	By MS/MS	By MS/MS	By MS/MS	21.9	12.4	18.6	21.9	21.9	8205400000	582590000	438550000	1922300000	2510600000
P07948	P07948	22	22	19	Tyrosine-protein kinase Lyn	LYN	sp|P07948|LYN_HUMAN Tyrosine-protein kinase Lyn OS=Homo sapiens OX=9606 GN=LYN PE=1 SV=3	1	22	22	19	2	2	21	21	21	2	2	21	21	21	2	1	18	18	18	54.7	54.7	49.8	58573	512	512	0	200.85	By MS/MS	By MS/MS	By MS/MS	By MS/MS	By MS/MS	4.7	4.5	51.8	52.5	52.5	11553000000	106170000	75718000	3822300000	3574600000
P07949	P07949	1	1	1	Proto-oncogene tyrosine-protein kinase receptor Ret;Soluble RET kinase fragment;Extracellular cell-membrane anchored RET cadherin 120 kDa fragment	RET	sp|P07949|RET_HUMAN Proto-oncogene tyrosine-protein kinase receptor Ret OS=Homo sapiens OX=9606 GN=RET PE=1 SV=3	1	1	1	1	0	0	1	1	1	0	0	1	1	1	0	0	1	1	1	1.9	1.9	1.9	124.32	1114	1114	0.0099854	14595			By matching	By MS/MS	By MS/MS	0	0	1.9	1.9	1.9	212600000	0	0	59253000	71172000
P07954	P07954	11	11	11	Fumarate hydratase, mitochondrial	FH	sp|P07954|FUMH_HUMAN Fumarate hydratase, mitochondrial OS=Homo sapiens OX=9606 GN=FH PE=1 SV=3	1	11	11	11	8	7	7	7	8	8	7	7	7	8	8	7	7	7	8	34.9	34.9	34.9	54636	510	510	0	36917	By MS/MS	By MS/MS	By MS/MS	By MS/MS	By MS/MS	29	22.4	22.9	22.9	26.1	1761300000	188780000	305030000	282320000	325180000
P07988	P07988	16	16	16	Pulmonary surfactant-associated protein B	SFTPB	sp|P07988|PSPB_HUMAN Pulmonary surfactant-associated protein B OS=Homo sapiens OX=9606 GN=SFTPB PE=1 SV=3	1	16	16	16	14	16	0	0	0	14	16	0	0	0	14	16	0	0	0	52.2	52.2	52.2	42117	381	381	0	269.39	By MS/MS	By MS/MS				46.5	52.2	0	0	0	16433000000	6788000000	9645400000	0	0
P07996;CON__Q28194;P35442;P49746	P07996;CON__Q28194	37;28;2;1	37;28;2;1	37;28;2;1	Thrombospondin-1	THBS1;THBS2;THBS3	sp|P07996|TSP1_HUMAN Thrombospondin-1 OS=Homo sapiens OX=9606 GN=THBS1 PE=1 SV=2;	4	37	37	37	26	31	0	0	1	26	31	0	0	1	26	31	0	0	1	44.4	44.4	44.4	129.38	1170	1170;1170;1172;956	0	185.62	By MS/MS	By MS/MS			By MS/MS	29.2	37.4	0	0	1.2	3887900000	1856000000	2031900000	0	0
P07998	P07998	4	4	4	Ribonuclease pancreatic	RNASE1	sp|P07998|RNAS1_HUMAN Ribonuclease pancreatic OS=Homo sapiens OX=9606 GN=RNASE1 PE=1 SV=4	1	4	4	4	4	4	1	0	1	4	4	1	0	1	4	4	1	0	1	49.4	49.4	49.4	17644	156	156	0	323.31	By MS/MS	By MS/MS	By MS/MS		By MS/MS	49.4	49.4	13.5	0	13.5	2015300000	1068600000	885440000	22861000	0
P08118	P08118	2	2	2	Beta-microseminoprotein	MSMB	sp|P08118|MSMB_HUMAN Beta-microseminoprotein OS=Homo sapiens OX=9606 GN=MSMB PE=1 SV=1	1	2	2	2	2	2	1	1	1	2	2	1	1	1	2	2	1	1	1	39.5	39.5	39.5	12865	114	114	0	63903	By MS/MS	By MS/MS	By MS/MS	By MS/MS	By MS/MS	39.5	39.5	7.9	7.9	7.9	3844500000	1069400000	1512700000	407140000	378060000
P08133	P08133	43	43	43	Annexin A6	ANXA6	sp|P08133|ANXA6_HUMAN Annexin A6 OS=Homo sapiens OX=9606 GN=ANXA6 PE=1 SV=3	1	43	43	43	6	13	40	42	42	6	13	40	42	42	6	13	40	42	42	68.8	68.8	68.8	75872	673	673	0	323.31	By MS/MS	By MS/MS	By MS/MS	By MS/MS	By MS/MS	11.6	26.9	66.4	67.8	68.8	136740000000	483120000	617860000	42858000000	43769000000
P08174	P08174	6	6	6	Complement decay-accelerating factor	CD55	sp|P08174|DAF_HUMAN Complement decay-accelerating factor OS=Homo sapiens OX=9606 GN=CD55 PE=1 SV=4	1	6	6	6	5	6	3	5	4	5	6	3	5	4	5	6	3	5	4	22.3	22.3	22.3	41.4	381	381	0	19875	By MS/MS	By MS/MS	By MS/MS	By MS/MS	By MS/MS	16	22.3	11.5	16	13.9	1518400000	452390000	511700000	133960000	220140000
P08185	P08185	7	7	7	Corticosteroid-binding globulin	SERPINA6	sp|P08185|CBG_HUMAN Corticosteroid-binding globulin OS=Homo sapiens OX=9606 GN=SERPINA6 PE=1 SV=1	1	7	7	7	1	3	7	7	7	1	3	7	7	7	1	3	7	7	7	20.2	20.2	20.2	45.14	405	405	0	26159	By MS/MS	By MS/MS	By MS/MS	By MS/MS	By MS/MS	2.5	7.7	20.2	20.2	20.2	2497400000	25821000	46591000	771700000	737850000
P08195	P08195	5	5	5	4F2 cell-surface antigen heavy chain	SLC3A2	sp|P08195|4F2_HUMAN 4F2 cell-surface antigen heavy chain OS=Homo sapiens OX=9606 GN=SLC3A2 PE=1 SV=3	1	5	5	5	3	1	2	2	3	3	1	2	2	3	3	1	2	2	3	11.4	11.4	11.4	67993	630	630	0	85986	By MS/MS	By MS/MS	By MS/MS	By MS/MS	By MS/MS	7.1	1.9	5.1	4.3	6.2	162660000	56622000	18582000	8661400	23815000
P08236	P08236	13	13	13	Beta-glucuronidase	GUSB	sp|P08236|BGLR_HUMAN Beta-glucuronidase OS=Homo sapiens OX=9606 GN=GUSB PE=1 SV=2	1	13	13	13	7	5	12	11	11	7	5	12	11	11	7	5	12	11	11	28.3	28.3	28.3	74731	651	651	0	36069	By MS/MS	By MS/MS	By MS/MS	By MS/MS	By MS/MS	15.1	12.7	24.3	24.3	21.7	4798100000	289940000	241140000	1584500000	1335400000
P08237	P08237	4	2	2	ATP-dependent 6-phosphofructokinase, muscle type	PFKM	sp|P08237|PFKAM_HUMAN ATP-dependent 6-phosphofructokinase, muscle type OS=Homo sapiens OX=9606 GN=PFKM PE=1 SV=2	1	4	2	2	2	3	2	2	2	0	1	1	0	1	0	1	1	0	1	6.4	4.1	4.1	85182	780	780	0	63464	By matching	By MS/MS	By MS/MS	By matching	By MS/MS	2.3	4.2	3.3	2.3	3.3	566660000	0	19835000	255970000	0
P08238;Q58FF7	P08238	36;14	23;7	19;6	Heat shock protein HSP 90-beta	HSP90AB1;HSP90AB3P	sp|P08238|HS90B_HUMAN Heat shock protein HSP 90-beta OS=Homo sapiens OX=9606 GN=HSP90AB1 PE=1 SV=4	2	36	23	19	25	29	33	31	29	16	19	21	20	19	13	16	17	16	15	50.8	34.3	28.3	83263	724	724;597	0	323.31	By MS/MS	By MS/MS	By MS/MS	By MS/MS	By MS/MS	38.4	47.1	49.7	47.2	42.4	25657000000	4643900000	4811700000	5324600000	5456200000
P08240	P08240	7	7	7	Signal recognition particle receptor subunit alpha	SRPRA	sp|P08240|SRPRA_HUMAN Signal recognition particle receptor subunit alpha OS=Homo sapiens OX=9606 GN=SRPRA PE=1 SV=2	1	7	7	7	3	3	5	3	4	3	3	5	3	4	3	3	5	3	4	15.5	15.5	15.5	69.81	638	638	0	19284	By MS/MS	By MS/MS	By MS/MS	By MS/MS	By MS/MS	7.4	8.2	11.8	5	7.2	505230000	67094000	81777000	176170000	81759000
P08243	P08243	2	2	2	Asparagine synthetase [glutamine-hydrolyzing]	ASNS	sp|P08243|ASNS_HUMAN Asparagine synthetase [glutamine-hydrolyzing] OS=Homo sapiens OX=9606 GN=ASNS PE=1 SV=4	1	2	2	2	0	0	1	2	1	0	0	1	2	1	0	0	1	2	1	4.5	4.5	4.5	64369	561	561	0.0055994	1741			By MS/MS	By MS/MS	By matching	0	0	2.5	4.5	2.5	88931000	0	0	16499000	35137000
P08246	P08246	12	12	12	Neutrophil elastase	ELANE	sp|P08246|ELNE_HUMAN Neutrophil elastase OS=Homo sapiens OX=9606 GN=ELANE PE=1 SV=1	1	12	12	12	4	6	9	11	12	4	6	9	11	12	4	6	9	11	12	55.4	55.4	55.4	28518	267	267	0	323.31	By MS/MS	By MS/MS	By MS/MS	By MS/MS	By MS/MS	27.3	40.8	52.4	55.4	55.4	255800000000	1492900000	2619100000	57832000000	97879000000
P08294	P08294	3	3	3	Extracellular superoxide dismutase [Cu-Zn]	SOD3	sp|P08294|SODE_HUMAN Extracellular superoxide dismutase [Cu-Zn] OS=Homo sapiens OX=9606 GN=SOD3 PE=1 SV=2	1	3	3	3	3	3	0	0	1	3	3	0	0	1	3	3	0	0	1	15.4	15.4	15.4	25851	240	240	0	52906	By MS/MS	By MS/MS			By MS/MS	15.4	15.4	0	0	5.4	789470000	367500000	421970000	0	0
P08311	P08311	16	16	16	Cathepsin G	CTSG	sp|P08311|CATG_HUMAN Cathepsin G OS=Homo sapiens OX=9606 GN=CTSG PE=1 SV=2	1	16	16	16	8	10	14	14	14	8	10	14	14	14	8	10	14	14	14	58	58	58	28837	255	255	0	323.31	By MS/MS	By MS/MS	By MS/MS	By MS/MS	By MS/MS	40.8	45.5	57.6	51	54.1	203770000000	2669600000	2356600000	71531000000	62324000000
P08473	P08473	16	16	16	Neprilysin	MME	sp|P08473|NEP_HUMAN Neprilysin OS=Homo sapiens OX=9606 GN=MME PE=1 SV=2	1	16	16	16	0	0	12	11	9	0	0	12	11	9	0	0	12	11	9	28.3	28.3	28.3	85513	750	750	0	43445			By MS/MS	By MS/MS	By MS/MS	0	0	20.9	19.3	16.5	1042200000	0	0	379260000	381930000
P08493	P08493	2	2	2	Matrix Gla protein	MGP	sp|P08493|MGP_HUMAN Matrix Gla protein OS=Homo sapiens OX=9606 GN=MGP PE=1 SV=2	1	2	2	2	2	2	0	0	0	2	2	0	0	0	2	2	0	0	0	23.3	23.3	23.3	12353	103	103	0	39455	By MS/MS	By MS/MS				23.3	23.3	0	0	0	3200900000	1552300000	1648600000	0	0
P08519	P08519	4	3	3	Apolipoprotein(a)	LPA	sp|P08519|APOA_HUMAN Apolipoprotein(a) OS=Homo sapiens OX=9606 GN=LPA PE=1 SV=1	1	4	3	3	0	1	3	3	3	0	0	3	3	3	0	0	3	3	3	9.2	8.9	8.9	501.31	4548	4548	0	78305		By matching	By MS/MS	By MS/MS	By MS/MS	0	0.3	8.9	8.9	8.9	239920000	0	0	67367000	64907000
P08559;P29803	P08559	10;2	10;2	10;2	Pyruvate dehydrogenase E1 component subunit alpha, somatic form, mitochondrial	PDHA1;PDHA2	sp|P08559|ODPA_HUMAN Pyruvate dehydrogenase E1 component subunit alpha, somatic form, mitochondrial OS=Homo sapiens OX=9606 GN=PDHA1 PE=1 SV=3	2	10	10	10	2	5	6	6	9	2	5	6	6	9	2	5	6	6	9	36.7	36.7	36.7	43295	390	390;388	0	52626	By MS/MS	By MS/MS	By MS/MS	By MS/MS	By MS/MS	4.9	13.8	19.5	19.5	33.3	1020600000	78706000	133080000	241640000	225490000
P08567	P08567	9	9	9	Pleckstrin	PLEK	sp|P08567|PLEK_HUMAN Pleckstrin OS=Homo sapiens OX=9606 GN=PLEK PE=1 SV=3	1	9	9	9	2	2	8	9	8	2	2	8	9	8	2	2	8	9	8	39.4	39.4	39.4	40124	350	350	0	112.23	By MS/MS	By MS/MS	By MS/MS	By MS/MS	By MS/MS	11.1	14	32.3	39.4	32.3	8092400000	53885000	68826000	3165900000	2846000000
P08571	P08571	7	7	7	Monocyte differentiation antigen CD14;Monocyte differentiation antigen CD14, urinary form;Monocyte differentiation antigen CD14, membrane-bound form	CD14	sp|P08571|CD14_HUMAN Monocyte differentiation antigen CD14 OS=Homo sapiens OX=9606 GN=CD14 PE=1 SV=2	1	7	7	7	4	7	2	2	3	4	7	2	2	3	4	7	2	2	3	27.2	27.2	27.2	40076	375	375	0	39192	By MS/MS	By MS/MS	By MS/MS	By MS/MS	By MS/MS	14.4	27.2	9.6	7.5	12.3	2768600000	944370000	1575000000	69672000	66595000
P08574	P08574	2	2	2	Cytochrome c1, heme protein, mitochondrial	CYC1	sp|P08574|CY1_HUMAN Cytochrome c1, heme protein, mitochondrial OS=Homo sapiens OX=9606 GN=CYC1 PE=1 SV=3	1	2	2	2	1	1	2	2	2	1	1	2	2	2	1	1	2	2	2	7.7	7.7	7.7	35422	325	325	0	41773	By MS/MS	By MS/MS	By MS/MS	By MS/MS	By MS/MS	3.7	3.7	7.7	7.7	7.7	427310000	53229000	85201000	75839000	87763000
P08575	P08575	47	47	47	Receptor-type tyrosine-protein phosphatase C	PTPRC	sp|P08575|PTPRC_HUMAN Receptor-type tyrosine-protein phosphatase C OS=Homo sapiens OX=9606 GN=PTPRC PE=1 SV=3	1	47	47	47	2	2	43	46	44	2	2	43	46	44	2	2	43	46	44	45.3	45.3	45.3	147.48	1306	1306	0	323.31	By MS/MS	By MS/MS	By MS/MS	By MS/MS	By MS/MS	2.1	1.8	41.3	43.9	42.2	25804000000	29167000	43198000	7768300000	8747100000
P08582	P08582	2	2	2	Melanotransferrin	MELTF	sp|P08582|TRFM_HUMAN Melanotransferrin OS=Homo sapiens OX=9606 GN=MELTF PE=1 SV=2	1	2	2	2	2	2	0	0	0	2	2	0	0	0	2	2	0	0	0	3.7	3.7	3.7	80214	738	738	0.0008401	25856	By MS/MS	By MS/MS				3.7	3.7	0	0	0	172890000	70871000	102020000	0	0
P08603;Q02985	P08603	41;1	41;1	40;1	Complement factor H	CFH;CFHR3	sp|P08603|CFAH_HUMAN Complement factor H OS=Homo sapiens OX=9606 GN=CFH PE=1 SV=4	2	41	41	40	32	34	6	12	9	32	34	6	12	9	31	33	6	11	9	44.9	44.9	44	139.09	1231	1231;330	0	277.64	By MS/MS	By MS/MS	By MS/MS	By MS/MS	By MS/MS	35.7	39.6	6	12.8	9.5	6740400000	2632700000	2939300000	236400000	407900000
P08621	P08621	3	3	3	U1 small nuclear ribonucleoprotein 70 kDa	SNRNP70	sp|P08621|RU17_HUMAN U1 small nuclear ribonucleoprotein 70 kDa OS=Homo sapiens OX=9606 GN=SNRNP70 PE=1 SV=2	1	3	3	3	1	1	3	3	2	1	1	3	3	2	1	1	3	3	2	9.6	9.6	9.6	51556	437	437	0	63683	By MS/MS	By MS/MS	By MS/MS	By MS/MS	By MS/MS	3.4	3.4	9.6	9.6	7.1	178890000	10983000	16521000	47829000	57063000
P08631;Q9H6Q3	P08631	20;1	17;1	17;1	Tyrosine-protein kinase HCK	HCK;SLA2	sp|P08631|HCK_HUMAN Tyrosine-protein kinase HCK OS=Homo sapiens OX=9606 GN=HCK PE=1 SV=5	2	20	17	17	1	1	20	20	20	1	0	17	17	17	1	0	17	17	17	51	46.2	46.2	59599	526	526;261	0	314.9	By MS/MS	By matching	By MS/MS	By MS/MS	By MS/MS	2.3	1.9	51	51	51	12108000000	0	0	3754100000	3746400000
P08648	P08648	1	1	1	Integrin alpha-5;Integrin alpha-5 heavy chain;Integrin alpha-5 light chain	ITGA5	sp|P08648|ITA5_HUMAN Integrin alpha-5 OS=Homo sapiens OX=9606 GN=ITGA5 PE=1 SV=2	1	1	1	1	0	0	0	0	1	0	0	0	0	1	0	0	0	0	1	1.4	1.4	1.4	114.54	1049	1049	1	-2					By MS/MS	0	0	0	0	1.4	8769000	0	0	0	0
P08670;P17661;P14136;P41219;Q16352;P07196;P07197	P08670	41;4;3;3;1;1;1	39;4;1;3;1;1;1	37;2;1;2;0;0;0	Vimentin	VIM;DES;GFAP;PRPH;INA;NEFL;NEFM	sp|P08670|VIME_HUMAN Vimentin OS=Homo sapiens OX=9606 GN=VIM PE=1 SV=4	7	41	39	37	26	35	39	37	37	26	33	37	36	37	24	31	35	34	35	75.5	73.6	70	53651	466	466;470;432;470;499;543;916	0	323.31	By MS/MS	By MS/MS	By MS/MS	By MS/MS	By MS/MS	59.7	71.7	75.5	71.5	73	116240000000	15316000000	17984000000	29306000000	24298000000
P08697;CON__P28800	P08697	10;2	10;2	10;2	Alpha-2-antiplasmin	SERPINF2	sp|P08697|A2AP_HUMAN Alpha-2-antiplasmin OS=Homo sapiens OX=9606 GN=SERPINF2 PE=1 SV=3	2	10	10	10	4	6	7	7	8	4	6	7	7	8	4	6	7	7	8	28.7	28.7	28.7	54565	491	491;492	0	94334	By MS/MS	By MS/MS	By MS/MS	By MS/MS	By MS/MS	13.4	17.3	18.5	21.2	21.6	3617100000	35942000	128970000	971370000	1017400000
P08708	P08708	4	4	4	40S ribosomal protein S17	RPS17	sp|P08708|RS17_HUMAN 40S ribosomal protein S17 OS=Homo sapiens OX=9606 GN=RPS17 PE=1 SV=2	1	4	4	4	4	3	2	2	1	4	3	2	2	1	4	3	2	2	1	38.5	38.5	38.5	15.55	135	135	0	12415	By MS/MS	By MS/MS	By MS/MS	By MS/MS	By MS/MS	38.5	31.9	15.6	15.6	7.4	1556100000	440260000	468530000	253910000	252750000
P08754;P63096;P11488;P19087;A8MTJ3;P09471	P08754;P63096	16;8;3;3;3;2	16;8;3;3;3;2	8;0;0;0;0;0	Guanine nucleotide-binding protein G(k) subunit alpha;Guanine nucleotide-binding protein G(i) subunit alpha-1	GNAI3;GNAI1;GNAT1;GNAT2;GNAT3;GNAO1	sp|P08754|GNAI3_HUMAN Guanine nucleotide-binding protein G(i) subunit alpha-3 OS=Homo sapiens OX=9606 GN=GNAI3 PE=1 SV=3;sp|P63096|GNAI1_HUMAN Guanine nucleotide-binding protein G(i) subunit alpha-1 OS=Homo sapiens OX=9606 GN=GNAI1 PE=1 SV=2	6	16	16	8	9	10	14	14	14	9	10	14	14	14	3	5	8	8	7	61.9	61.9	37.9	40532	354	354;354;350;354;354;354	0	323.31	By MS/MS	By MS/MS	By MS/MS	By MS/MS	By MS/MS	31.9	38.4	57.1	57.1	55.1	38761000000	868400000	1059900000	13056000000	10384000000
P08758	P08758	21	21	21	Annexin A5	ANXA5	sp|P08758|ANXA5_HUMAN Annexin A5 OS=Homo sapiens OX=9606 GN=ANXA5 PE=1 SV=2	1	21	21	21	14	16	20	17	20	14	16	20	17	20	14	16	20	17	20	73.1	73.1	73.1	35936	320	320	0	323.31	By MS/MS	By MS/MS	By MS/MS	By MS/MS	By MS/MS	55.6	58.1	65.3	65.9	72.8	55598000000	3746700000	3448400000	15220000000	14718000000
P08865	P08865	7	7	7	40S ribosomal protein SA	RPSA	sp|P08865|RSSA_HUMAN 40S ribosomal protein SA OS=Homo sapiens OX=9606 GN=RPSA PE=1 SV=4	1	7	7	7	7	7	6	6	6	7	7	6	6	6	7	7	6	6	6	34.2	34.2	34.2	32854	295	295	0	58681	By MS/MS	By MS/MS	By MS/MS	By MS/MS	By MS/MS	34.2	34.2	25.1	30.5	30.5	5557900000	1925100000	2082800000	459280000	469540000
P08962	P08962	5	5	5	CD63 antigen	CD63	sp|P08962|CD63_HUMAN CD63 antigen OS=Homo sapiens OX=9606 GN=CD63 PE=1 SV=2	1	5	5	5	4	3	5	5	5	4	3	5	5	5	4	3	5	5	5	25.2	25.2	25.2	25636	238	238	0	274.66	By MS/MS	By MS/MS	By MS/MS	By MS/MS	By MS/MS	16.8	13.4	25.2	25.2	25.2	23979000000	1446300000	1741400000	5951000000	6891400000
P09093;P08861	P09093;P08861	4;2	4;2	4;2	Chymotrypsin-like elastase family member 3A;Chymotrypsin-like elastase family member 3B	CELA3A;CELA3B	sp|P09093|CEL3A_HUMAN Chymotrypsin-like elastase family member 3A OS=Homo sapiens OX=9606 GN=CELA3A PE=1 SV=3;sp|P08861|CEL3B_HUMAN Chymotrypsin-like elastase family member 3B OS=Homo sapiens OX=9606 GN=CELA3B PE=1 SV=3	2	4	4	4	3	0	2	1	1	3	0	2	1	1	3	0	2	1	1	20.7	20.7	20.7	29488	270	270;270	0	76646	By MS/MS		By MS/MS	By MS/MS	By MS/MS	17	0	11.9	8.1	8.1	182920000	40084000	0	76518000	41438000
P09104	P09104	4	1	1	Gamma-enolase	ENO2	sp|P09104|ENOG_HUMAN Gamma-enolase OS=Homo sapiens OX=9606 GN=ENO2 PE=1 SV=3	1	4	1	1	3	2	3	3	4	0	0	0	0	1	0	0	0	0	1	15.7	3	3	47268	434	434	0.0053957	18013	By matching	By matching	By matching	By matching	By MS/MS	12.7	9.2	12.7	12.7	15.7	30202000	0	0	0	0
P09110	P09110	10	10	10	3-ketoacyl-CoA thiolase, peroxisomal	ACAA1	sp|P09110|THIK_HUMAN 3-ketoacyl-CoA thiolase, peroxisomal OS=Homo sapiens OX=9606 GN=ACAA1 PE=1 SV=2	1	10	10	10	7	9	10	9	10	7	9	10	9	10	7	9	10	9	10	46	46	46	44292	424	424	0	84923	By MS/MS	By MS/MS	By MS/MS	By MS/MS	By MS/MS	33.3	43.6	46	43.6	46	4871800000	482290000	676450000	1231700000	1079700000
P09210;P08263;Q16772;Q7RTV2	P09210;P08263;Q16772	7;6;4;3	7;6;4;3	7;6;4;3	Glutathione S-transferase A2;Glutathione S-transferase A1;Glutathione S-transferase A1, N-terminally processed;Glutathione S-transferase A3	GSTA2;GSTA1;GSTA3;GSTA5	sp|P09210|GSTA2_HUMAN Glutathione S-transferase A2 OS=Homo sapiens OX=9606 GN=GSTA2 PE=1 SV=4;sp|P08263|GSTA1_HUMAN Glutathione S-transferase A1 OS=Homo sapiens OX=9606 GN=GSTA1 PE=1 SV=3;sp|Q16772|GSTA3_HUMAN Glutathione S-transferase A3 OS=Homo sapiens O	4	7	7	7	6	5	1	1	2	6	5	1	1	2	6	5	1	1	2	31.1	31.1	31.1	25664	222	222;222;222;222	0	41783	By MS/MS	By MS/MS	By MS/MS	By MS/MS	By MS/MS	27.5	24.8	3.6	8.6	12.2	3288600000	1514700000	1723500000	15371000	18977000
P09211	P09211	13	13	13	Glutathione S-transferase P	GSTP1	sp|P09211|GSTP1_HUMAN Glutathione S-transferase P OS=Homo sapiens OX=9606 GN=GSTP1 PE=1 SV=2	1	13	13	13	13	12	11	12	11	13	12	11	12	11	13	12	11	12	11	66.7	66.7	66.7	23356	210	210	0	323.31	By MS/MS	By MS/MS	By MS/MS	By MS/MS	By MS/MS	66.7	63.3	61	64.3	63.8	66440000000	12503000000	17442000000	9969100000	12242000000
P09228	P09228	11	5	5	Cystatin-SA	CST2	sp|P09228|CYTT_HUMAN Cystatin-SA OS=Homo sapiens OX=9606 GN=CST2 PE=1 SV=1	1	11	5	5	10	10	6	6	5	5	5	3	3	2	5	5	3	3	2	69.5	46.1	46.1	16445	141	141	0	253.92	By MS/MS	By MS/MS	By MS/MS	By MS/MS	By MS/MS	68.8	66	52.5	52.5	41.8	57358000000	21044000000	33773000000	606080000	831050000
P09234	P09234	2	2	2	U1 small nuclear ribonucleoprotein C	SNRPC	sp|P09234|RU1C_HUMAN U1 small nuclear ribonucleoprotein C OS=Homo sapiens OX=9606 GN=SNRPC PE=1 SV=1	1	2	2	2	1	0	0	1	0	1	0	0	1	0	1	0	0	1	0	18.9	18.9	18.9	17394	159	159	0	61322	By MS/MS			By MS/MS		11.3	0	0	7.5	0	25162000	25162000	0	0	0
P09238;P08254	P09238	6;2	6;2	6;2	Stromelysin-2	MMP10;MMP3	sp|P09238|MMP10_HUMAN Stromelysin-2 OS=Homo sapiens OX=9606 GN=MMP10 PE=1 SV=1	2	6	6	6	4	5	1	1	1	4	5	1	1	1	4	5	1	1	1	13.9	13.9	13.9	54151	476	476;477	0	40267	By MS/MS	By MS/MS	By MS/MS	By MS/MS	By MS/MS	9.2	12	1.9	1.9	1.9	2477900000	125890000	117400000	528710000	604060000
P09341;P19876;P19875	P09341	3;1;1	3;1;1	3;1;1	Growth-regulated alpha protein;GRO-alpha(4-73);GRO-alpha(5-73);GRO-alpha(6-73)	CXCL1;CXCL3;CXCL2	sp|P09341|GROA_HUMAN Growth-regulated alpha protein OS=Homo sapiens OX=9606 GN=CXCL1 PE=1 SV=1	3	3	3	3	2	1	0	0	0	2	1	0	0	0	2	1	0	0	0	37.4	37.4	37.4	11301	107	107;107;107	0.0029263	20413	By MS/MS	By MS/MS				22.4	15	0	0	0	109960000	109960000	0	0	0
P09382	P09382	7	7	7	Galectin-1	LGALS1	sp|P09382|LEG1_HUMAN Galectin-1 OS=Homo sapiens OX=9606 GN=LGALS1 PE=1 SV=2	1	7	7	7	4	6	6	5	6	4	6	6	5	6	4	6	6	5	6	60	60	60	14716	135	135	0	146.88	By MS/MS	By MS/MS	By MS/MS	By MS/MS	By MS/MS	34.1	51.1	54.1	46.7	54.1	4581700000	221030000	647590000	1202800000	1264400000
P09417	P09417	4	4	4	Dihydropteridine reductase	QDPR	sp|P09417|DHPR_HUMAN Dihydropteridine reductase OS=Homo sapiens OX=9606 GN=QDPR PE=1 SV=2	1	4	4	4	1	2	2	3	2	1	2	2	3	2	1	2	2	3	2	22.5	22.5	22.5	25789	244	244	0	42315	By MS/MS	By MS/MS	By MS/MS	By MS/MS	By MS/MS	4.5	13.9	11.5	18	11.5	219040000	20455000	52435000	33389000	60302000
P09429;B2RPK0	P09429;B2RPK0	7;5	7;5	6;4	High mobility group protein B1;Putative high mobility group protein B1-like 1	HMGB1;HMGB1P1	sp|P09429|HMGB1_HUMAN High mobility group protein B1 OS=Homo sapiens OX=9606 GN=HMGB1 PE=1 SV=3;sp|B2RPK0|HGB1A_HUMAN Putative high mobility group protein B1-like 1 OS=Homo sapiens OX=9606 GN=HMGB1P1 PE=5 SV=1	2	7	7	6	4	4	7	5	4	4	4	7	5	4	3	4	6	5	4	28.8	28.8	23.3	24893	215	215;211	0	66772	By MS/MS	By MS/MS	By MS/MS	By MS/MS	By MS/MS	23.7	18.6	28.8	19.5	18.6	5995600000	802320000	872590000	1639100000	1714800000
P09467	P09467	14	14	13	Fructose-1,6-bisphosphatase 1	FBP1	sp|P09467|F16P1_HUMAN Fructose-1,6-bisphosphatase 1 OS=Homo sapiens OX=9606 GN=FBP1 PE=1 SV=5	1	14	14	13	11	14	8	8	9	11	14	8	8	9	10	13	7	7	8	53	53	49.7	36842	338	338	0	223.31	By MS/MS	By MS/MS	By MS/MS	By MS/MS	By MS/MS	42.6	53	33.7	31.1	37	8085900000	3302800000	3335900000	449900000	389520000
P09488;P46439	P09488;P46439	6;4	6;4	2;2	Glutathione S-transferase Mu 1;Glutathione S-transferase Mu 5	GSTM1;GSTM5	sp|P09488|GSTM1_HUMAN Glutathione S-transferase Mu 1 OS=Homo sapiens OX=9606 GN=GSTM1 PE=1 SV=3;sp|P46439|GSTM5_HUMAN Glutathione S-transferase Mu 5 OS=Homo sapiens OX=9606 GN=GSTM5 PE=1 SV=3	2	6	6	2	0	1	6	6	5	0	1	6	6	5	0	0	2	2	1	32.1	32.1	7.3	25712	218	218;218	0	26082		By MS/MS	By MS/MS	By MS/MS	By MS/MS	0	7.8	32.1	32.1	28.4	2358000000	0	14882000	858060000	911310000
P09496	P09496	2	2	2	Clathrin light chain A	CLTA	sp|P09496|CLCA_HUMAN Clathrin light chain A OS=Homo sapiens OX=9606 GN=CLTA PE=1 SV=1	1	2	2	2	1	0	2	2	2	1	0	2	2	2	1	0	2	2	2	6.9	6.9	6.9	27076	248	248	0.00029061	29311	By MS/MS		By MS/MS	By MS/MS	By MS/MS	3.2	0	6.9	6.9	6.9	302870000	0	0	109920000	98413000
P09497	P09497	5	5	5	Clathrin light chain B	CLTB	sp|P09497|CLCB_HUMAN Clathrin light chain B OS=Homo sapiens OX=9606 GN=CLTB PE=1 SV=1	1	5	5	5	4	2	3	3	3	4	2	3	3	3	4	2	3	3	3	19.2	19.2	19.2	25.19	229	229	0	54498	By MS/MS	By MS/MS	By MS/MS	By MS/MS	By MS/MS	19.2	11.4	11.8	11.8	11.8	357840000	85896000	140500000	41414000	38198000
P09525	P09525	19	19	19	Annexin A4	ANXA4	sp|P09525|ANXA4_HUMAN Annexin A4 OS=Homo sapiens OX=9606 GN=ANXA4 PE=1 SV=4	1	19	19	19	12	12	19	18	18	12	12	19	18	18	12	12	19	18	18	67.1	67.1	67.1	35882	319	319	0	323.31	By MS/MS	By MS/MS	By MS/MS	By MS/MS	By MS/MS	46.1	45.1	67.1	64.9	58.6	43120000000	1020800000	1178500000	12797000000	13365000000
P09543	P09543	10	10	10	2,3-cyclic-nucleotide 3-phosphodiesterase	CNP	sp|P09543|CN37_HUMAN 2,3-cyclic-nucleotide 3-phosphodiesterase OS=Homo sapiens OX=9606 GN=CNP PE=1 SV=2	1	10	10	10	4	7	8	8	7	4	7	8	8	7	4	7	8	8	7	29.9	29.9	29.9	47578	421	421	0	169.02	By MS/MS	By MS/MS	By MS/MS	By MS/MS	By MS/MS	13.5	23.3	25.4	22.3	20	1540200000	163330000	276240000	324760000	309140000
P09601	P09601	4	4	4	Heme oxygenase 1	HMOX1	sp|P09601|HMOX1_HUMAN Heme oxygenase 1 OS=Homo sapiens OX=9606 GN=HMOX1 PE=1 SV=1	1	4	4	4	4	0	0	0	0	4	0	0	0	0	4	0	0	0	0	18.8	18.8	18.8	32818	288	288	0	42718	By MS/MS					18.8	0	0	0	0	46878000	46878000	0	0	0
P09622	P09622	12	12	12	Dihydrolipoyl dehydrogenase, mitochondrial	DLD	sp|P09622|DLDH_HUMAN Dihydrolipoyl dehydrogenase, mitochondrial OS=Homo sapiens OX=9606 GN=DLD PE=1 SV=2	1	12	12	12	5	5	11	10	11	5	5	11	10	11	5	5	11	10	11	32.6	32.6	32.6	54177	509	509	0	153	By MS/MS	By MS/MS	By MS/MS	By MS/MS	By MS/MS	14.3	13.8	30.6	24.6	26.1	4012400000	89365000	147610000	1194500000	1267800000
P09651;Q32P51	P09651;Q32P51	13;10	12;9	11;8	Heterogeneous nuclear ribonucleoprotein A1;Heterogeneous nuclear ribonucleoprotein A1, N-terminally processed;Heterogeneous nuclear ribonucleoprotein A1-like 2	HNRNPA1;HNRNPA1L2	sp|P09651|ROA1_HUMAN Heterogeneous nuclear ribonucleoprotein A1 OS=Homo sapiens OX=9606 GN=HNRNPA1 PE=1 SV=5;sp|Q32P51|RA1L2_HUMAN Heterogeneous nuclear ribonucleoprotein A1-like 2 OS=Homo sapiens OX=9606 GN=HNRNPA1L2 PE=2 SV=2	2	13	12	11	9	12	12	12	11	8	11	11	11	10	8	10	10	10	9	42.5	40.1	40.1	38746	372	372;320	0	43489	By MS/MS	By MS/MS	By MS/MS	By MS/MS	By MS/MS	32	37.1	37.6	37.6	33.3	8626300000	839240000	783200000	2372900000	2383700000
P09668	P09668	13	13	13	Pro-cathepsin H;Cathepsin H mini chain;Cathepsin H;Cathepsin H heavy chain;Cathepsin H light chain	CTSH	sp|P09668|CATH_HUMAN Pro-cathepsin H OS=Homo sapiens OX=9606 GN=CTSH PE=1 SV=4	1	13	13	13	11	13	5	5	5	11	13	5	5	5	11	13	5	5	5	57.6	57.6	57.6	37393	335	335	0	128.96	By MS/MS	By MS/MS	By MS/MS	By MS/MS	By MS/MS	52.2	57.6	18.5	18.5	18.5	6734000000	3092300000	3143400000	139400000	186870000
P09669	P09669	2	2	2	Cytochrome c oxidase subunit 6C	COX6C	sp|P09669|COX6C_HUMAN Cytochrome c oxidase subunit 6C OS=Homo sapiens OX=9606 GN=COX6C PE=1 SV=2	1	2	2	2	0	0	2	2	2	0	0	2	2	2	0	0	2	2	2	20	20	20	87813	75	75	0.0029506	2125			By MS/MS	By MS/MS	By MS/MS	0	0	20	20	20	510070000	0	0	154580000	179150000
P09758	P09758	9	9	9	Tumor-associated calcium signal transducer 2	TACSTD2	sp|P09758|TACD2_HUMAN Tumor-associated calcium signal transducer 2 OS=Homo sapiens OX=9606 GN=TACSTD2 PE=1 SV=3	1	9	9	9	6	8	0	0	0	6	8	0	0	0	6	8	0	0	0	35.3	35.3	35.3	35709	323	323	0	22202	By MS/MS	By MS/MS				25.7	30.3	0	0	0	932670000	300730000	631930000	0	0
P09769	P09769	21	21	20	Tyrosine-protein kinase Fgr	FGR	sp|P09769|FGR_HUMAN Tyrosine-protein kinase Fgr OS=Homo sapiens OX=9606 GN=FGR PE=1 SV=2	1	21	21	20	0	1	20	20	17	0	1	20	20	17	0	1	19	19	16	48.4	48.4	46.9	59478	529	529	0	236.96		By matching	By MS/MS	By MS/MS	By MS/MS	0	2.1	46.9	45.6	36.7	13594000000	0	24786000	4622700000	4216200000
P09917	P09917	25	25	25	Arachidonate 5-lipoxygenase	ALOX5	sp|P09917|LOX5_HUMAN Polyunsaturated fatty acid 5-lipoxygenase OS=Homo sapiens OX=9606 GN=ALOX5 PE=1 SV=2	1	25	25	25	6	5	22	23	25	6	5	22	23	25	6	5	22	23	25	44.8	44.8	44.8	77982	674	674	0	232.72	By MS/MS	By MS/MS	By MS/MS	By MS/MS	By MS/MS	11	10.4	41.1	41.5	44.8	16921000000	138040000	128410000	4962500000	5478100000
P09958	P09958	7	7	7	Furin	FURIN	sp|P09958|FURIN_HUMAN Furin OS=Homo sapiens OX=9606 GN=FURIN PE=1 SV=2	1	7	7	7	3	6	0	0	0	3	6	0	0	0	3	6	0	0	0	13.2	13.2	13.2	86677	794	794	0	16351	By MS/MS	By MS/MS				5.4	11.6	0	0	0	314410000	24775000	289630000	0	0
P09960	P09960	29	29	29	Leukotriene A-4 hydrolase	LTA4H	sp|P09960|LKHA4_HUMAN Leukotriene A-4 hydrolase OS=Homo sapiens OX=9606 GN=LTA4H PE=1 SV=2	1	29	29	29	26	28	28	29	28	26	28	28	29	28	26	28	28	29	28	60.6	60.6	60.6	69284	611	611	0	323.31	By MS/MS	By MS/MS	By MS/MS	By MS/MS	By MS/MS	57.6	59.4	59.1	60.6	59.2	66733000000	7318000000	7414200000	16929000000	17202000000
P09972	P09972	18	13	13	Fructose-bisphosphate aldolase C	ALDOC	sp|P09972|ALDOC_HUMAN Fructose-bisphosphate aldolase C OS=Homo sapiens OX=9606 GN=ALDOC PE=1 SV=2	1	18	13	13	8	10	14	15	13	5	7	9	10	9	5	7	9	10	9	55.8	39.8	39.8	39455	364	364	0	143.59	By MS/MS	By MS/MS	By MS/MS	By MS/MS	By MS/MS	30.5	36.8	45.9	50.3	41.2	4885400000	160580000	515690000	1451100000	1471200000
P0C0L4;CON__ENSEMBL:ENSBTAP00000007350;CON__P01030	P0C0L4	64;6;5	3;1;1	3;1;1	Complement C4-A;Complement C4 beta chain;Complement C4-A alpha chain;C4a anaphylatoxin;C4b-A;C4d-A;Complement C4 gamma chain	C4A	sp|P0C0L4|CO4A_HUMAN Complement C4-A OS=Homo sapiens OX=9606 GN=C4A PE=1 SV=2	3	64	3	3	55	61	44	44	44	3	3	2	1	2	3	3	2	1	2	49.8	3.2	3.2	192.78	1744	1744;1742;1741	0	29151	By MS/MS	By MS/MS	By MS/MS	By MS/MS	By MS/MS	44.2	48.2	32.2	31.7	32.3	1002900000	205080000	136310000	260580000	176010000
P0C0L5	P0C0L5	65	65	4	Complement C4-B;Complement C4 beta chain;Complement C4-B alpha chain;C4a anaphylatoxin;C4b-B;C4d-B;Complement C4 gamma chain	C4B	sp|P0C0L5|CO4B_HUMAN Complement C4-B OS=Homo sapiens OX=9606 GN=C4B PE=1 SV=2	1	65	65	4	55	61	45	46	46	55	61	45	46	46	3	3	3	3	4	50.5	50.5	4	192.75	1744	1744	0	323.31	By MS/MS	By MS/MS	By MS/MS	By MS/MS	By MS/MS	43.9	47.9	32.1	33.1	34.6	69132000000	7591900000	9382500000	16834000000	16822000000
Q71UI9;P0C0S5	Q71UI9;P0C0S5	4;4	2;2	2;2	Histone H2A.V;Histone H2A.Z	H2AZ2;H2AZ1	sp|Q71UI9|H2AV_HUMAN Histone H2A.V OS=Homo sapiens OX=9606 GN=H2AZ2 PE=1 SV=3;sp|P0C0S5|H2AZ_HUMAN Histone H2A.Z OS=Homo sapiens OX=9606 GN=H2AZ1 PE=1 SV=2	2	4	2	2	4	4	4	4	4	2	2	2	2	2	2	2	2	2	2	31.2	18.8	18.8	13509	128	128;128	0	55401	By MS/MS	By MS/MS	By MS/MS	By MS/MS	By MS/MS	31.2	31.2	31.2	31.2	31.2	3290300000	176880000	290060000	743240000	835910000
P0C1S8	P0C1S8	2	2	2	Wee1-like protein kinase 2	WEE2	sp|P0C1S8|WEE2_HUMAN Wee1-like protein kinase 2 OS=Homo sapiens OX=9606 GN=WEE2 PE=1 SV=2	1	2	2	2	1	0	1	1	0	1	0	1	1	0	1	0	1	1	0	3.2	3.2	3.2	62924	567	567	0.0083909	15287	By MS/MS		By MS/MS	By matching		1.4	0	1.8	1.8	0	16611000	14991000	0	1025300	594860
P0C7M3	P0C7M3	1	1	1	Surfactant-associated protein 3	SFTA3	sp|P0C7M3|SFTA3_HUMAN Surfactant-associated protein 3 OS=Homo sapiens OX=9606 GN=SFTA3 PE=1 SV=1	1	1	1	1	0	0	1	1	1	0	0	1	1	1	0	0	1	1	1	11.7	11.7	11.7	10526	94	94	1	-2			By MS/MS	By MS/MS	By MS/MS	0	0	11.7	11.7	11.7	144660000	0	0	45730000	46086000
P0C870	P0C870	2	2	2	JmjC domain-containing protein 7	JMJD7	sp|P0C870|JMJD7_HUMAN Bifunctional peptidase and (3S)-lysyl hydroxylase JMJD7 OS=Homo sapiens OX=9606 GN=JMJD7 PE=1 SV=1	1	2	2	2	2	1	0	0	0	2	1	0	0	0	2	1	0	0	0	8.5	8.5	8.5	35932	316	316	0.0005685	27084	By MS/MS	By MS/MS				8.5	4.7	0	0	0	72132000	38374000	33758000	0	0
P0CAP1	P0CAP1	5	5	5	Myocardial zonula adherens protein	MYZAP	sp|P0CAP1|MYZAP_HUMAN Myocardial zonula adherens protein OS=Homo sapiens OX=9606 GN=MYZAP PE=1 SV=1	1	5	5	5	0	5	0	0	0	0	5	0	0	0	0	5	0	0	0	13.5	13.5	13.5	54205	466	466	0	12387		By MS/MS				0	13.5	0	0	0	53772000	0	53772000	0	0
P0CG38;P0CG39	P0CG38;P0CG39	11;7	1;1	0;0	POTE ankyrin domain family member I;POTE ankyrin domain family member J	POTEI;POTEJ	sp|P0CG38|POTEI_HUMAN POTE ankyrin domain family member I OS=Homo sapiens OX=9606 GN=POTEI PE=3 SV=1;sp|P0CG39|POTEJ_HUMAN POTE ankyrin domain family member J OS=Homo sapiens OX=9606 GN=POTEJ PE=3 SV=1	2	11	1	0	6	7	6	7	8	0	0	1	1	1	0	0	0	0	0	7.6	0.7	0	121.28	1075	1075;1038	1	-2	By matching	By matching	By MS/MS	By MS/MS	By MS/MS	5.9	6.8	5.6	5.7	6.7	79751000	0	0	27794000	23633000
P0DJI8	P0DJI8	4	4	2	Serum amyloid A-1 protein;Amyloid protein A;Serum amyloid protein A(2-104);Serum amyloid protein A(3-104);Serum amyloid protein A(2-103);Serum amyloid protein A(2-102);Serum amyloid protein A(4-101)	SAA1	sp|P0DJI8|SAA1_HUMAN Serum amyloid A-1 protein OS=Homo sapiens OX=9606 GN=SAA1 PE=1 SV=1	1	4	4	2	3	4	0	0	0	3	4	0	0	0	1	2	0	0	0	50.8	50.8	28.7	13532	122	122	0	10113	By MS/MS	By MS/MS				38.5	50.8	0	0	0	363300000	148930000	214370000	0	0
P0DMN0;P0DMM9	P0DMN0;P0DMM9	7;7	1;1	1;1	Sulfotransferase 1A4;Sulfotransferase 1A3	SULT1A4;SULT1A3	sp|P0DMN0|ST1A4_HUMAN Sulfotransferase 1A4 OS=Homo sapiens OX=9606 GN=SULT1A4 PE=1 SV=1;sp|P0DMM9|ST1A3_HUMAN Sulfotransferase 1A3 OS=Homo sapiens OX=9606 GN=SULT1A3 PE=1 SV=1	2	7	1	1	1	1	6	7	6	0	0	1	1	1	0	0	1	1	1	31.2	5.4	5.4	34196	295	295;295	1	-2	By matching	By matching	By MS/MS	By MS/MS	By MS/MS	3.4	3.4	24.1	31.2	26.8	59283000	0	0	20018000	17994000
P0DMV9;P0DMV8	P0DMV9;P0DMV8	33;33	33;33	17;17	Heat shock 70 kDa protein 1B;Heat shock 70 kDa protein 1A	HSPA1B;HSPA1A	sp|P0DMV9|HS71B_HUMAN Heat shock 70 kDa protein 1B OS=Homo sapiens OX=9606 GN=HSPA1B PE=1 SV=1;sp|P0DMV8|HS71A_HUMAN Heat shock 70 kDa protein 1A OS=Homo sapiens OX=9606 GN=HSPA1A PE=1 SV=1	2	33	33	17	24	25	28	27	31	24	25	28	27	31	13	13	15	15	17	65.1	65.1	38.4	70051	641	641;641	0	323.31	By MS/MS	By MS/MS	By MS/MS	By MS/MS	By MS/MS	50.9	55.1	54.8	55.9	61.2	84254000000	12038000000	12810000000	20655000000	17709000000
P0DOY2;P0DOY3;P0CF74	P0DOY2;P0DOY3;P0CF74	8;7;4	8;7;4	2;2;0	Ig lambda-6 chain C region	IGLC2;IGLC3;IGLC6	sp|P0DOY2|IGLC2_HUMAN Immunoglobulin lambda constant 2 OS=Homo sapiens OX=9606 GN=IGLC2 PE=1 SV=1;sp|P0DOY3|IGLC3_HUMAN Immunoglobulin lambda constant 3 OS=Homo sapiens OX=9606 GN=IGLC3 PE=1 SV=1;sp|P0CF74|IGLC6_HUMAN Immunoglobulin lambda constant 6 OS=Ho	3	8	8	2	5	5	8	8	7	5	5	8	8	7	1	1	2	2	1	91.5	91.5	16	11293	106	106;106;106	0	323.31	By MS/MS	By MS/MS	By MS/MS	By MS/MS	By MS/MS	74.5	74.5	91.5	91.5	84.9	160800000000	33683000000	38838000000	29369000000	21604000000
P0DP01	P0DP01	4	4	3		IGHV1-8	sp|P0DP01|HV108_HUMAN Immunoglobulin heavy variable 1-8 OS=Homo sapiens OX=9606 GN=IGHV1-8 PE=1 SV=1	1	4	4	3	1	2	4	3	3	1	2	4	3	3	0	1	3	2	2	56.4	56.4	47	12992	117	117	0	68579	By MS/MS	By MS/MS	By MS/MS	By MS/MS	By MS/MS	9.4	22.2	56.4	35	35	3747200000	217450000	507200000	933440000	1118500000
P0DP25;P0DP24;P0DP23;P02585	P0DP25;P0DP24;P0DP23	7;7;7;1	7;7;7;1	5;5;5;0		CALM3;CALM2;CALM1;TNNC2	sp|P0DP25|CALM3_HUMAN Calmodulin-3 OS=Homo sapiens OX=9606 GN=CALM3 PE=1 SV=1;sp|P0DP24|CALM2_HUMAN Calmodulin-2 OS=Homo sapiens OX=9606 GN=CALM2 PE=1 SV=1;sp|P0DP23|CALM1_HUMAN Calmodulin-1 OS=Homo sapiens OX=9606 GN=CALM1 PE=1 SV=1	4	7	7	5	5	6	6	5	6	5	6	6	5	6	4	4	4	3	5	53.7	53.7	43.6	16837	149	149;149;149;160	0	323.31	By MS/MS	By MS/MS	By MS/MS	By MS/MS	By MS/MS	43	45	47.7	41.6	49	9607500000	962100000	738210000	2512600000	2392200000
P0DPA2;P0DPA3	P0DPA2	7;1	7;1	7;1		VSIG8;SNHG28	sp|P0DPA2|VSIG8_HUMAN V-set and immunoglobulin domain-containing protein 8 OS=Homo sapiens OX=9606 GN=VSIG8 PE=2 SV=1	2	7	7	7	3	7	0	0	0	3	7	0	0	0	3	7	0	0	0	24.4	24.4	24.4	43.89	414	414;235	0	22037	By MS/MS	By MS/MS				11.4	24.4	0	0	0	565860000	212510000	353350000	0	0
P0DTE1	P0DTE1	2	2	2		IGHV3-38-3	sp|P0DTE1|HV383_HUMAN Probable non-functional immunoglobulin heavy variable 3-38-3 OS=Homo sapiens OX=9606 GN=IGHV3-38-3 PE=1 SV=1	1	2	2	2	0	0	2	1	1	0	0	2	1	1	0	0	2	1	1	22.6	22.6	22.6	12671	115	115	0	35449			By MS/MS	By MS/MS	By MS/MS	0	0	22.6	9.6	9.6	294700000	0	0	121720000	141840000
P0DUB6;P0DTE8;P0DTE7	P0DUB6;P0DTE8;P0DTE7	50;50;50	50;50;50	9;9;9		AMY1A;AMY1C;AMY1B	sp|P0DUB6|AMY1A_HUMAN Alpha-amylase 1A OS=Homo sapiens OX=9606 GN=AMY1A PE=1 SV=1;sp|P0DTE8|AMY1C_HUMAN Alpha-amylase 1C OS=Homo sapiens OX=9606 GN=AMY1C PE=1 SV=1;sp|P0DTE7|AMY1B_HUMAN Alpha-amylase 1B OS=Homo sapiens OX=9606 GN=AMY1B PE=1 SV=1	3	50	50	9	48	45	27	28	27	48	45	27	28	27	9	8	3	3	3	85.1	85.1	17.2	57767	511	511;511;511	0	323.31	By MS/MS	By MS/MS	By MS/MS	By MS/MS	By MS/MS	83.8	83	71.2	71.8	72	1531900000000	669560000000	716760000000	45080000000	44683000000
P10124	P10124	1	1	1	Serglycin	SRGN	sp|P10124|SRGN_HUMAN Serglycin OS=Homo sapiens OX=9606 GN=SRGN PE=1 SV=3	1	1	1	1	0	0	0	0	1	0	0	0	0	1	0	0	0	0	1	8.2	8.2	8.2	17652	158	158	0.0029318	20644					By MS/MS	0	0	0	0	8.2	38008000	0	0	0	0
P10145	P10145	1	1	1	Interleukin-8;MDNCF-a;Interleukin-8;IL-8(5-77);IL-8(6-77);IL-8(7-77);IL-8(8-77);IL-8(9-77)	CXCL8	sp|P10145|IL8_HUMAN Interleukin-8 OS=Homo sapiens OX=9606 GN=CXCL8 PE=1 SV=1	1	1	1	1	0	0	1	1	1	0	0	1	1	1	0	0	1	1	1	16.2	16.2	16.2	11098	99	99	0.00029172	29864			By MS/MS	By MS/MS	By MS/MS	0	0	16.2	16.2	16.2	934530000	0	0	219970000	281910000
P10153	P10153	6	6	6	Non-secretory ribonuclease	RNASE2	sp|P10153|RNAS2_HUMAN Non-secretory ribonuclease OS=Homo sapiens OX=9606 GN=RNASE2 PE=1 SV=2	1	6	6	6	1	3	6	6	6	1	3	6	6	6	1	3	6	6	6	56.5	56.5	56.5	18354	161	161	0	173.71	By MS/MS	By MS/MS	By MS/MS	By MS/MS	By MS/MS	10.6	19.9	56.5	56.5	56.5	36284000000	22926000	111400000	10874000000	9786100000
P10155	P10155	12	12	12	60 kDa SS-A/Ro ribonucleoprotein	RO60	sp|P10155|RO60_HUMAN 60 kDa SS-A/Ro ribonucleoprotein OS=Homo sapiens OX=9606 GN=RO60 PE=1 SV=2	1	12	12	12	3	5	8	9	7	3	5	8	9	7	3	5	8	9	7	29.2	29.2	29.2	60.67	538	538	0	39624	By MS/MS	By MS/MS	By MS/MS	By MS/MS	By MS/MS	7.6	13.8	19.5	21.6	16.5	1190800000	32035000	172990000	245730000	324390000
P10163	P10163	20	19	18	Basic salivary proline-rich protein 4;Protein N1;Glycosylated protein A;Peptide P-D	PRB4	sp|P10163|PRB4_HUMAN Basic salivary proline-rich protein 4 OS=Homo sapiens OX=9606 GN=PRB4 PE=1 SV=4	1	20	19	18	19	18	11	11	10	18	18	10	10	9	17	17	9	9	8	58.7	58.7	58.7	31325	310	310	0	323.31	By MS/MS	By MS/MS	By MS/MS	By MS/MS	By MS/MS	58.7	51.9	31.6	39.7	31.6	207950000000	129240000000	70652000000	2577600000	2612800000
P10253	P10253	12	12	12	Lysosomal alpha-glucosidase;76 kDa lysosomal alpha-glucosidase;70 kDa lysosomal alpha-glucosidase	GAA	sp|P10253|LYAG_HUMAN Lysosomal alpha-glucosidase OS=Homo sapiens OX=9606 GN=GAA PE=1 SV=4	1	12	12	12	11	10	8	7	9	11	10	8	7	9	11	10	8	7	9	20.3	20.3	20.3	105.32	952	952	0	33603	By MS/MS	By MS/MS	By MS/MS	By MS/MS	By MS/MS	19.1	18.1	12.3	12.2	15.2	2520700000	816400000	543510000	535980000	252790000
P10321	P10321	9	5	4	HLA class I histocompatibility antigen, Cw-7 alpha chain	HLA-C	sp|P10321|HLAC_HUMAN HLA class I histocompatibility antigen, C alpha chain OS=Homo sapiens OX=9606 GN=HLA-C PE=1 SV=3	1	9	5	4	2	2	8	8	7	1	2	4	4	4	1	2	3	4	4	32.2	22.1	15.6	40648	366	366	0	19646	By matching	By MS/MS	By MS/MS	By MS/MS	By MS/MS	7.7	7.1	28.4	29.8	25.7	902200000	41557000	25221000	187060000	261020000
P10398	P10398	10	10	6	Serine/threonine-protein kinase A-Raf	ARAF	sp|P10398|ARAF_HUMAN Serine/threonine-protein kinase A-Raf OS=Homo sapiens OX=9606 GN=ARAF PE=1 SV=2	1	10	10	6	2	0	7	8	9	2	0	7	8	9	0	0	4	5	5	19.6	19.6	12.4	67585	606	606	0	14139	By MS/MS		By MS/MS	By MS/MS	By MS/MS	3.1	0	13.2	16.3	17.8	813220000	96873000	0	126590000	304830000
P10412;Q02539;P22492	P10412;Q02539	6;3;2	1;0;0	1;0;0	Histone H1.4;Histone H1.1	H1-4;H1-1;H1-6	sp|P10412|H14_HUMAN Histone H1.4 OS=Homo sapiens OX=9606 GN=H1-4 PE=1 SV=2;sp|Q02539|H11_HUMAN Histone H1.1 OS=Homo sapiens OX=9606 GN=H1-1 PE=1 SV=3	3	6	1	1	3	4	6	6	6	0	0	1	1	1	0	0	1	1	1	29.2	7.3	7.3	21865	219	219;215;207	0	43106	By matching	By matching	By MS/MS	By MS/MS	By MS/MS	14.6	17.8	29.2	29.2	29.2	1384200000	0	0	88707000	1188500000
P10515	P10515	5	5	5	Dihydrolipoyllysine-residue acetyltransferase component of pyruvate dehydrogenase complex, mitochondrial	DLAT	sp|P10515|ODP2_HUMAN Dihydrolipoyllysine-residue acetyltransferase component of pyruvate dehydrogenase complex, mitochondrial OS=Homo sapiens OX=9606 GN=DLAT PE=1 SV=3	1	5	5	5	3	4	1	3	5	3	4	1	3	5	3	4	1	3	5	9.7	9.7	9.7	68996	647	647	0	10.23	By MS/MS	By MS/MS	By MS/MS	By MS/MS	By MS/MS	6.3	8.5	2.2	7.1	9.7	457630000	48356000	169080000	58012000	66841000
P10586	P10586	1	1	1	Receptor-type tyrosine-protein phosphatase F	PTPRF	sp|P10586|PTPRF_HUMAN Receptor-type tyrosine-protein phosphatase F OS=Homo sapiens OX=9606 GN=PTPRF PE=1 SV=2	1	1	1	1	0	1	0	0	0	0	1	0	0	0	0	1	0	0	0	1.1	1.1	1.1	212.88	1907	1907	0.00056322	26267		By MS/MS				0	1.1	0	0	0	26259000	0	26259000	0	0
P10599	P10599	8	8	8	Thioredoxin	TXN	sp|P10599|THIO_HUMAN Thioredoxin OS=Homo sapiens OX=9606 GN=TXN PE=1 SV=3	1	8	8	8	7	8	6	6	6	7	8	6	6	6	7	8	6	6	6	65.7	65.7	65.7	11737	105	105	0	57448	By MS/MS	By MS/MS	By MS/MS	By MS/MS	By MS/MS	63.8	65.7	48.6	48.6	48.6	48653000000	10264000000	11392000000	8665500000	8804200000
P10606	P10606	3	3	3	Cytochrome c oxidase subunit 5B, mitochondrial	COX5B	sp|P10606|COX5B_HUMAN Cytochrome c oxidase subunit 5B, mitochondrial OS=Homo sapiens OX=9606 GN=COX5B PE=1 SV=2	1	3	3	3	1	2	3	3	3	1	2	3	3	3	1	2	3	3	3	24	24	24	13696	129	129	0	68449	By MS/MS	By MS/MS	By MS/MS	By MS/MS	By MS/MS	9.3	15.5	24	24	24	2192600000	57804000	165770000	686200000	558670000
P10619	P10619	10	10	10	Lysosomal protective protein;Lysosomal protective protein 32 kDa chain;Lysosomal protective protein 20 kDa chain	CTSA	sp|P10619|PPGB_HUMAN Lysosomal protective protein OS=Homo sapiens OX=9606 GN=CTSA PE=1 SV=2	1	10	10	10	3	5	6	6	5	3	5	6	6	5	3	5	6	6	5	34.2	34.2	34.2	54465	480	480	0	70019	By MS/MS	By MS/MS	By MS/MS	By MS/MS	By MS/MS	10.8	15.4	19.8	21.7	16.9	1519800000	110680000	192430000	415320000	455810000
P10620	P10620	3	3	3	Microsomal glutathione S-transferase 1	MGST1	sp|P10620|MGST1_HUMAN Microsomal glutathione S-transferase 1 OS=Homo sapiens OX=9606 GN=MGST1 PE=1 SV=1	1	3	3	3	1	1	3	3	3	1	1	3	3	3	1	1	3	3	3	26.5	26.5	26.5	17598	155	155	0	30916	By MS/MS	By MS/MS	By MS/MS	By MS/MS	By MS/MS	8.4	8.4	26.5	26.5	26.5	1842400000	58284000	114830000	513700000	457480000
P10643;CON__Q29RQ1	P10643	7;1	7;1	7;1	Complement component C7	C7	sp|P10643|CO7_HUMAN Complement component C7 OS=Homo sapiens OX=9606 GN=C7 PE=1 SV=2	2	7	7	7	2	1	3	4	4	2	1	3	4	4	2	1	3	4	4	11.7	11.7	11.7	93517	843	843;843	0	13734	By MS/MS	By MS/MS	By MS/MS	By MS/MS	By MS/MS	3.7	2.4	4.7	5.7	5.7	578740000	23421000	37304000	83571000	188810000
P10644;P31321	P10644	13;1	13;1	13;1	cAMP-dependent protein kinase type I-alpha regulatory subunit;cAMP-dependent protein kinase type I-alpha regulatory subunit, N-terminally processed	PRKAR1A;PRKAR1B	sp|P10644|KAP0_HUMAN cAMP-dependent protein kinase type I-alpha regulatory subunit OS=Homo sapiens OX=9606 GN=PRKAR1A PE=1 SV=1	2	13	13	13	0	2	13	13	13	0	2	13	13	13	0	2	13	13	13	39.6	39.6	39.6	42981	381	381;381	0	200.03		By MS/MS	By MS/MS	By MS/MS	By MS/MS	0	6.8	39.6	39.6	39.6	5423100000	0	67658000	1399100000	1597200000
P10768	P10768	10	10	10	S-formylglutathione hydrolase	ESD	sp|P10768|ESTD_HUMAN S-formylglutathione hydrolase OS=Homo sapiens OX=9606 GN=ESD PE=1 SV=2	1	10	10	10	8	7	8	6	8	8	7	8	6	8	8	7	8	6	8	59.6	59.6	59.6	31462	282	282	0	238.75	By MS/MS	By MS/MS	By MS/MS	By MS/MS	By MS/MS	46.1	39	47.5	39	45.7	3745200000	577830000	395700000	976100000	669310000
P10809	P10809	26	26	26	60 kDa heat shock protein, mitochondrial	HSPD1	sp|P10809|CH60_HUMAN 60 kDa heat shock protein, mitochondrial OS=Homo sapiens OX=9606 GN=HSPD1 PE=1 SV=2	1	26	26	26	16	21	23	24	23	16	21	23	24	23	16	21	23	24	23	61.1	61.1	61.1	61054	573	573	0	323.31	By MS/MS	By MS/MS	By MS/MS	By MS/MS	By MS/MS	41.4	54.3	53.8	55.1	53.9	19679000000	2112200000	2473800000	4124900000	4883800000
P10909	P10909	19	19	19	Clusterin;Clusterin beta chain;Clusterin alpha chain	CLU	sp|P10909|CLUS_HUMAN Clusterin OS=Homo sapiens OX=9606 GN=CLU PE=1 SV=1	1	19	19	19	16	18	1	2	0	16	18	1	2	0	16	18	1	2	0	51.2	51.2	51.2	52494	449	449	0	323.31	By MS/MS	By MS/MS	By matching	By MS/MS		45.9	51.2	3.6	4.9	0	41766000000	20588000000	21141000000	35215000	1585200
P11021	P11021	25	24	24	78 kDa glucose-regulated protein	HSPA5	sp|P11021|BIP_HUMAN Endoplasmic reticulum chaperone BiP OS=Homo sapiens OX=9606 GN=HSPA5 PE=1 SV=2	1	25	24	24	22	23	24	24	25	21	22	23	23	24	21	22	23	23	24	48.3	45.9	45.9	72332	654	654	0	323.31	By MS/MS	By MS/MS	By MS/MS	By MS/MS	By MS/MS	43.7	44.8	47.1	48.2	48.3	47506000000	5173000000	5878100000	12704000000	10718000000
P11047	P11047	2	2	2	Laminin subunit gamma-1	LAMC1	sp|P11047|LAMC1_HUMAN Laminin subunit gamma-1 OS=Homo sapiens OX=9606 GN=LAMC1 PE=1 SV=3	1	2	2	2	0	0	1	1	2	0	0	1	1	2	0	0	1	1	2	1	1	1	177.6	1609	1609	0.0058272	1713			By MS/MS	By MS/MS	By MS/MS	0	0	0.4	0.4	1	221380000	0	0	49549000	66291000
P11049	P11049	1	1	1	Leukocyte antigen CD37	CD37	sp|P11049|CD37_HUMAN Leukocyte antigen CD37 OS=Homo sapiens OX=9606 GN=CD37 PE=1 SV=2	1	1	1	1	0	0	1	1	1	0	0	1	1	1	0	0	1	1	1	5.7	5.7	5.7	31703	281	281	0.0079523	15722			By MS/MS	By MS/MS	By MS/MS	0	0	5.7	5.7	5.7	73983000	0	0	29998000	23973000
P11117	P11117	5	5	5	Lysosomal acid phosphatase	ACP2	sp|P11117|PPAL_HUMAN Lysosomal acid phosphatase OS=Homo sapiens OX=9606 GN=ACP2 PE=1 SV=3	1	5	5	5	0	0	3	5	2	0	0	3	5	2	0	0	3	5	2	15.6	15.6	15.6	48344	423	423	0	73447			By MS/MS	By MS/MS	By MS/MS	0	0	8.3	15.6	5.9	207690000	0	0	75010000	91984000
P11142	P11142	31	27	21	Heat shock cognate 71 kDa protein	HSPA8	sp|P11142|HSP7C_HUMAN Heat shock cognate 71 kDa protein OS=Homo sapiens OX=9606 GN=HSPA8 PE=1 SV=1	1	31	27	21	22	24	27	28	28	20	22	24	25	25	15	17	18	19	19	53.3	46.3	39.5	70897	646	646	0	323.31	By MS/MS	By MS/MS	By MS/MS	By MS/MS	By MS/MS	41.2	42.7	46.6	50	48.3	60255000000	10005000000	11472000000	12468000000	12105000000
P11166	P11166	3	3	3	Solute carrier family 2, facilitated glucose transporter member 1	SLC2A1	sp|P11166|GTR1_HUMAN Solute carrier family 2, facilitated glucose transporter member 1 OS=Homo sapiens OX=9606 GN=SLC2A1 PE=1 SV=2	1	3	3	3	2	2	0	0	0	2	2	0	0	0	2	2	0	0	0	6.9	6.9	6.9	54083	492	492	0	42984	By MS/MS	By MS/MS				4.3	4.3	0	0	0	202660000	83628000	119030000	0	0
P11169;Q8TDB8	P11169;Q8TDB8	6;4	6;4	6;4	Solute carrier family 2, facilitated glucose transporter member 3;Solute carrier family 2, facilitated glucose transporter member 14	SLC2A3;SLC2A14	sp|P11169|GTR3_HUMAN Solute carrier family 2, facilitated glucose transporter member 3 OS=Homo sapiens OX=9606 GN=SLC2A3 PE=1 SV=1;sp|Q8TDB8|GTR14_HUMAN Solute carrier family 2, facilitated glucose transporter member 14 OS=Homo sapiens OX=9606 GN=SLC2A14 P	2	6	6	6	0	1	6	6	6	0	1	6	6	6	0	1	6	6	6	12.9	12.9	12.9	53924	496	496;520	0	208.83		By MS/MS	By MS/MS	By MS/MS	By MS/MS	0	2.2	12.9	12.9	12.9	8426300000	0	2116400	2850900000	2354000000
P11171	P11171	6	6	6	Protein 4.1	EPB41	sp|P11171|EPB41_HUMAN Protein 4.1 OS=Homo sapiens OX=9606 GN=EPB41 PE=1 SV=4	1	6	6	6	0	0	5	5	5	0	0	5	5	5	0	0	5	5	5	10.2	10.2	10.2	97016	864	864	0	16605			By MS/MS	By MS/MS	By MS/MS	0	0	8.8	8.8	8.3	1004900000	0	0	118540000	148290000
P11172	P11172	5	5	5	Uridine 5-monophosphate synthase;Orotate phosphoribosyltransferase;Orotidine 5-phosphate decarboxylase	UMPS	sp|P11172|UMPS_HUMAN Uridine 5-monophosphate synthase OS=Homo sapiens OX=9606 GN=UMPS PE=1 SV=1	1	5	5	5	2	3	2	4	5	2	3	2	4	5	2	3	2	4	5	14.6	14.6	14.6	52221	480	480	0	80989	By MS/MS	By MS/MS	By MS/MS	By MS/MS	By MS/MS	7.7	10	6.2	12.1	14.6	384460000	93780000	10991000	65138000	97511000
P11177	P11177	11	11	11	Pyruvate dehydrogenase E1 component subunit beta, mitochondrial	PDHB	sp|P11177|ODPB_HUMAN Pyruvate dehydrogenase E1 component subunit beta, mitochondrial OS=Homo sapiens OX=9606 GN=PDHB PE=1 SV=3	1	11	11	11	3	3	10	8	7	3	3	10	8	7	3	3	10	8	7	44.6	44.6	44.6	39233	359	359	0	30132	By MS/MS	By MS/MS	By MS/MS	By MS/MS	By MS/MS	10.9	12	41.5	30.6	26.2	1531600000	43712000	135050000	449610000	455940000
P11182	P11182	3	3	3	Lipoamide acyltransferase component of branched-chain alpha-keto acid dehydrogenase complex, mitochondrial	DBT	sp|P11182|ODB2_HUMAN Lipoamide acyltransferase component of branched-chain alpha-keto acid dehydrogenase complex, mitochondrial OS=Homo sapiens OX=9606 GN=DBT PE=1 SV=3	1	3	3	3	2	3	0	0	0	2	3	0	0	0	2	3	0	0	0	10	10	10	53486	482	482	0	4516	By MS/MS	By MS/MS				7.1	10	0	0	0	116180000	45710000	70469000	0	0
P11215	P11215	55	55	53	Integrin alpha-M	ITGAM	sp|P11215|ITAM_HUMAN Integrin alpha-M OS=Homo sapiens OX=9606 GN=ITGAM PE=1 SV=2	1	55	55	53	15	16	54	54	52	15	16	54	54	52	15	16	52	52	50	59.1	59.1	56.9	127.18	1152	1152	0	323.31	By MS/MS	By MS/MS	By MS/MS	By MS/MS	By MS/MS	18.3	18.7	57.2	58.2	56.7	120280000000	469070000	555470000	38383000000	37891000000
P11216	P11216	33	25	22	Glycogen phosphorylase, brain form	PYGB	sp|P11216|PYGB_HUMAN Glycogen phosphorylase, brain form OS=Homo sapiens OX=9606 GN=PYGB PE=1 SV=5	1	33	25	22	22	25	22	21	23	19	21	15	14	15	16	18	13	12	14	49.7	39.1	34.9	96695	843	843	0	85228	By MS/MS	By MS/MS	By MS/MS	By MS/MS	By MS/MS	36.1	39.3	32.1	30.8	33.5	4915200000	1133900000	2066000000	531980000	430410000
P11226	P11226	3	3	3	Mannose-binding protein C	MBL2	sp|P11226|MBL2_HUMAN Mannose-binding protein C OS=Homo sapiens OX=9606 GN=MBL2 PE=1 SV=2	1	3	3	3	0	0	2	2	2	0	0	2	2	2	0	0	2	2	2	15.7	15.7	15.7	26143	248	248	0	58889			By MS/MS	By MS/MS	By MS/MS	0	0	10.5	10.5	10.5	90418000	0	0	16905000	45695000
P11233	P11233	6	2	2	Ras-related protein Ral-A	RALA	sp|P11233|RALA_HUMAN Ras-related protein Ral-A OS=Homo sapiens OX=9606 GN=RALA PE=1 SV=1	1	6	2	2	5	4	4	6	4	2	1	1	2	1	2	1	1	2	1	37.9	7.3	7.3	23567	206	206	0	49168	By MS/MS	By MS/MS	By MS/MS	By MS/MS	By MS/MS	28.2	27.2	27.2	37.9	27.2	427030000	84716000	65592000	65570000	94124000
P11234	P11234	7	7	3	Ras-related protein Ral-B	RALB	sp|P11234|RALB_HUMAN Ras-related protein Ral-B OS=Homo sapiens OX=9606 GN=RALB PE=1 SV=1	1	7	7	3	5	5	6	7	5	5	5	6	7	5	2	2	3	3	2	46.1	46.1	15.5	23408	206	206	0	110.99	By MS/MS	By MS/MS	By MS/MS	By MS/MS	By MS/MS	32	32	36.4	46.1	32	5249800000	707110000	551880000	1442700000	1264900000
P11274	P11274	3	2	2	Breakpoint cluster region protein	BCR	sp|P11274|BCR_HUMAN Breakpoint cluster region protein OS=Homo sapiens OX=9606 GN=BCR PE=1 SV=2	1	3	2	2	0	0	2	2	2	0	0	2	1	1	0	0	2	1	1	3.1	2.3	2.3	142.82	1271	1271	0.0081825	15567			By MS/MS	By MS/MS	By MS/MS	0	0	2.3	1.5	1.5	36588000	0	0	15588000	21000000
P11279	P11279	10	10	10	Lysosome-associated membrane glycoprotein 1	LAMP1	sp|P11279|LAMP1_HUMAN Lysosome-associated membrane glycoprotein 1 OS=Homo sapiens OX=9606 GN=LAMP1 PE=1 SV=3	1	10	10	10	7	8	10	10	10	7	8	10	10	10	7	8	10	10	10	25.7	25.7	25.7	44882	417	417	0	91607	By MS/MS	By MS/MS	By MS/MS	By MS/MS	By MS/MS	16.5	22.1	25.7	25.7	25.7	11640000000	885640000	983660000	3561500000	2639800000
P11310	P11310	9	9	9	Medium-chain specific acyl-CoA dehydrogenase, mitochondrial	ACADM	sp|P11310|ACADM_HUMAN Medium-chain specific acyl-CoA dehydrogenase, mitochondrial OS=Homo sapiens OX=9606 GN=ACADM PE=1 SV=1	1	9	9	9	2	1	9	8	8	2	1	9	8	8	2	1	9	8	8	34.2	34.2	34.2	46588	421	421	0	151.52	By MS/MS	By MS/MS	By MS/MS	By MS/MS	By MS/MS	6.4	3.6	34.2	28.3	28.3	2531800000	36027000	19826000	907210000	762100000
P11387;Q969P6	P11387	6;1	6;1	6;1	DNA topoisomerase 1	TOP1;TOP1MT	sp|P11387|TOP1_HUMAN DNA topoisomerase 1 OS=Homo sapiens OX=9606 GN=TOP1 PE=1 SV=2	2	6	6	6	3	1	5	3	3	3	1	5	3	3	3	1	5	3	3	9.7	9.7	9.7	90725	765	765;601	0	85749	By MS/MS	By MS/MS	By MS/MS	By MS/MS	By MS/MS	5.2	2.1	8.1	4.8	5.2	319740000	36152000	38011000	116230000	61526000
P11413	P11413	31	31	31	Glucose-6-phosphate 1-dehydrogenase	G6PD	sp|P11413|G6PD_HUMAN Glucose-6-phosphate 1-dehydrogenase OS=Homo sapiens OX=9606 GN=G6PD PE=1 SV=4	1	31	31	31	21	23	28	29	31	21	23	28	29	31	21	23	28	29	31	68.3	68.3	68.3	59256	515	515	0	323.31	By MS/MS	By MS/MS	By MS/MS	By MS/MS	By MS/MS	49.7	52.4	66.2	60.2	68.3	55635000000	2670900000	2805400000	14274000000	16589000000
P11586	P11586	30	30	30	C-1-tetrahydrofolate synthase, cytoplasmic;Methylenetetrahydrofolate dehydrogenase;Methenyltetrahydrofolate cyclohydrolase;Formyltetrahydrofolate synthetase;C-1-tetrahydrofolate synthase, cytoplasmic, N-terminally processed	MTHFD1	sp|P11586|C1TC_HUMAN C-1-tetrahydrofolate synthase, cytoplasmic OS=Homo sapiens OX=9606 GN=MTHFD1 PE=1 SV=4	1	30	30	30	9	15	25	26	24	9	15	25	26	24	9	15	25	26	24	42.5	42.5	42.5	101.53	935	935	0	175.24	By MS/MS	By MS/MS	By MS/MS	By MS/MS	By MS/MS	11.9	20.9	34.1	36.5	34.3	5941700000	229770000	456880000	1568100000	1690100000
P11678	P11678	30	23	23	Eosinophil peroxidase;Eosinophil peroxidase light chain;Eosinophil peroxidase heavy chain	EPX	sp|P11678|PERE_HUMAN Eosinophil peroxidase OS=Homo sapiens OX=9606 GN=EPX PE=1 SV=2	1	30	23	23	3	3	29	30	27	0	1	22	23	20	0	1	22	23	20	41.1	32.9	32.9	81.04	715	715	0	56267	By matching	By MS/MS	By MS/MS	By MS/MS	By MS/MS	5.2	6	40	41.1	39.9	14270000000	0	104420000	4955500000	4286900000
P11684	P11684	10	10	10	Uteroglobin	SCGB1A1	sp|P11684|UTER_HUMAN Uteroglobin OS=Homo sapiens OX=9606 GN=SCGB1A1 PE=1 SV=1	1	10	10	10	8	10	0	0	0	8	10	0	0	0	8	10	0	0	0	63.7	63.7	63.7	99937	91	91	0	283.72	By MS/MS	By MS/MS				63.7	63.7	0	0	0	51163000000	25554000000	25609000000	0	0
P11717	P11717	26	26	26	Cation-independent mannose-6-phosphate receptor	IGF2R	sp|P11717|MPRI_HUMAN Cation-independent mannose-6-phosphate receptor OS=Homo sapiens OX=9606 GN=IGF2R PE=1 SV=3	1	26	26	26	2	5	18	18	19	2	5	18	18	19	2	5	18	18	19	14.5	14.5	14.5	274.37	2491	2491	0	125.2	By MS/MS	By MS/MS	By MS/MS	By MS/MS	By MS/MS	1	3	10.3	10.1	11.3	1276900000	25266000	112850000	344650000	306630000
P11766	P11766	9	9	9	Alcohol dehydrogenase class-3	ADH5	sp|P11766|ADHX_HUMAN Alcohol dehydrogenase class-3 OS=Homo sapiens OX=9606 GN=ADH5 PE=1 SV=4	1	9	9	9	6	6	8	8	8	6	6	8	8	8	6	6	8	8	8	31	31	31	39724	374	374	0	75153	By MS/MS	By MS/MS	By MS/MS	By MS/MS	By MS/MS	24.1	22.2	26.7	28.6	28.6	3118600000	277140000	279690000	925600000	750880000
P11908	P11908	8	3	2	Ribose-phosphate pyrophosphokinase 2	PRPS2	sp|P11908|PRPS2_HUMAN Ribose-phosphate pyrophosphokinase 2 OS=Homo sapiens OX=9606 GN=PRPS2 PE=1 SV=2	1	8	3	2	2	1	7	7	8	1	0	3	2	3	0	0	2	1	2	38.4	15.1	11	34769	318	318	0	14878	By MS/MS	By matching	By MS/MS	By MS/MS	By MS/MS	9.4	5.3	33.3	32.1	38.4	352700000	55687000	0	82930000	93727000
P11940;Q9H361;Q4VXU2;Q5JQF8;Q96DU9	P11940	17;8;4;1;1	17;8;4;1;1	10;6;2;1;1	Polyadenylate-binding protein 1	PABPC1;PABPC3;PABPC1L;PABPC1L2A;PABPC5	sp|P11940|PABP1_HUMAN Polyadenylate-binding protein 1 OS=Homo sapiens OX=9606 GN=PABPC1 PE=1 SV=2	5	17	17	10	12	14	9	10	9	12	14	9	10	9	6	8	4	6	4	34.6	34.6	21.2	70.67	636	636;631;614;200;382	0	68647	By MS/MS	By MS/MS	By MS/MS	By MS/MS	By MS/MS	23.7	25.5	16	18.2	19.8	4499800000	1067900000	1635400000	707150000	536150000
P12004	P12004	7	7	7	Proliferating cell nuclear antigen	PCNA	sp|P12004|PCNA_HUMAN Proliferating cell nuclear antigen OS=Homo sapiens OX=9606 GN=PCNA PE=1 SV=1	1	7	7	7	2	0	5	7	4	2	0	5	7	4	2	0	5	7	4	36.8	36.8	36.8	28768	261	261	0	71015	By MS/MS		By MS/MS	By MS/MS	By MS/MS	7.7	0	28.7	36.8	21.5	1750300000	13782000	0	556630000	598220000
P12035;CON__P12035	P12035;CON__P12035	36;34	16;16	15;15	Keratin, type II cytoskeletal 3	KRT3	sp|P12035|K2C3_HUMAN Keratin, type II cytoskeletal 3 OS=Homo sapiens OX=9606 GN=KRT3 PE=1 SV=3;	2	36	16	15	24	33	9	11	9	12	15	0	0	0	11	14	0	0	0	55.6	39.6	38.2	64416	628	628;629	0	153.16	By MS/MS	By MS/MS	By matching	By matching	By matching	41.9	53.8	10	11.8	10.7	5935400000	3174800000	2760700000	0	0
P12081;P49590	P12081	8;2	8;2	8;2	Histidine--tRNA ligase, cytoplasmic	HARS1;HARS2	sp|P12081|HARS1_HUMAN Histidine--tRNA ligase, cytoplasmic OS=Homo sapiens OX=9606 GN=HARS1 PE=1 SV=2	2	8	8	8	7	7	4	6	6	7	7	4	6	6	7	7	4	6	6	22.2	22.2	22.2	57.41	509	509;506	0	20459	By MS/MS	By MS/MS	By MS/MS	By MS/MS	By MS/MS	19.6	19.6	9.8	17.3	17.3	1181000000	218440000	272520000	167360000	258770000
P12109	P12109	21	21	21	Collagen alpha-1(VI) chain	COL6A1	sp|P12109|CO6A1_HUMAN Collagen alpha-1(VI) chain OS=Homo sapiens OX=9606 GN=COL6A1 PE=1 SV=3	1	21	21	21	18	18	0	0	0	18	18	0	0	0	18	18	0	0	0	33.8	33.8	33.8	108.53	1028	1028	0	282.64	By MS/MS	By MS/MS				28.2	29.6	0	0	0	2116800000	949720000	1167100000	0	0
P12110	P12110	20	20	20	Collagen alpha-2(VI) chain	COL6A2	sp|P12110|CO6A2_HUMAN Collagen alpha-2(VI) chain OS=Homo sapiens OX=9606 GN=COL6A2 PE=1 SV=4	1	20	20	20	16	15	1	2	0	16	15	1	2	0	16	15	1	2	0	27.5	27.5	27.5	108.58	1019	1019	0	37735	By MS/MS	By MS/MS	By MS/MS	By MS/MS		19.4	21.9	0.7	1.6	0	1402600000	729190000	616310000	10426000	46692000
P12235	P12235	11	1	1	ADP/ATP translocase 1	SLC25A4	sp|P12235|ADT1_HUMAN ADP/ATP translocase 1 OS=Homo sapiens OX=9606 GN=SLC25A4 PE=1 SV=4	1	11	1	1	9	9	6	8	9	1	0	0	0	0	1	0	0	0	0	38.6	3	3	33064	298	298	1	-2	By MS/MS	By matching	By matching	By matching	By matching	35.9	35.2	24.8	32.6	32.9	18224000	18224000	0	0	0
P12236	P12236	15	15	2	ADP/ATP translocase 3;ADP/ATP translocase 3, N-terminally processed	SLC25A6	sp|P12236|ADT3_HUMAN ADP/ATP translocase 3 OS=Homo sapiens OX=9606 GN=SLC25A6 PE=1 SV=4	1	15	15	2	12	13	9	12	13	12	13	9	12	13	1	2	1	2	2	51.7	51.7	7.4	32866	298	298	0	79238	By MS/MS	By MS/MS	By MS/MS	By MS/MS	By MS/MS	44.6	48.7	33.9	46	46	11737000000	3110400000	2146700000	1239900000	2557000000
P12259	P12259	4	4	4	Coagulation factor V;Coagulation factor V heavy chain;Coagulation factor V light chain	F5	sp|P12259|FA5_HUMAN Coagulation factor V OS=Homo sapiens OX=9606 GN=F5 PE=1 SV=4	1	4	4	4	1	4	0	1	0	1	4	0	1	0	1	4	0	1	0	2.3	2.3	2.3	251.7	2224	2224	0	52658	By MS/MS	By MS/MS		By MS/MS		0.5	2.3	0	0.7	0	73037000	17126000	44839000	0	11071000
P12268	P12268	19	19	19	Inosine-5-monophosphate dehydrogenase 2	IMPDH2	sp|P12268|IMDH2_HUMAN Inosine-5-monophosphate dehydrogenase 2 OS=Homo sapiens OX=9606 GN=IMPDH2 PE=1 SV=2	1	19	19	19	8	11	18	19	17	8	11	18	19	17	8	11	18	19	17	46.5	46.5	46.5	55804	514	514	0	323.31	By MS/MS	By MS/MS	By MS/MS	By MS/MS	By MS/MS	22.4	28.8	44.6	46.5	44.6	7891700000	286200000	423400000	2279900000	2486600000
P12270	P12270	4	4	4	Nucleoprotein TPR	TPR	sp|P12270|TPR_HUMAN Nucleoprotein TPR OS=Homo sapiens OX=9606 GN=TPR PE=1 SV=3	1	4	4	4	1	1	3	3	4	1	1	3	3	4	1	1	3	3	4	2	2	2	267.29	2363	2363	0	76866	By MS/MS	By MS/MS	By MS/MS	By MS/MS	By MS/MS	0.4	0.4	1.6	1.6	2	149330000	11660000	14508000	32408000	48689000
P12273	P12273	13	13	13	Prolactin-inducible protein	PIP	sp|P12273|PIP_HUMAN Prolactin-inducible protein OS=Homo sapiens OX=9606 GN=PIP PE=1 SV=1	1	13	13	13	12	13	6	8	7	12	13	6	8	7	12	13	6	8	7	72.6	72.6	72.6	16572	146	146	0	233.61	By MS/MS	By MS/MS	By MS/MS	By MS/MS	By MS/MS	72.6	72.6	55.5	64.4	57.5	106710000000	42721000000	46349000000	5747500000	5385900000
P12277;P06732	P12277	11;1	11;1	11;1	Creatine kinase B-type	CKB;CKM	sp|P12277|KCRB_HUMAN Creatine kinase B-type OS=Homo sapiens OX=9606 GN=CKB PE=1 SV=1	2	11	11	11	11	10	1	0	0	11	10	1	0	0	11	10	1	0	0	43	43	43	42644	381	381;381	0	85538	By MS/MS	By MS/MS	By MS/MS			43	37.5	3.4	0	0	1562600000	599750000	907400000	55466000	0
P12314;Q92637	P12314;Q92637	5;3	5;3	5;3	High affinity immunoglobulin gamma Fc receptor I;High affinity immunoglobulin gamma Fc receptor IB	FCGR1A;FCGR1B	sp|P12314|FCGR1_HUMAN High affinity immunoglobulin gamma Fc receptor I OS=Homo sapiens OX=9606 GN=FCGR1A PE=1 SV=2;sp|Q92637|FCGRB_HUMAN High affinity immunoglobulin gamma Fc receptor IB OS=Homo sapiens OX=9606 GN=FCGR1B PE=2 SV=1	2	5	5	5	0	0	5	4	5	0	0	5	4	5	0	0	5	4	5	19.3	19.3	19.3	42631	374	374;280	0	23.44			By MS/MS	By MS/MS	By MS/MS	0	0	19.3	11.5	19.3	750360000	0	0	248250000	184550000
P12318;P31995;P31994	P12318;P31995	6;3;1	6;3;1	6;3;1	Low affinity immunoglobulin gamma Fc region receptor II-a;Low affinity immunoglobulin gamma Fc region receptor II-c	FCGR2A;FCGR2C;FCGR2B	sp|P12318|FCG2A_HUMAN Low affinity immunoglobulin gamma Fc region receptor II-a OS=Homo sapiens OX=9606 GN=FCGR2A PE=1 SV=4;sp|P31995|FCG2C_HUMAN Low affinity immunoglobulin gamma Fc region receptor II-c OS=Homo sapiens OX=9606 GN=FCGR2C PE=1 SV=1	3	6	6	6	0	0	2	4	6	0	0	2	4	6	0	0	2	4	6	30.3	30.3	30.3	35	317	317;323;310	0	28.53			By MS/MS	By MS/MS	By MS/MS	0	0	6	20.5	30.3	213360000	0	0	21305000	80082000
P12429	P12429	22	22	22	Annexin A3	ANXA3	sp|P12429|ANXA3_HUMAN Annexin A3 OS=Homo sapiens OX=9606 GN=ANXA3 PE=1 SV=3	1	22	22	22	12	12	22	22	21	12	12	22	22	21	12	12	22	22	21	66.6	66.6	66.6	36375	323	323	0	323.31	By MS/MS	By MS/MS	By MS/MS	By MS/MS	By MS/MS	47.1	36.5	66.6	66.6	65.3	214820000000	1902500000	1752500000	67363000000	65708000000
P12532;P17540	P12532	13;3	13;3	13;3	Creatine kinase U-type, mitochondrial	CKMT1A;CKMT2	sp|P12532|KCRU_HUMAN Creatine kinase U-type, mitochondrial OS=Homo sapiens OX=9606 GN=CKMT1A PE=1 SV=1	2	13	13	13	10	11	0	0	0	10	11	0	0	0	10	11	0	0	0	45.3	45.3	45.3	47036	417	417;419	0	285.01	By MS/MS	By MS/MS				36.2	37.2	0	0	0	2503100000	1037100000	1466000000	0	0
P12724	P12724	7	7	7	Eosinophil cationic protein	RNASE3	sp|P12724|ECP_HUMAN Eosinophil cationic protein OS=Homo sapiens OX=9606 GN=RNASE3 PE=1 SV=2	1	7	7	7	2	3	6	6	7	2	3	6	6	7	2	3	6	6	7	41.2	41.2	41.2	18385	160	160	0	204.42	By MS/MS	By MS/MS	By MS/MS	By MS/MS	By MS/MS	15	24.4	38.8	38.8	41.2	42053000000	154660000	223770000	14202000000	13371000000
P12814	P12814	52	34	30	Alpha-actinin-1	ACTN1	sp|P12814|ACTN1_HUMAN Alpha-actinin-1 OS=Homo sapiens OX=9606 GN=ACTN1 PE=1 SV=2	1	52	34	30	37	36	48	50	49	20	19	32	34	34	17	17	28	30	30	68.7	47.8	44.3	103.06	892	892	0	323.31	By MS/MS	By MS/MS	By MS/MS	By MS/MS	By MS/MS	50.7	52.4	65.7	67.3	65.2	69864000000	1955700000	2126200000	18800000000	21428000000
P12830	P12830	12	12	12	Cadherin-1;E-Cad/CTF1;E-Cad/CTF2;E-Cad/CTF3	CDH1	sp|P12830|CADH1_HUMAN Cadherin-1 OS=Homo sapiens OX=9606 GN=CDH1 PE=1 SV=3	1	12	12	12	10	10	0	0	0	10	10	0	0	0	10	10	0	0	0	18.3	18.3	18.3	97455	882	882	0	268.45	By MS/MS	By MS/MS				16.2	15.9	0	0	0	2333300000	956130000	1377100000	0	0
P12838	P12838	2	2	2	Neutrophil defensin 4	DEFA4	sp|P12838|DEF4_HUMAN Neutrophil defensin 4 OS=Homo sapiens OX=9606 GN=DEFA4 PE=1 SV=2	1	2	2	2	1	0	2	2	2	1	0	2	2	2	1	0	2	2	2	24.7	24.7	24.7	10504	97	97	0	35263	By MS/MS		By MS/MS	By MS/MS	By MS/MS	17.5	0	24.7	24.7	24.7	7392700000	60347000	0	2184700000	2245000000
P12955	P12955	13	13	13	Xaa-Pro dipeptidase	PEPD	sp|P12955|PEPD_HUMAN Xaa-Pro dipeptidase OS=Homo sapiens OX=9606 GN=PEPD PE=1 SV=3	1	13	13	13	7	8	11	12	10	7	8	11	12	10	7	8	11	12	10	32.9	32.9	32.9	54548	493	493	0	66.38	By MS/MS	By MS/MS	By MS/MS	By MS/MS	By MS/MS	18.5	20.9	27.4	30	25.8	2774300000	360230000	424570000	700290000	579570000
P12956	P12956	24	24	24	X-ray repair cross-complementing protein 6	XRCC6	sp|P12956|XRCC6_HUMAN X-ray repair cross-complementing protein 6 OS=Homo sapiens OX=9606 GN=XRCC6 PE=1 SV=2	1	24	24	24	16	14	18	14	14	16	14	18	14	14	16	14	18	14	14	47.3	47.3	47.3	69842	609	609	0	224.04	By MS/MS	By MS/MS	By MS/MS	By MS/MS	By MS/MS	35.3	30	39.9	31.5	29.2	7864700000	1047100000	851870000	1828500000	1877600000
P13010	P13010	19	19	19	X-ray repair cross-complementing protein 5	XRCC5	sp|P13010|XRCC5_HUMAN X-ray repair cross-complementing protein 5 OS=Homo sapiens OX=9606 GN=XRCC5 PE=1 SV=3	1	19	19	19	12	14	19	17	18	12	14	19	17	18	12	14	19	17	18	34.2	34.2	34.2	82704	732	732	0	207.11	By MS/MS	By MS/MS	By MS/MS	By MS/MS	By MS/MS	19.8	26.2	34.2	29.9	31	10562000000	678740000	933500000	2876900000	2783800000
P13073	P13073	7	7	7	Cytochrome c oxidase subunit 4 isoform 1, mitochondrial	COX4I1	sp|P13073|COX41_HUMAN Cytochrome c oxidase subunit 4 isoform 1, mitochondrial OS=Homo sapiens OX=9606 GN=COX4I1 PE=1 SV=1	1	7	7	7	5	6	6	5	6	5	6	6	5	6	5	6	6	5	6	39.1	39.1	39.1	19576	169	169	0	22985	By MS/MS	By MS/MS	By MS/MS	By MS/MS	By MS/MS	32.5	38.5	38.5	32.5	32.5	3726700000	660650000	922640000	731050000	571900000
P13284	P13284	4	4	4	Gamma-interferon-inducible lysosomal thiol reductase	IFI30	sp|P13284|GILT_HUMAN Gamma-interferon-inducible lysosomal thiol reductase OS=Homo sapiens OX=9606 GN=IFI30 PE=1 SV=3	1	4	4	4	4	4	4	4	3	4	4	4	4	3	4	4	4	4	3	30	30	30	27963	250	250	0	120.2	By MS/MS	By MS/MS	By MS/MS	By MS/MS	By MS/MS	30	30	30	30	25.6	3480300000	1188400000	1491000000	210770000	221260000
P13473	P13473	10	10	10	Lysosome-associated membrane glycoprotein 2	LAMP2	sp|P13473|LAMP2_HUMAN Lysosome-associated membrane glycoprotein 2 OS=Homo sapiens OX=9606 GN=LAMP2 PE=1 SV=2	1	10	10	10	5	6	10	10	9	5	6	10	10	9	5	6	10	10	9	28.5	28.5	28.5	44.96	410	410	0	286.22	By MS/MS	By MS/MS	By MS/MS	By MS/MS	By MS/MS	15.6	18.3	28.5	28.5	24.1	21530000000	432690000	507770000	5546100000	7825400000
P13489	P13489	23	23	23	Ribonuclease inhibitor	RNH1	sp|P13489|RINI_HUMAN Ribonuclease inhibitor OS=Homo sapiens OX=9606 GN=RNH1 PE=1 SV=2	1	23	23	23	19	22	19	21	22	19	22	19	21	22	19	22	19	21	22	79.8	79.8	79.8	49973	461	461	0	323.31	By MS/MS	By MS/MS	By MS/MS	By MS/MS	By MS/MS	67.7	78.3	64.9	68.8	72.7	24287000000	4838100000	5001400000	3972900000	4423600000
P13498	P13498	5	5	5	Cytochrome b-245 light chain	CYBA	sp|P13498|CY24A_HUMAN Cytochrome b-245 light chain OS=Homo sapiens OX=9606 GN=CYBA PE=1 SV=3	1	5	5	5	0	1	5	5	5	0	1	5	5	5	0	1	5	5	5	33.8	33.8	33.8	21012	195	195	0	36432		By MS/MS	By MS/MS	By MS/MS	By MS/MS	0	5.1	33.8	33.8	33.8	5375500000	0	47317000	1836600000	1746900000
P13639	P13639	41	41	40	Elongation factor 2	EEF2	sp|P13639|EF2_HUMAN Elongation factor 2 OS=Homo sapiens OX=9606 GN=EEF2 PE=1 SV=4	1	41	41	40	38	39	29	29	33	38	39	29	29	33	37	38	29	29	33	57.8	57.8	56.6	95337	858	858	0	323.31	By MS/MS	By MS/MS	By MS/MS	By MS/MS	By MS/MS	55.7	57.2	43.8	38.3	46.7	45883000000	16621000000	14395000000	4012600000	4657000000
P13646;CON__ENSEMBL:ENSP00000377550	P13646;CON__ENSEMBL:ENSP00000377550	45;41	1;1	0;0	Keratin, type I cytoskeletal 13	KRT13	sp|P13646|K1C13_HUMAN Keratin, type I cytoskeletal 13 OS=Homo sapiens OX=9606 GN=KRT13 PE=1 SV=4;	2	45	1	0	40	43	23	23	22	1	1	1	1	1	0	0	0	0	0	73.6	1.5	0	49588	458	458;420	1	-2	By MS/MS	By MS/MS	By MS/MS	By MS/MS	By MS/MS	72.9	73.6	55.7	55.7	52.2	15358000000	5142500000	9787900000	148100000	150640000
P13667	P13667	26	26	26	Protein disulfide-isomerase A4	PDIA4	sp|P13667|PDIA4_HUMAN Protein disulfide-isomerase A4 OS=Homo sapiens OX=9606 GN=PDIA4 PE=1 SV=2	1	26	26	26	12	14	23	24	24	12	14	23	24	24	12	14	23	24	24	49.6	49.6	49.6	72932	645	645	0	323.31	By MS/MS	By MS/MS	By MS/MS	By MS/MS	By MS/MS	24.5	30.2	43.7	46.8	45.7	7420700000	645750000	829080000	1650600000	1838700000
P13671	P13671	13	13	13	Complement component C6	C6	sp|P13671|CO6_HUMAN Complement component C6 OS=Homo sapiens OX=9606 GN=C6 PE=1 SV=3	1	13	13	13	11	11	1	2	1	11	11	1	2	1	11	11	1	2	1	20.2	20.2	20.2	104.79	934	934	0	32587	By MS/MS	By MS/MS	By MS/MS	By MS/MS	By MS/MS	18	16.7	1.2	3.3	1.2	1992200000	884440000	933200000	31522000	84422000
P13686	P13686	2	2	2	Tartrate-resistant acid phosphatase type 5	ACP5	sp|P13686|PPA5_HUMAN Tartrate-resistant acid phosphatase type 5 OS=Homo sapiens OX=9606 GN=ACP5 PE=1 SV=3	1	2	2	2	2	1	0	0	0	2	1	0	0	0	2	1	0	0	0	9.5	9.5	9.5	36598	325	325	0.000297	31946	By MS/MS	By MS/MS				9.5	5.8	0	0	0	89332000	44119000	45213000	0	0
P13688	P13688	17	15	12	Carcinoembryonic antigen-related cell adhesion molecule 1	CEACAM1	sp|P13688|CEAM1_HUMAN Carcinoembryonic antigen-related cell adhesion molecule 1 OS=Homo sapiens OX=9606 GN=CEACAM1 PE=1 SV=2	1	17	15	12	8	9	17	15	16	7	7	15	13	14	4	4	12	10	11	50.2	47	35.2	57.56	526	526	0	323.31	By MS/MS	By MS/MS	By MS/MS	By MS/MS	By MS/MS	27.6	29.3	50.2	44.5	48.5	63947000000	2369200000	2280100000	20575000000	17327000000
P13693;Q56UQ5;Q9HAU6	P13693;Q56UQ5	6;3;1	6;3;1	6;3;1	Translationally-controlled tumor protein;TPT1-like protein	TPT1;TPT1P8	sp|P13693|TCTP_HUMAN Translationally-controlled tumor protein OS=Homo sapiens OX=9606 GN=TPT1 PE=1 SV=1;sp|Q56UQ5|TPT1L_HUMAN TPT1-like protein OS=Homo sapiens OX=9606 PE=2 SV=2	3	6	6	6	5	6	6	6	6	5	6	6	6	6	5	6	6	6	6	32	32	32	19595	172	172;140;139	0	95522	By MS/MS	By MS/MS	By MS/MS	By MS/MS	By MS/MS	32	32	32	32	32	6344400000	366920000	1717300000	1148000000	1529500000
P13716	P13716	8	8	8	Delta-aminolevulinic acid dehydratase	ALAD	sp|P13716|HEM2_HUMAN Delta-aminolevulinic acid dehydratase OS=Homo sapiens OX=9606 GN=ALAD PE=1 SV=1	1	8	8	8	4	4	7	7	7	4	4	7	7	7	4	4	7	7	7	32.1	32.1	32.1	36294	330	330	0	24766	By MS/MS	By MS/MS	By MS/MS	By MS/MS	By MS/MS	17	18.5	27	27	27	1403200000	138800000	144930000	302120000	374550000
P13726	P13726	2	2	2	Tissue factor	F3	sp|P13726|TF_HUMAN Tissue factor OS=Homo sapiens OX=9606 GN=F3 PE=1 SV=1	1	2	2	2	1	2	0	0	0	1	2	0	0	0	1	2	0	0	0	8.5	8.5	8.5	33067	295	295	0	53046	By MS/MS	By MS/MS				4.4	8.5	0	0	0	68043000	0	68043000	0	0
P13727	P13727	5	5	5	Bone marrow proteoglycan;Eosinophil granule major basic protein	PRG2	sp|P13727|PRG2_HUMAN Bone marrow proteoglycan OS=Homo sapiens OX=9606 GN=PRG2 PE=1 SV=2	1	5	5	5	0	0	5	5	5	0	0	5	5	5	0	0	5	5	5	28.4	28.4	28.4	25205	222	222	0	73731			By MS/MS	By MS/MS	By MS/MS	0	0	28.4	28.4	28.4	8487600000	0	0	3114400000	2475400000
P13747	P13747	4	3	3	HLA class I histocompatibility antigen, alpha chain E	HLA-E	sp|P13747|HLAE_HUMAN HLA class I histocompatibility antigen, alpha chain E OS=Homo sapiens OX=9606 GN=HLA-E PE=1 SV=4	1	4	3	3	1	0	3	4	3	0	0	2	3	2	0	0	2	3	2	14.5	10.6	10.6	40057	358	358	0	5.87	By matching		By MS/MS	By MS/MS	By MS/MS	3.9	0	11.7	14.5	11.7	179760000	0	0	46129000	67905000
P13796	P13796	39	39	31	Plastin-2	LCP1	sp|P13796|PLSL_HUMAN Plastin-2 OS=Homo sapiens OX=9606 GN=LCP1 PE=1 SV=6	1	39	39	31	31	31	38	37	36	31	31	38	37	36	25	25	31	30	29	77.7	77.7	65.6	70288	627	627	0	323.31	By MS/MS	By MS/MS	By MS/MS	By MS/MS	By MS/MS	63	63.5	75.8	70.5	70.3	317320000000	12099000000	15002000000	88016000000	98611000000
P13797	P13797	35	28	26	Plastin-3	PLS3	sp|P13797|PLST_HUMAN Plastin-3 OS=Homo sapiens OX=9606 GN=PLS3 PE=1 SV=4	1	35	28	26	31	31	8	7	8	25	25	1	0	2	23	23	1	0	2	57.3	47.1	43	70.81	630	630	0	323.31	By MS/MS	By MS/MS	By MS/MS	By matching	By MS/MS	54.1	54.4	11.9	10.2	12.2	10685000000	4674600000	5981700000	29164000	0
P13798	P13798	18	18	18	Acylamino-acid-releasing enzyme	APEH	sp|P13798|ACPH_HUMAN Acylamino-acid-releasing enzyme OS=Homo sapiens OX=9606 GN=APEH PE=1 SV=4	1	18	18	18	4	4	16	14	16	4	4	16	14	16	4	4	16	14	16	34.8	34.8	34.8	81224	732	732	0	85822	By MS/MS	By MS/MS	By MS/MS	By MS/MS	By MS/MS	7.7	7.5	32.9	28.7	32	5514400000	121250000	136540000	1820900000	1516900000
P13804	P13804	11	11	11	Electron transfer flavoprotein subunit alpha, mitochondrial	ETFA	sp|P13804|ETFA_HUMAN Electron transfer flavoprotein subunit alpha, mitochondrial OS=Homo sapiens OX=9606 GN=ETFA PE=1 SV=1	1	11	11	11	9	8	8	9	10	9	8	8	9	10	9	8	8	9	10	48.6	48.6	48.6	35079	333	333	0	148.01	By MS/MS	By MS/MS	By MS/MS	By MS/MS	By MS/MS	41.7	35.4	36.9	40.8	45.6	4171600000	556240000	642660000	895730000	812100000
P13807;P54840	P13807	17;1	17;1	17;1	Glycogen [starch] synthase, muscle	GYS1;GYS2	sp|P13807|GYS1_HUMAN Glycogen [starch] synthase, muscle OS=Homo sapiens OX=9606 GN=GYS1 PE=1 SV=2	2	17	17	17	2	2	15	16	16	2	2	15	16	16	2	2	15	16	16	34.2	34.2	34.2	83785	737	737;703	0	181.43	By MS/MS	By MS/MS	By MS/MS	By MS/MS	By MS/MS	4.7	3	30.5	31.6	32.4	9754300000	62678000	9726600	2823200000	3147000000
P13861;P31323	P13861	9;1	9;1	9;1	cAMP-dependent protein kinase type II-alpha regulatory subunit	PRKAR2A;PRKAR2B	sp|P13861|KAP2_HUMAN cAMP-dependent protein kinase type II-alpha regulatory subunit OS=Homo sapiens OX=9606 GN=PRKAR2A PE=1 SV=2	2	9	9	9	3	6	7	5	5	3	6	7	5	5	3	6	7	5	5	31.4	31.4	31.4	45518	404	404;418	0	88273	By MS/MS	By MS/MS	By MS/MS	By MS/MS	By MS/MS	10.9	20.8	23.5	17.8	16.6	1008700000	100070000	197430000	277240000	197640000
P13866	P13866	1	1	1	Sodium/glucose cotransporter 1	SLC5A1	sp|P13866|SC5A1_HUMAN Sodium/glucose cotransporter 1 OS=Homo sapiens OX=9606 GN=SLC5A1 PE=1 SV=1	1	1	1	1	0	1	0	0	0	0	1	0	0	0	0	1	0	0	0	1.8	1.8	1.8	73497	664	664	0.005156	18159		By MS/MS				0	1.8	0	0	0	22926000	0	22926000	0	0
P13928	P13928	14	2	2	Annexin A8	ANXA8	sp|P13928|ANXA8_HUMAN Annexin A8 OS=Homo sapiens OX=9606 GN=ANXA8 PE=1 SV=3	1	14	2	2	11	12	2	0	0	2	1	0	0	0	2	1	0	0	0	58.4	11	11	36881	327	327	0	12.32	By MS/MS	By MS/MS	By matching			44.6	52.3	4.9	0	0	182670000	126850000	55819000	0	0
P13929	P13929	4	1	1	Beta-enolase	ENO3	sp|P13929|ENOB_HUMAN Beta-enolase OS=Homo sapiens OX=9606 GN=ENO3 PE=1 SV=5	1	4	1	1	3	2	4	4	3	0	0	1	1	0	0	0	1	1	0	15.9	3.2	3.2	46986	434	434	0.0056252	17723	By matching	By matching	By MS/MS	By MS/MS	By matching	12.7	9.2	15.9	15.9	12.7	292390000	0	0	239010000	53376000
P13987	P13987	5	5	5	CD59 glycoprotein	CD59	sp|P13987|CD59_HUMAN CD59 glycoprotein OS=Homo sapiens OX=9606 GN=CD59 PE=1 SV=1	1	5	5	5	5	5	5	5	5	5	5	5	5	5	5	5	5	5	5	37.5	37.5	37.5	14177	128	128	0	34154	By MS/MS	By MS/MS	By MS/MS	By MS/MS	By MS/MS	37.5	37.5	37.5	37.5	37.5	8642900000	1667700000	2365500000	1449300000	1548700000
P14151	P14151	6	6	6	L-selectin	SELL	sp|P14151|LYAM1_HUMAN L-selectin OS=Homo sapiens OX=9606 GN=SELL PE=1 SV=2	1	6	6	6	0	1	4	5	5	0	1	4	5	5	0	1	4	5	5	20.2	20.2	20.2	42187	372	372	0	111.14		By MS/MS	By MS/MS	By MS/MS	By MS/MS	0	2.2	13.4	16.9	18	863600000	0	19532000	297800000	221000000
P14174	P14174	3	3	3	Macrophage migration inhibitory factor	MIF	sp|P14174|MIF_HUMAN Macrophage migration inhibitory factor OS=Homo sapiens OX=9606 GN=MIF PE=1 SV=4	1	3	3	3	2	2	3	3	3	2	2	3	3	3	2	2	3	3	3	35.7	35.7	35.7	12476	115	115	0	21.38	By MS/MS	By MS/MS	By MS/MS	By MS/MS	By MS/MS	17.4	17.4	35.7	35.7	35.7	4548600000	106350000	160820000	1100400000	1211200000
P14209	P14209	1	1	1	CD99 antigen	CD99	sp|P14209|CD99_HUMAN CD99 antigen OS=Homo sapiens OX=9606 GN=CD99 PE=1 SV=1	1	1	1	1	0	1	0	0	0	0	1	0	0	0	0	1	0	0	0	7.6	7.6	7.6	18848	185	185	0.00029797	32146		By MS/MS				0	7.6	0	0	0	62299000	0	62299000	0	0
P14314	P14314	17	17	17	Glucosidase 2 subunit beta	PRKCSH	sp|P14314|GLU2B_HUMAN Glucosidase 2 subunit beta OS=Homo sapiens OX=9606 GN=PRKCSH PE=1 SV=2	1	17	17	17	9	9	15	16	16	9	9	15	16	16	9	9	15	16	16	45.6	45.6	45.6	59425	528	528	0	258.48	By MS/MS	By MS/MS	By MS/MS	By MS/MS	By MS/MS	24.6	25.4	39.4	40.7	40.7	10610000000	513390000	595130000	3490100000	3076000000
P14317	P14317	11	11	11	Hematopoietic lineage cell-specific protein	HCLS1	sp|P14317|HCLS1_HUMAN Hematopoietic lineage cell-specific protein OS=Homo sapiens OX=9606 GN=HCLS1 PE=1 SV=3	1	11	11	11	6	4	8	10	9	6	4	8	10	9	6	4	8	10	9	28	28	28	54013	486	486	0	39412	By MS/MS	By MS/MS	By MS/MS	By MS/MS	By MS/MS	18.9	12.8	24.3	25.9	24.3	2107400000	244780000	195250000	451630000	531010000
P14324	P14324	6	6	6	Farnesyl pyrophosphate synthase	FDPS	sp|P14324|FPPS_HUMAN Farnesyl pyrophosphate synthase OS=Homo sapiens OX=9606 GN=FDPS PE=1 SV=4	1	6	6	6	3	5	4	4	5	3	5	4	4	5	3	5	4	4	5	19.1	19.1	19.1	48275	419	419	0	32213	By MS/MS	By MS/MS	By MS/MS	By MS/MS	By MS/MS	9.5	14.3	11.5	11.9	16.2	2409400000	102720000	410790000	542460000	588520000
P14406	P14406	2	2	2	Cytochrome c oxidase subunit 7A2, mitochondrial	COX7A2	sp|P14406|CX7A2_HUMAN Cytochrome c oxidase subunit 7A2, mitochondrial OS=Homo sapiens OX=9606 GN=COX7A2 PE=1 SV=1	1	2	2	2	2	2	2	2	2	2	2	2	2	2	2	2	2	2	2	27.7	27.7	27.7	93959	83	83	0	33671	By MS/MS	By MS/MS	By MS/MS	By MS/MS	By MS/MS	27.7	27.7	27.7	27.7	27.7	1987500000	173470000	243440000	357570000	544800000
P14550	P14550	18	18	18	Alcohol dehydrogenase [NADP(+)]	AKR1A1	sp|P14550|AK1A1_HUMAN Aldo-keto reductase family 1 member A1 OS=Homo sapiens OX=9606 GN=AKR1A1 PE=1 SV=3	1	18	18	18	15	16	16	16	13	15	16	16	16	13	15	16	16	16	13	68	68	68	36573	325	325	0	229.36	By MS/MS	By MS/MS	By MS/MS	By MS/MS	By MS/MS	55.7	63.1	58.2	61.5	47.7	8912400000	2835000000	2971100000	1144600000	939060000
P14555	P14555	3	3	3	Phospholipase A2, membrane associated	PLA2G2A	sp|P14555|PA2GA_HUMAN Phospholipase A2, membrane associated OS=Homo sapiens OX=9606 GN=PLA2G2A PE=1 SV=2	1	3	3	3	2	3	0	0	0	2	3	0	0	0	2	3	0	0	0	25	25	25	16083	144	144	0	59947	By MS/MS	By MS/MS				18.1	25	0	0	0	934610000	356840000	577760000	0	0
P14598;A6NI72;A8MVU1	P14598;A6NI72;A8MVU1	23;21;20	23;21;20	23;21;20	Neutrophil cytosol factor 1;Putative neutrophil cytosol factor 1B;Putative neutrophil cytosol factor 1C	NCF1;NCF1B;NCF1C	sp|P14598|NCF1_HUMAN Neutrophil cytosol factor 1 OS=Homo sapiens OX=9606 GN=NCF1 PE=1 SV=4;sp|A6NI72|NCF1B_HUMAN Putative neutrophil cytosol factor 1B OS=Homo sapiens OX=9606 GN=NCF1B PE=5 SV=2;sp|A8MVU1|NCF1C_HUMAN Putative neutrophil cytosol factor 1C OS	3	23	23	23	7	5	22	21	22	7	5	22	21	22	7	5	22	21	22	70	70	70	44681	390	390;391;366	0	323.31	By MS/MS	By MS/MS	By MS/MS	By MS/MS	By MS/MS	24.9	17.4	68.2	65.9	67.7	21526000000	123420000	543800000	6435700000	6768200000
P14618;P30613	P14618	37;1	37;1	37;1	Pyruvate kinase PKM	PKM;PKLR	sp|P14618|KPYM_HUMAN Pyruvate kinase PKM OS=Homo sapiens OX=9606 GN=PKM PE=1 SV=4	2	37	37	37	29	31	33	32	36	29	31	33	32	36	29	31	33	32	36	75.9	75.9	75.9	57936	531	531;574	0	323.31	By MS/MS	By MS/MS	By MS/MS	By MS/MS	By MS/MS	62.3	69.9	67.6	67.6	70.4	200200000000	19934000000	19807000000	54029000000	49304000000
P14625;Q58FF3	P14625	34;4	33;4	33;4	Endoplasmin	HSP90B1;HSP90B2P	sp|P14625|ENPL_HUMAN Endoplasmin OS=Homo sapiens OX=9606 GN=HSP90B1 PE=1 SV=1	2	34	33	33	25	29	31	30	31	24	28	30	29	30	24	28	30	29	30	49.4	47.9	47.9	92468	803	803;399	0	323.31	By MS/MS	By MS/MS	By MS/MS	By MS/MS	By MS/MS	41.6	44.6	46.1	45.2	45.2	34240000000	3434000000	3715600000	9139400000	8136100000
P63162;P14678	P63162;P14678	5;5	5;5	5;5	Small nuclear ribonucleoprotein-associated protein N;Small nuclear ribonucleoprotein-associated proteins B and B	SNRPN;SNRPB	sp|P63162|RSMN_HUMAN Small nuclear ribonucleoprotein-associated protein N OS=Homo sapiens OX=9606 GN=SNRPN PE=1 SV=1;sp|P14678|RSMB_HUMAN Small nuclear ribonucleoprotein-associated proteins B and B OS=Homo sapiens OX=9606 GN=SNRPB PE=1 SV=2	2	5	5	5	1	2	5	5	5	1	2	5	5	5	1	2	5	5	5	21.2	21.2	21.2	24614	240	240;240	0	87544	By MS/MS	By MS/MS	By MS/MS	By MS/MS	By MS/MS	3.3	6.7	21.2	21.2	21.2	2351900000	0	95203000	624590000	808090000
P14735	P14735	11	11	11	Insulin-degrading enzyme	IDE	sp|P14735|IDE_HUMAN Insulin-degrading enzyme OS=Homo sapiens OX=9606 GN=IDE PE=1 SV=4	1	11	11	11	7	8	6	5	5	7	8	6	5	5	7	8	6	5	5	13	13	13	117.97	1019	1019	0	12827	By MS/MS	By MS/MS	By MS/MS	By MS/MS	By MS/MS	7.8	9.3	6.6	6	5.7	1013900000	299930000	263230000	185660000	84092000
P14780	P14780	38	38	38	Matrix metalloproteinase-9;67 kDa matrix metalloproteinase-9;82 kDa matrix metalloproteinase-9	MMP9	sp|P14780|MMP9_HUMAN Matrix metalloproteinase-9 OS=Homo sapiens OX=9606 GN=MMP9 PE=1 SV=3	1	38	38	38	17	16	38	37	35	17	16	38	37	35	17	16	38	37	35	56.4	56.4	56.4	78457	707	707	0	323.31	By MS/MS	By MS/MS	By MS/MS	By MS/MS	By MS/MS	31.3	30.3	56.4	56.4	55.3	167090000000	679680000	570850000	53401000000	52525000000
P14854	P14854	3	3	3	Cytochrome c oxidase subunit 6B1	COX6B1	sp|P14854|CX6B1_HUMAN Cytochrome c oxidase subunit 6B1 OS=Homo sapiens OX=9606 GN=COX6B1 PE=1 SV=2	1	3	3	3	3	3	3	2	3	3	3	3	2	3	3	3	3	2	3	47.7	47.7	47.7	10192	86	86	0	12168	By MS/MS	By MS/MS	By MS/MS	By MS/MS	By MS/MS	47.7	47.7	47.7	34.9	47.7	936830000	45636000	189850000	216520000	200150000
P14866	P14866	14	14	14	Heterogeneous nuclear ribonucleoprotein L	HNRNPL	sp|P14866|HNRPL_HUMAN Heterogeneous nuclear ribonucleoprotein L OS=Homo sapiens OX=9606 GN=HNRNPL PE=1 SV=2	1	14	14	14	5	8	11	9	10	5	8	11	9	10	5	8	11	9	10	36.7	36.7	36.7	64132	589	589	0	194.04	By MS/MS	By MS/MS	By MS/MS	By MS/MS	By MS/MS	15.8	19.4	29.9	27.5	26.1	3735400000	361170000	520230000	1348100000	520830000
P14868	P14868	23	23	23	Aspartate--tRNA ligase, cytoplasmic	DARS1	sp|P14868|SYDC_HUMAN Aspartate--tRNA ligase, cytoplasmic OS=Homo sapiens OX=9606 GN=DARS1 PE=1 SV=2	1	23	23	23	14	18	16	19	20	14	18	16	19	20	14	18	16	19	20	50.5	50.5	50.5	57136	501	501	0	83302	By MS/MS	By MS/MS	By MS/MS	By MS/MS	By MS/MS	31.7	41.3	37.9	44.5	42.9	9104200000	4524100000	1009900000	1016000000	1131900000
P14923	P14923	44	44	39	Junction plakoglobin	JUP	sp|P14923|PLAK_HUMAN Junction plakoglobin OS=Homo sapiens OX=9606 GN=JUP PE=1 SV=3	1	44	44	39	42	43	0	2	1	42	43	0	2	1	37	38	0	2	1	77	77	69.7	81744	745	745	0	323.31	By MS/MS	By MS/MS		By MS/MS	By MS/MS	75	76.4	0	3.6	0.9	85873000000	39193000000	46663000000	0	7290400
P14927	P14927	3	3	3	Cytochrome b-c1 complex subunit 7	UQCRB	sp|P14927|QCR7_HUMAN Cytochrome b-c1 complex subunit 7 OS=Homo sapiens OX=9606 GN=UQCRB PE=1 SV=2	1	3	3	3	1	2	2	2	2	1	2	2	2	2	1	2	2	2	2	30.6	30.6	30.6	13.53	111	111	0	13338	By MS/MS	By MS/MS	By MS/MS	By MS/MS	By MS/MS	11.7	20.7	21.6	21.6	21.6	366870000	33481000	32624000	90055000	104490000
P15056	P15056	7	4	3	Serine/threonine-protein kinase B-raf	BRAF	sp|P15056|BRAF_HUMAN Serine/threonine-protein kinase B-raf OS=Homo sapiens OX=9606 GN=BRAF PE=1 SV=4	1	7	4	3	3	0	5	5	5	1	0	2	3	2	1	0	2	2	2	10.2	6.1	4.7	84436	766	766	0	38195	By matching		By MS/MS	By MS/MS	By MS/MS	3.4	0	7	7.3	6.7	113420000	18032000	0	23698000	29615000
P15090;P02689	P15090	8;1	8;1	8;1	Fatty acid-binding protein, adipocyte	FABP4;PMP2	sp|P15090|FABP4_HUMAN Fatty acid-binding protein, adipocyte OS=Homo sapiens OX=9606 GN=FABP4 PE=1 SV=3	2	8	8	8	8	7	0	0	0	8	7	0	0	0	8	7	0	0	0	67.4	67.4	67.4	14719	132	132;132	0	102.41	By MS/MS	By MS/MS				67.4	67.4	0	0	0	5982300000	2987700000	2994500000	0	0
P15104	P15104	10	10	10	Glutamine synthetase	GLUL	sp|P15104|GLNA_HUMAN Glutamine synthetase OS=Homo sapiens OX=9606 GN=GLUL PE=1 SV=4	1	10	10	10	8	9	2	2	2	8	9	2	2	2	8	9	2	2	2	36.2	36.2	36.2	42064	373	373	0	323.31	By MS/MS	By MS/MS	By MS/MS	By MS/MS	By MS/MS	28.4	33	5.4	5.4	5.4	6570200000	1272300000	2141600000	515650000	1373200000
P15121	P15121	4	4	3	Aldose reductase	AKR1B1	sp|P15121|ALDR_HUMAN Aldo-keto reductase family 1 member B1 OS=Homo sapiens OX=9606 GN=AKR1B1 PE=1 SV=3	1	4	4	3	4	1	0	0	0	4	1	0	0	0	3	1	0	0	0	13.9	13.9	11.4	35853	316	316	0	96304	By MS/MS	By MS/MS				13.9	3.5	0	0	0	338910000	275770000	63135000	0	0
P15144	P15144	34	34	34	Aminopeptidase N	ANPEP	sp|P15144|AMPN_HUMAN Aminopeptidase N OS=Homo sapiens OX=9606 GN=ANPEP PE=1 SV=4	1	34	34	34	12	18	29	30	31	12	18	29	30	31	12	18	29	30	31	41.3	41.3	41.3	109.54	967	967	0	323.31	By MS/MS	By MS/MS	By MS/MS	By MS/MS	By MS/MS	16.5	22.2	36.4	38	39.2	16898000000	461420000	755320000	4632500000	4938300000
P15153	P15153	8	7	3	Ras-related C3 botulinum toxin substrate 2	RAC2	sp|P15153|RAC2_HUMAN Ras-related C3 botulinum toxin substrate 2 OS=Homo sapiens OX=9606 GN=RAC2 PE=1 SV=1	1	8	7	3	4	4	7	7	8	4	4	6	6	7	2	2	3	3	3	49.5	43.8	19.3	21429	192	192	0	181.24	By MS/MS	By MS/MS	By MS/MS	By MS/MS	By MS/MS	27.6	27.6	43.2	44.3	49.5	33846000000	960270000	897120000	10678000000	9975500000
P15170	P15170	10	10	4	Eukaryotic peptide chain release factor GTP-binding subunit ERF3A	GSPT1	sp|P15170|ERF3A_HUMAN Eukaryotic peptide chain release factor GTP-binding subunit ERF3A OS=Homo sapiens OX=9606 GN=GSPT1 PE=1 SV=1	1	10	10	4	3	6	7	7	9	3	6	7	7	9	1	2	2	3	4	25.3	25.3	13.6	55755	499	499	0	36399	By MS/MS	By MS/MS	By MS/MS	By MS/MS	By MS/MS	8.6	15	16.8	17.8	23.2	1315600000	155150000	276170000	250640000	221970000
P15289	P15289	6	6	6	Arylsulfatase A;Arylsulfatase A component B;Arylsulfatase A component C	ARSA	sp|P15289|ARSA_HUMAN Arylsulfatase A OS=Homo sapiens OX=9606 GN=ARSA PE=1 SV=3	1	6	6	6	6	5	5	4	5	6	5	5	4	5	6	5	5	4	5	19.5	19.5	19.5	53588	507	507	0	36421	By MS/MS	By MS/MS	By MS/MS	By MS/MS	By MS/MS	19.5	14.8	16.8	14.2	14.8	865240000	195630000	141190000	194170000	166930000
P15291	P15291	6	6	6	Beta-1,4-galactosyltransferase 1;Lactose synthase A protein;N-acetyllactosamine synthase;Beta-N-acetylglucosaminylglycopeptide beta-1,4-galactosyltransferase;Beta-N-acetylglucosaminyl-glycolipid beta-1,4-galactosyltransferase;Processed beta-1,4-galactosyltransferase 1	B4GALT1	sp|P15291|B4GT1_HUMAN Beta-1,4-galactosyltransferase 1 OS=Homo sapiens OX=9606 GN=B4GALT1 PE=1 SV=5	1	6	6	6	6	5	1	1	1	6	5	1	1	1	6	5	1	1	1	27.1	27.1	27.1	43.92	398	398	0	198.7	By MS/MS	By MS/MS	By matching	By MS/MS	By MS/MS	27.1	25.1	2	2	2	666140000	344320000	312520000	3038400	3034400
P15309	P15309	7	7	7	Prostatic acid phosphatase;PAPf39	ACP3	sp|P15309|PPAP_HUMAN Prostatic acid phosphatase OS=Homo sapiens OX=9606 GN=ACP3 PE=1 SV=3	1	7	7	7	5	4	4	3	5	5	4	4	3	5	5	4	4	3	5	25.1	25.1	25.1	44566	386	386	0	16.98	By MS/MS	By MS/MS	By MS/MS	By MS/MS	By MS/MS	15.3	11.4	15.5	10.4	20.2	944710000	366420000	239090000	121930000	109670000
P15311	P15311	25	16	14	Ezrin	EZR	sp|P15311|EZRI_HUMAN Ezrin OS=Homo sapiens OX=9606 GN=EZR PE=1 SV=4	1	25	16	14	22	25	17	19	14	14	16	9	10	6	13	14	8	9	5	44.9	32.4	31.1	69412	586	586	0	319.8	By MS/MS	By MS/MS	By MS/MS	By MS/MS	By MS/MS	42.2	44.9	32.3	35.3	25.4	13683000000	4825900000	5745800000	1065100000	907670000
P15328	P15328	8	8	8	Folate receptor alpha	FOLR1	sp|P15328|FOLR1_HUMAN Folate receptor alpha OS=Homo sapiens OX=9606 GN=FOLR1 PE=1 SV=3	1	8	8	8	7	7	0	0	0	7	7	0	0	0	7	7	0	0	0	32.7	32.7	32.7	29819	257	257	0	58083	By MS/MS	By MS/MS				27.2	30	0	0	0	3827300000	1321000000	2506300000	0	0
P15374	P15374	9	9	9	Ubiquitin carboxyl-terminal hydrolase isozyme L3	UCHL3	sp|P15374|UCHL3_HUMAN Ubiquitin carboxyl-terminal hydrolase isozyme L3 OS=Homo sapiens OX=9606 GN=UCHL3 PE=1 SV=1	1	9	9	9	6	8	9	6	4	6	8	9	6	4	6	8	9	6	4	54.8	54.8	54.8	26182	230	230	0	69325	By MS/MS	By MS/MS	By MS/MS	By MS/MS	By MS/MS	37.4	46.1	54.8	35.7	25.7	2425700000	436890000	630260000	482570000	504810000
P15498	P15498	21	21	20	Proto-oncogene vav	VAV1	sp|P15498|VAV_HUMAN Proto-oncogene vav OS=Homo sapiens OX=9606 GN=VAV1 PE=1 SV=4	1	21	21	20	0	0	17	20	18	0	0	17	20	18	0	0	16	19	17	31.1	31.1	29.9	98313	845	845	0	236.47			By MS/MS	By MS/MS	By MS/MS	0	0	25.7	29.1	27	4728700000	0	0	1348200000	1644900000
P15515	P15515	1	1	1	Histatin-1;His1-(31-57)-peptide	HTN1	sp|P15515|HIS1_HUMAN Histatin-1 OS=Homo sapiens OX=9606 GN=HTN1 PE=1 SV=2	1	1	1	1	1	1	0	0	0	1	1	0	0	0	1	1	0	0	0	28.1	28.1	28.1	69628	57	57	0	18789	By MS/MS	By MS/MS				28.1	28.1	0	0	0	11546000000	10646000000	900030000	0	0
P15531	P15531	10	5	5	Nucleoside diphosphate kinase A	NME1	sp|P15531|NDKA_HUMAN Nucleoside diphosphate kinase A OS=Homo sapiens OX=9606 GN=NME1 PE=1 SV=1	1	10	5	5	7	10	10	9	9	2	5	5	4	4	2	5	5	4	4	69.7	39.5	39.5	17149	152	152	0	62762	By MS/MS	By MS/MS	By MS/MS	By MS/MS	By MS/MS	46.1	69.7	69.7	57.2	57.2	4233000000	374030000	508570000	1136000000	1069600000
P15586	P15586	16	16	16	N-acetylglucosamine-6-sulfatase	GNS	sp|P15586|GNS_HUMAN N-acetylglucosamine-6-sulfatase OS=Homo sapiens OX=9606 GN=GNS PE=1 SV=3	1	16	16	16	4	4	16	15	16	4	4	16	15	16	4	4	16	15	16	46.2	46.2	46.2	62081	552	552	0	323.31	By MS/MS	By MS/MS	By MS/MS	By MS/MS	By MS/MS	9.8	11.1	46.2	44.6	46.2	10159000000	91292000	128380000	3401300000	2913900000
P15735	P15735	8	8	8	Phosphorylase b kinase gamma catalytic chain, liver/testis isoform	PHKG2	sp|P15735|PHKG2_HUMAN Phosphorylase b kinase gamma catalytic chain, liver/testis isoform OS=Homo sapiens OX=9606 GN=PHKG2 PE=1 SV=1	1	8	8	8	1	1	8	7	6	1	1	8	7	6	1	1	8	7	6	26.4	26.4	26.4	46442	406	406	0	12.7	By MS/MS	By MS/MS	By MS/MS	By MS/MS	By MS/MS	2.5	2.5	26.4	22.7	20.2	13988000000	4729500000	5195900000	3636000000	257960000
P15814	P15814	2	2	2	Immunoglobulin lambda-like polypeptide 1	IGLL1	sp|P15814|IGLL1_HUMAN Immunoglobulin lambda-like polypeptide 1 OS=Homo sapiens OX=9606 GN=IGLL1 PE=1 SV=1	1	2	2	2	1	0	2	2	2	1	0	2	2	2	1	0	2	2	2	16	16	16	22963	213	213	0	157.65	By MS/MS		By MS/MS	By MS/MS	By MS/MS	7	0	16	16	16	365580000	24192000	0	106420000	83945000
P15848	P15848	13	13	13	Arylsulfatase B	ARSB	sp|P15848|ARSB_HUMAN Arylsulfatase B OS=Homo sapiens OX=9606 GN=ARSB PE=1 SV=1	1	13	13	13	0	0	11	12	10	0	0	11	12	10	0	0	11	12	10	28.9	28.9	28.9	59687	533	533	0	18.39			By MS/MS	By MS/MS	By MS/MS	0	0	25	27.2	23.6	1564600000	0	0	512230000	465290000
P15880	P15880	10	10	10	40S ribosomal protein S2	RPS2	sp|P15880|RS2_HUMAN 40S ribosomal protein S2 OS=Homo sapiens OX=9606 GN=RPS2 PE=1 SV=2	1	10	10	10	8	8	7	6	6	8	8	7	6	6	8	8	7	6	6	40.6	40.6	40.6	31324	293	293	0	27212	By MS/MS	By MS/MS	By MS/MS	By MS/MS	By MS/MS	34.1	33.1	29.4	24.2	24.2	4449100000	1513400000	1780900000	348910000	396200000
P15907	P15907	8	8	8	Beta-galactoside alpha-2,6-sialyltransferase 1	ST6GAL1	sp|P15907|SIAT1_HUMAN Beta-galactoside alpha-2,6-sialyltransferase 1 OS=Homo sapiens OX=9606 GN=ST6GAL1 PE=1 SV=1	1	8	8	8	6	5	0	1	1	6	5	0	1	1	6	5	0	1	1	23.9	23.9	23.9	46604	406	406	0	12651	By MS/MS	By MS/MS		By MS/MS	By MS/MS	18	15	0	2.2	2.2	740940000	286750000	270760000	0	84075000
[truncated: 3,189 more rows]
[truncated: 35 more columns]

## Sheet: proteinGroupsOld
Protein IDs	Majority protein IDs	Peptide counts (all)	Peptide counts (razor+unique)	Peptide counts (unique)	Protein names	Gene names	Fasta headers	Number of proteins	Peptides	Razor + unique peptides	Unique peptides	Peptides C15_01	Peptides C15_02	Peptides P98_1	Peptides P98_2	Peptides P98_3	Razor + unique peptides C15_01	Razor + unique peptides C15_02	Razor + unique peptides P98_1	Razor + unique peptides P98_2	Razor + unique peptides P98_3	Unique peptides C15_01	Unique peptides C15_02	Unique peptides P98_1	Unique peptides P98_2	Unique peptides P98_3	Sequence coverage [%]	Unique + razor sequence coverage [%]	Unique sequence coverage [%]	Mol. weight [kDa]	Sequence length	Sequence lengths	Q-value	Score	Identification type C15_01	Identification type C15_02	Identification type P98_1	Identification type P98_2	Identification type P98_3	Sequence coverage C15_01 [%]	Sequence coverage C15_02 [%]	Sequence coverage P98_1 [%]	Sequence coverage P98_2 [%]	Sequence coverage P98_3 [%]	Intensity	Intensity C15_01	Intensity C15_02	Intensity P98_1	Intensity P98_2
[truncated: 4,277 more rows]
[truncated: 35 more columns]

[truncated: 3 more sheets: peptides, summary, Parameters]
