# Supplementary material for: Ion mobility-tandem mass spectrometry of mucin-type O-glycans
Source: Nat Commun. 2024 Mar 23;15:2611. doi: 10.1038/s41467-024-46825-4 (PMC10960840; doi:10.1038/s41467-024-46825-4)
Supplement: Supplementary file 7 — Source data [file 41467_2024_46825_MOESM7_ESM.xlsx]

## Sheet: Figure 6_plot
Gene names	log2 fold change	p-value	adjusted p-value
IGLV3-9;IGLV3-12	-3.80476	0.0761394	0.0946251
IGKV2-28;IGKV2D-28	-1.49936	0.000541779	0.00137036
IGHV3-64	0.376767	0.755584	0.780542
IGKV2D-29;IGKV2-29;IGKV2D-26	1.4616	0.000809557	0.00189167
IGKV1-27	-3.85378	0.000342257	0.00096585
IGKV2-40;IGKV2D-40	-8.92807	6.88067e-07	1.67112e-05
IGHV1-45	-1.71375	0.00529557	0.00892234
IGHV3-49	-1.4367	0.000173762	0.000576596
IGHV6-1	0.956744	0.00487468	0.00828043
IGHV3-15	3.82672	0.0248813	0.0346155
IGHV3-74;IGHV3-66;IGHV3-53;IGHV7-4-1	1.36642	4.18696e-05	0.000222817
IGHV3-72	-0.533583	0.167248	0.194711
GATD3;GATD3B	0.00939786	0.951767	0.957639
IGHV1-3	-1.41527	0.0625435	0.0794143
IGHV3-38	-0.548355	0.048902	0.063111
IGHV5-51;IGHV5-10-1	-0.340323	0.181348	0.210268
IGHV2-70D;IGHV2-70	-3.60826	3.83035e-06	4.64803e-05
UBA6	0.110962	0.533629	0.56855
ESYT2	-1.90706	0.00412168	0.00715574
ILVBL	0.296647	0.303719	0.340104
DENND3	-1.75777	0.000368658	0.00101648
XIRP2	-3.89497	4.06787e-05	0.000219211
CNOT1	-0.995438	0.0205156	0.0292002
CCDC88B	-2.39094	0.0123033	0.018577
PGP	-2.66222	0.000850451	0.00196119
TUBAL3	-0.344536	0.198149	0.228357
SMCHD1	-2.64859	4.954e-05	0.000247509
A2ML1	9.52335	0.000180838	0.000594888
SNRPG;SNRPGP15	-4.08112	0.000126956	0.000474369
MYO1G	-4.43706	7.23792e-07	1.70352e-05
MYO9A	-1.39889	0.0239115	0.0334702
EIF3C;EIF3CL	1.29921	0.00318628	0.00575496
IGLL5;IGLC1	-0.675111	0.00161635	0.00330658
NACA;NACA4P	1.2195	0.000128373	0.000477107
CNK3/IPCEF1;IPCEF1	-0.528969	0.18559	0.214641
AGPS	-3.48573	0.00196679	0.00386673
DDX39A	-1.91277	0.00194062	0.0038347
MYO1F	-4.89128	6.94745e-08	5.80743e-06
SNAP23	-5.08009	0.00014538	0.000516176
AIP	-1.08701	0.0153419	0.0226132
GTPBP1	-1.6208	0.00135853	0.00287458
STXBP3	-1.59762	0.00109458	0.00241675
AP3B1;AP3B2	-1.29435	0.00304361	0.00554554
PSMD11	-0.427007	0.0398264	0.0527094
PSMD12	-0.232058	0.270884	0.306456
HIP1	-2.1529	0.00496959	0.00840413
CLIC1	-0.97524	0.000802351	0.00187681
EIF3F	0.465577	0.044346	0.0578525
PIK3CD	-4.15036	0.0010327	0.00230917
QSOX1	2.43398	1.87884e-06	3.10826e-05
IPO5	0.0894374	0.749362	0.775518
DNM1L	-0.162175	0.471055	0.507513
RTCA	-2.10059	0.00122483	0.00266282
LST1	-4.69434	7.94617e-06	7.43488e-05
MANBA	1.37899	0.00175031	0.00354251
EXOC5	-3.75276	2.43435e-05	0.000156553
PSMD14	0.591786	0.0515784	0.0664524
SDCBP	-2.64835	7.78168e-06	7.31094e-05
DDX3X;DDX3Y;DDX4	-0.324245	0.0424812	0.0558666
RNASET2	-0.0256108	0.812212	0.831516
FCN1;FCN2	-9.59696	2.31156e-09	3.18426e-06
KPNA4	0.668165	0.044206	0.0577358
PPP6C	-4.84058	8.37745e-06	7.70125e-05
MAN2B1	-4.00571	9.56954e-06	8.40279e-05
PDXK	-1.84646	3.00614e-06	4.19755e-05
COPE	-1.15492	0.00325967	0.00587359
AP3D1	-0.565676	0.0613467	0.0779813
TOR1A	-3.25097	1.61724e-05	0.000121054
TOR1B	0.0317666	0.904763	0.915591
ADAM10	-3.15676	3.65187e-05	0.000204846
APAF1	-3.26562	9.24656e-06	8.18213e-05
IMPA2	-3.44605	9.12097e-06	8.1024e-05
CDIPT	-1.87047	0.00196572	0.00386673
SLC9A3R1	0.478545	0.0215243	0.0304461
FPGT	-1.35979	0.000844559	0.00195852
TPP1	1.08972	0.00017173	0.000571516
TNPO2	1.4706	0.00377806	0.00665533
TNFRSF10C	-3.04846	4.9234e-05	0.000247509
PSMA7;PSMA8	-2.41072	5.02509e-06	5.48903e-05
OPLAH	0.126833	0.716211	0.745725
MGST3	1.76066	0.0461382	0.0599849
IKBKB	-3.51512	6.28617e-06	6.35742e-05
HAT1	-2.31377	0.00149938	0.0031119
UQCRQ	-1.76037	0.00138543	0.00291531
MYL12A;MYL12B;MYL9	-0.699846	0.0120572	0.0182658
HGS	-0.390036	0.290177	0.326342
VPS26C	-2.53634	0.00111853	0.00246351
PPP1R12A	-0.691816	0.0418068	0.0550432
SLC27A2	-3.2412	2.66586e-05	0.000168592
GAK	-2.0777	0.0310649	0.04199
XPO1	-1.19484	0.00336659	0.00602345
CHUK	-1.79037	0.000882727	0.00202336
FYB1	-4.15113	0.000485973	0.00125682
SCAMP2	-0.751047	0.0237516	0.0333282
ARPC1B	-2.83455	1.90574e-05	0.000133052
ARPC2	-1.43578	0.00105944	0.00235718
ARPC3	-1.41551	0.000432508	0.00115623
PLSCR1	-5.06039	0.000144041	0.000513018
PGRMC2	0.211816	0.59576	0.629977
GNPAT	-2.37796	0.00525491	0.00886693
ZNF185	7.71416	0.000213747	0.000666645
RER1	-1.66286	0.156073	0.182913
SURF4	-1.09116	0.000849579	0.00196116
SPTLC2;SPTLC3	-1.80457	0.0015209	0.00313943
PMM2	-1.37725	0.00122585	0.00266282
EIF3D	0.455394	0.124588	0.148066
EIF3H	0.401052	0.394848	0.432137
SIGLEC5	-2.67184	0.00958518	0.0148561
STX7	-2.76532	0.00932065	0.0145051
SLC16A3	-3.46477	1.95392e-05	0.000135176
YKT6	0.031345	0.93274	0.940567
ARPC5	-2.33838	1.30574e-06	2.42952e-05
PDPK1;PDPK2P	-2.00334	0.000241934	0.00073449
MEFV	-3.04386	0.000118226	0.000449927
DHX15	-1.48189	7.58872e-05	0.000329373
ZZEF1	-1.67191	0.00019443	0.000626069
PHGDH	2.11255	0.000129461	0.000478812
PSMD3	1.01239	0.0764897	0.094957
MTSS1	-1.66952	0.0134982	0.0202207
PPIP5K2;PPIP5K1	-1.81041	0.00302619	0.00552262
EEF1E1	-2.9358	4.23163e-05	0.000224149
HNRNPR	-1.56145	0.0443416	0.0578525
TXNL1	1.06656	0.00391981	0.00687322
TPD52L2	0.184126	0.490313	0.526027
SYNJ1	-1.24916	0.00383063	0.00673235
PPIH	-0.992053	0.00900884	0.0141161
MGAM	-5.94877	4.54725e-06	5.1393e-05
AKR7A2;AKR7L;AKR7A3	0.185635	0.225542	0.257843
PROM1	1.60655	0.00021057	0.000661058
LAMTOR5	-1.36478	0.0289209	0.0394473
SLC26A4	-1.5178	0.00364791	0.00644669
RGS14	-2.60295	4.67375e-05	0.000238706
PSTPIP1	-3.72182	5.63695e-06	5.93049e-05
XPOT	-0.77629	0.201322	0.231662
DNPH1	0.917855	0.395132	0.43224
TIMM44	-0.341264	0.537036	0.571586
TRAPPC3	-2.41428	0.00118927	0.0025955
GET3	-0.283936	0.428472	0.466699
BUB3	-1.69205	0.00192853	0.0038219
SULT1B1	-3.3951	5.31057e-05	0.000258508
ACTN4	0.644461	0.00131732	0.00280807
AP1G1	-0.733582	0.00933957	0.0145247
SYNGR2	-2.38585	0.0238344	0.0334033
SLC25A20	-2.41721	0.000142137	0.000508254
NARS1	0.921872	0.0029414	0.0054155
NUDT21	-2.22591	0.00638591	0.0104659
LANCL1	-2.70525	0.00128198	0.00275331
STRN	-0.230322	0.43435	0.472651
IDH3B	0.320771	0.252133	0.286378
NRDC	0.102959	0.716327	0.745725
AHCYL1;AHCYL2	-1.25702	0.0176372	0.0255656
GMFG	-4.66654	6.82535e-08	5.80743e-06
PRPSAP2	-1.2515	0.099107	0.120224
KIAA0513	-1.43841	0.0178755	0.0258453
OPA1	-0.679768	0.495816	0.531182
PPL	10.6725	3.88818e-08	4.9315e-06
PLXNC1	-1.77075	0.0005439	0.00137127
ACSL4	-2.9368	4.30329e-05	0.000226891
SNX3	-3.81345	0.00896624	0.014059
SYNCRIP	0.249583	0.281018	0.316665
GMDS	1.15211	0.026281	0.0363414
TLR2	-0.401419	0.0912148	0.111719
DIAPH1	0.26123	0.115033	0.137714
SELENOF	0.11462	0.608982	0.643064
TSPAN1	0.0867401	0.503274	0.538919
PLIN3	2.60773	0.000801184	0.001876
KPNA6;KPNA5	0.652926	0.0547704	0.0702477
UGDH	4.10497	0.000774879	0.00182188
SNX2	1.78345	0.118344	0.141455
DPM1	-1.5119	0.0941081	0.114708
USO1	0.7019	0.0165271	0.0241191
TOM1	1.09506	0.00174722	0.00353941
H2BC13;H2BC14;H2BC15;H2BC9;H2BC18;H2BC4;H2BC5;H2BS1;H2BC12;H2BC1;H2BE1	-1.72095	9.33659e-05	0.000386149
PFKFB2	-2.3618	0.00408701	0.00710094
DKC1	-1.08966	0.134448	0.159369
EIF5B	-1.19735	0.00756723	0.0121065
DIAPH2	-3.17593	0.00026654	0.000786191
DNAJA2	-0.629404	0.065312	0.0823797
CUTA	-3.75029	1.35618e-05	0.00010772
FCGR3B	-4.48577	2.93622e-06	4.17794e-05
LILRB3	-1.91123	0.000354601	0.000988683
WDR1	-1.0647	0.0007262	0.0017306
CPNE3;CPNE9;CPNE4;CPNE6;CPNE8;CPNE5;CPNE7	-2.73845	7.69149e-07	1.76368e-05
DNAJC13	-5.44896	3.58027e-06	4.54098e-05
GGCT	-0.684085	0.0515436	0.066445
NDUFS2	-0.259123	0.304278	0.340523
PDCD6	-1.03214	0.0013101	0.00279529
TBCA	-0.16696	0.88879	0.901024
ATP6V1G1;ATP6V1G2	-0.729545	0.025226	0.035031
VPS4B;FIGNL1	1.18603	0.000153429	0.000535595
MPDU1	-2.99498	0.000498003	0.00128468
MACROH2A1;MACROH2A2	-0.788223	0.00202266	0.00396033
SH3BGRL	-1.204	0.00294689	0.00542123
FLNB	4.95818	0.00119031	0.0025955
CS	-0.582611	0.0152433	0.0224955
SEC22B	-2.16366	0.00242151	0.00460693
LRCH4	-2.86887	2.41958e-05	0.000156071
VPS26A	-0.058817	0.716664	0.745736
ERLIN1	-4.62847	1.24017e-05	9.96938e-05
NDUFS3	0.255323	0.433785	0.472261
BANF1	-3.02693	0.0663693	0.0834368
SF3B1	-0.61627	0.120242	0.143499
STX11	-2.31966	0.000348157	0.000976464
SKAP2	-5.05493	1.06672e-06	2.15515e-05
PRKRA	-1.90966	0.0034793	0.00621051
RPS6KA5;RPS6KA4	-0.27766	0.324385	0.361254
MYCBP2	-0.948648	0.0136446	0.0204132
PGLYRP1	-5.06103	7.963e-07	1.77457e-05
LYPLA1	0.286751	0.184512	0.213503
SERPINB7	1.75129	0.034716	0.0465942
SNRNP200	-1.9138	0.000438413	0.00116791
PPM1B	-3.10296	0.000135224	0.000491585
NUP155	-1.60773	0.00778711	0.0124148
RP2	-3.45383	2.12881e-05	0.000142943
PSMD10	-0.167923	0.460067	0.497552
AP1G2	-2.44872	0.00733546	0.0117853
ZMPSTE24	-1.97578	0.00441139	0.00757435
IDH1	-0.0478377	0.813982	0.832208
ATRN	0.333767	0.172477	0.200287
TNFSF13	4.78601	0.00142653	0.00298238
ARL6IP5	0.59012	0.678845	0.710593
DYSF;MYOF	-3.97511	0.00101722	0.002279
ATP5PD	-1.19865	0.0019578	0.00385648
FLOT1	-5.69576	2.85128e-05	0.000175805
ATP5MG	-0.0384042	0.93339	0.940807
CPD	2.90719	0.0525715	0.0676173
SASH3	-4.41055	9.96482e-05	0.000402705
GLRX3	0.490692	0.0448681	0.0584668
SRP72	0.140664	0.712287	0.742535
CST7	-3.47514	0.00223634	0.00433041
STK17B	-2.42989	0.00129084	0.00276194
STK10	-3.70675	4.49995e-05	0.000234018
TOMM70	2.31614	0.0614241	0.0780363
UFL1	-0.540708	0.0407353	0.0538187
PLPBP	-2.79127	3.1461e-05	0.000186608
ERLIN2	-3.22084	0.0152387	0.0224955
FRYL	-0.674218	0.340141	0.376962
AP2A2	-1.90969	0.000502653	0.00128854
SEC31A	0.014435	0.953226	0.958685
NDUFB4	-2.35817	0.000197746	0.000631779
SCEL	6.53937	5.7513e-05	0.000274691
RTN3	-3.44794	0.00111899	0.00246351
LETM1	0.349353	0.23825	0.271555
STBD1	-4.24748	0.000104946	0.000415907
LUC7L3	0.019057	0.962858	0.967094
NDUFA10	-0.452163	0.267547	0.302831
CELF2	-2.76863	0.00178407	0.00359492
PGLS	0.06414	0.61284	0.646541
ATG7	0.851106	0.0085422	0.0134774
LYPLA2	0.138702	0.587304	0.621886
IPO7	0.315945	0.169776	0.197351
TNFAIP8	-3.41536	0.000719154	0.0017156
SVIL	-2.41636	9.43288e-05	0.000388723
AHSA1	0.66523	0.0525221	0.0675919
SLC34A2	-1.98718	0.00168214	0.00342341
FMNL1;FMNL2;FMNL3	-4.74456	4.87029e-07	1.35596e-05
H6PD	-2.87255	0.0029695	0.00545099
SEC24B	-1.04885	0.00421825	0.00730672
VNN1;VNN3	-4.38644	1.72021e-05	0.000123859
VNN2	-5.87461	0.000735824	0.00174806
NADK	-4.99741	1.55756e-05	0.000118136
ETHE1	-0.411454	0.0769195	0.0954387
ACSL3	0.343116	0.0408137	0.053891
STAMBP	-0.267741	0.226657	0.258988
ASMTL	-0.884719	0.105475	0.127071
PPP1R3D	-3.02809	0.00171919	0.0034888
RAB3D	-1.37731	0.000466006	0.00122006
SNAP29	-1.68355	0.0970872	0.118025
OXSR1	-1.062	0.00272272	0.00508672
PTBP3	0.110193	0.71284	0.742772
LSM8	-3.23141	0.000115729	0.000443305
AP2A1	-1.70804	0.00873042	0.0137364
MAP4K4;MINK1;TNIK	-1.10316	0.00484315	0.00824527
AIFM1	-1.23035	0.0269429	0.0370993
CLIC3	6.6573	2.98912e-06	4.19755e-05
EML2	0.300939	0.199537	0.229724
BPNT1	-0.256423	0.529388	0.564763
DDAH2	0.00961348	0.990373	0.991676
TXNDC12	-3.65839	0.000100328	0.000403968
NUDT3	-2.11628	0.0001931	0.000622665
TOMM40	-2.29018	0.00678074	0.0110103
PEX11B	-1.86063	0.00300059	0.00549346
ACTL6A;ACTL6B	-2.18701	0.000484219	0.00125479
LDHA;LDHAL6A;LDHC	-1.2276	1.85091e-05	0.00013164
ALDH1A1	5.30322	4.53034e-05	0.000235025
GLUD1;GLUD2	0.600469	0.00962933	0.0149144
CYB5R3	0.103669	0.649881	0.682465
GSR	-4.35987	1.95599e-06	3.18966e-05
MT-CO2	0.0860162	0.585153	0.620197
SOD1	-0.842891	0.00184115	0.00368388
CP	-0.571774	0.000535542	0.00135849
PNP	-3.41333	1.11149e-07	6.21826e-06
HPRT1	-3.74143	1.00585e-05	8.65077e-05
GOT2	-1.04197	0.00224511	0.00434075
PGK1	-0.96582	4.49539e-05	0.000234018
F2	-0.605939	0.245574	0.279484
C1R	-0.957754	0.193231	0.22314
HP;HPR	-3.58318	9.20017e-08	5.95296e-06
PLG;PLGLB1	-0.507275	0.00652735	0.0106671
CFB	1.04834	0.000149959	0.000526797
ADA	-2.63642	0.000128157	0.000477107
CA1	-2.18512	0.000784433	0.00184245
CA2	1.07221	0.010776	0.0165667
SERPINC1	-2.45109	2.78133e-06	4.04444e-05
SERPINA1	-1.95045	3.54872e-06	4.54098e-05
SERPINA3	-1.84614	0.00021352	0.000666645
AGT	2.86187	0.000552576	0.00138478
A2M	-3.98111	1.34487e-07	6.67466e-06
C3	0.35689	0.00699079	0.0113031
C5	-2.99836	0.000149287	0.00052596
TIMP1	2.3309	4.1459e-06	4.85389e-05
CST3	5.32496	3.86999e-07	1.17802e-05
CST4	4.4476	6.38021e-05	0.000293829
CST1	6.28627	1.30929e-07	6.67466e-06
CSTA	-0.418603	0.0119004	0.0180523
KNG1	0.894148	0.00235953	0.00451157
HRAS	-1.56639	0.101037	0.12237
TGFB1	-2.90685	0.000147856	0.00052334
JCHAIN	2.21065	2.94633e-06	4.17794e-05
IGKV1D-39;IGKV1-39	-0.888387	0.00753865	0.0120777
IGKV3-20	-0.496599	0.0309226	0.0418224
IGKV3-15;IGKV3D-7;IGKV3-7	-1.53677	0.620999	0.654543
IGLV1-47	-0.561447	0.00787937	0.0125356
IGLV1-51	-1.83889	0.194094	0.223909
IGLV3-19	-1.67827	0.110679	0.13287
IGLV3-25;IGLV3-27	-0.035126	0.871353	0.884133
IGLV6-57	-2.74848	0.0394738	0.0523033
IGHV1-69;IGHV1-69D	-2.70522	0.00068653	0.00165857
IGHV3-7;IGHV3-21;IGHV3-48;IGHV3-11	-0.707572	0.0157385	0.0231067
IGHV3-43D;IGHV3-9	0.611922	0.0726328	0.0907115
PIGR	3.47241	6.50241e-08	5.80743e-06
IGKC	-0.3801	0.0112991	0.0172663
IGHG1	-1.46492	3.32023e-06	4.36272e-05
IGHG2	-1.93919	5.36145e-05	0.000259877
IGHG3	-1.17559	0.00011467	0.000440396
IGHG4	0.174273	0.304472	0.340573
IGHM	1.02812	0.000178749	0.000589717
IGHA1	1.01015	0.000245503	0.000738564
IGHA2	2.94857	5.50011e-06	5.8377e-05
HLA-B	-3.07776	0.0125974	0.0189709
HLA-DRA;HLA-DQA2	0.761353	0.0466852	0.0605926
HBD;HBG2;HBG1	-3.75489	1.08559e-05	9.14536e-05
LMNA	9.17478	7.99224e-08	5.80743e-06
APOA1	7.26747	0.000167499	0.000560853
FGA	-0.254341	0.278327	0.313943
FGB	-3.07969	3.22541e-05	0.00018881
FGG	-2.26609	3.61906e-05	0.000204513
CRP	-3.95896	4.18706e-06	4.87707e-05
APCS	-5.20258	3.46007e-07	1.09713e-05
C1QB	-2.2481	0.0023817	0.00454254
C1QC	-3.93728	0.00157587	0.00322954
C9	-0.953782	0.00481895	0.00821019
APOH	2.62667	5.91224e-05	0.000278877
LRG1	0.971036	0.00106911	0.00236836
FN1	-2.95652	0.000527029	0.00133987
RBP4	1.11408	0.00681422	0.0110568
AMBP	-2.07625	0.0684868	0.0859095
ORM1	-3.09426	6.1309e-06	6.24859e-05
AHSG	0.295185	0.173532	0.20141
TTR	-0.99518	0.0013586	0.00287458
GC	-0.106656	0.41086	0.448587
TF	-0.397937	0.0118863	0.0180429
LTF	-0.857251	0.000132757	0.000486326
HPX	-1.88689	2.25587e-06	3.47983e-05
FTL	-4.02606	0.000371958	0.00102434
FTH1	-4.50128	0.000291433	0.000846492
PRH1	5.70289	1.2914e-08	3.34278e-06
PRB2	4.18705	2.59718e-07	9.12211e-06
KLKB1;F11	-4.45991	6.48882e-06	6.49736e-05
SLPI	4.07243	1.10214e-06	2.20002e-05
C4BPA	-3.77995	0.00132987	0.00282954
VTN	-0.546389	0.117417	0.140421
CAT	-3.97794	8.39444e-08	5.80743e-06
GBA	-0.948902	0.400943	0.438387
FUCA1	2.01863	0.0255517	0.0354186
ALDOA;ALDOB	0.0128017	0.939976	0.947028
CSTB	5.15147	2.05502e-07	8.53019e-06
ANXA1	2.09792	1.3263e-06	2.42952e-05
APOB	-5.31818	5.30297e-06	5.68389e-05
SOD2	-2.69517	0.000184299	0.000603664
HRG	0.0556809	0.67597	0.707908
A1BG	-3.79825	1.02851e-05	8.72899e-05
PRB1	5.05068	7.92668e-09	3.18426e-06
GAPDH;GAPDHS	-2.07943	1.11784e-06	2.20002e-05
ASL	-2.42099	0.000182424	0.000598382
HLA-A	-3.03261	1.22049e-05	9.88759e-05
CAPNS1	0.563401	0.00177003	0.00357292
HSPB1	10.9148	1.32174e-05	0.000105635
CYBB;NOX1	-6.16916	2.76223e-07	9.41219e-06
RPN1	-0.868791	0.000502887	0.00128854
RPN2	-0.706365	0.00063593	0.00155301
GNAI2	-3.7626	6.80508e-07	1.67054e-05
ATP1A1;ATP1A2;ATP1A4;ATP4A	-4.1769	9.74975e-05	0.000397654
ARG1	-4.59908	1.41206e-07	6.71613e-06
APOD	-4.37892	0.00193249	0.0038234
ALDH2	-0.245595	0.092009	0.112523
ITGB2	-6.60201	3.55512e-09	3.18426e-06
S100A8	0.680277	0.244996	0.278966
SERPINB2	5.83918	3.8549e-06	4.64803e-05
SLC25A5;SLC25A31	0.221174	0.143268	0.169471
SERPINA5	-8.42638	7.75044e-08	5.80743e-06
SERPING1	-1.15175	8.39352e-05	0.000354057
MPO	-4.97387	6.1833e-08	5.80743e-06
ALPL	-1.10877	0.023659	0.0332186
EIF2S1	-0.491021	0.0167624	0.0244215
RPLP1	2.243	5.07309e-06	5.48903e-05
RPLP2	2.34294	0.144338	0.170487
RPLP0;RPLP0P6	2.89127	7.09477e-06	6.86329e-05
SSB	-0.271763	0.251234	0.285641
SERPINA7	-2.98176	3.4806e-05	0.000200156
SERPIND1	-0.234893	0.330852	0.367202
ITGB1	-1.16582	0.004325	0.00745892
PRKCB;PRKCG	-4.47736	4.0712e-05	0.000219211
UROD	-2.14041	0.000237888	0.000724132
IGKV2-30;IGKV2D-30	-0.230603	0.44231	0.480626
IGKV4-1	0.194984	0.616117	0.649697
IGHV4-34;IGHV4-38-2;IGHV4-30-4;IGHV4-61;IGHV4-59;IGHV4-39;IGHV4-31	2.23782	0.436908	0.475208
PTMA	1.32541	0.00440975	0.00757435
ATP5F1B	-0.503098	0.00446119	0.00765206
S100A9	-1.35869	0.00185063	0.00369318
S100A6	-0.290059	0.151411	0.177997
EIF4E	0.227122	0.769348	0.792967
CEACAM5	0.409153	0.00613837	0.0101476
ENO1	-1.59155	4.43849e-06	5.092e-05
PYGL	-2.8933	4.03575e-07	1.19838e-05
GPI;SIX5	-2.87376	3.66982e-07	1.13219e-05
NPM1	-2.0006	2.84006e-05	0.000175714
TPM3	-1.0794	0.00155009	0.00318528
HEXA	0.3689	0.0630889	0.0800079
KLK1	6.85313	5.74801e-05	0.000274691
EPHX1	0.329619	0.0479195	0.0619748
DBI	-0.368688	0.0676138	0.0849078
LDHB	-1.05152	0.00111151	0.00245176
GPX1	0.525759	0.0596679	0.0760591
PROS1	0.287187	0.323691	0.360658
P4HB	-0.331868	0.0149565	0.022155
FES;FER	-3.92423	0.000457635	0.00120366
CTSD	2.52154	1.68684e-05	0.000123037
ANXA2;ANXA2P2	4.8178	7.6528e-08	5.80743e-06
CAPN1	0.083013	0.369896	0.406779
TUBB;TUBB8B;TUBB1	-0.859663	0.0105663	0.0162554
PSAP	0.642296	0.0937837	0.114374
HEXB	0.799021	0.00184285	0.00368388
CTSL	3.48458	0.00793995	0.0126232
PFN1	-2.04141	6.0733e-07	1.53132e-05
APRT	-0.681859	0.00288418	0.00531872
EPRS1	0.800611	0.0130427	0.0195768
CTSB	2.44629	9.37461e-06	8.26341e-05
HSP90AA1;HSP90AA2P;HSP90AA5P	0.176771	0.0916502	0.112192
HNRNPC;HNRNPCL4;HNRNPCL1;HNRNPCL3;HNRNPCL2	-1.80517	0.000102808	0.000409618
LYN	-3.77077	0.00271853	0.00508304
FH	-0.504271	0.0327447	0.0441039
MSMB	-4.43911	5.04803e-06	5.48903e-05
ANXA6	-5.90236	3.0923e-08	4.15278e-06
CD55	0.92512	0.00432572	0.00745892
SERPINA6	-3.48647	0.00655717	0.0107005
GUSB	-1.69658	7.96005e-05	0.000340213
HSP90AB1;HSP90AB3P	0.380513	0.0066321	0.0107996
SRPRA	0.148215	0.509469	0.544938
ELANE	-4.61909	1.95092e-06	3.18966e-05
CTSG	-4.63256	4.04185e-07	1.19838e-05
MME	-2.46086	7.76729e-05	0.000336484
LPA	-1.27515	0.00654713	0.0106918
PDHA1;PDHA2	-0.580926	0.0751939	0.0936539
PLEK	-4.33542	1.22133e-05	9.88759e-05
CD14	3.79904	7.16892e-06	6.90052e-05
CYC1	-2.3288	5.89463e-05	0.000278622
PTPRC	-6.93546	9.9492e-05	0.000402705
CFH;CFHR3	2.73806	0.000635446	0.00155301
SNRNP70	-1.22512	0.00946814	0.0147046
HCK;SLA2	-6.23374	1.81024e-07	7.79768e-06
VIM;DES;GFAP;PRPH;INA;NEFL;NEFM	0.0911219	0.294334	0.330528
SERPINF2	-2.57206	0.00025683	0.000764462
RPS17	0.180945	0.358489	0.39576
GNAI3;GNAI1;GNAT1;GNAT2;GNAT3;GNAO1	-2.7904	7.80252e-07	1.76368e-05
ANXA5	-1.72269	3.44402e-06	4.46744e-05
RPSA	1.93278	1.37444e-05	0.000108576
CD63	-2.15566	4.75365e-06	5.26824e-05
ACAA1	-0.831575	0.00449488	0.00769829
GSTP1	0.662795	0.00700359	0.0113078
CST2	5.56391	4.53847e-06	5.1393e-05
LGALS1	-0.68449	0.00149202	0.00310225
QDPR	-0.575548	0.23195	0.264771
HMGB1;HMGB1P1	-0.148217	0.585467	0.620242
FBP1	3.23145	4.471e-07	1.26016e-05
GSTM1;GSTM5	-3.92537	2.48741e-05	0.000159516
CLTA	-1.99703	0.000163783	0.000556695
CLTB	-0.614934	0.118538	0.141613
ANXA4	-3.12028	2.22313e-06	3.4763e-05
CNP	0.211836	0.26711	0.302486
DLD	-2.27118	0.000294233	0.000853539
HNRNPA1;HNRNPA1L2	-0.914887	0.00014517	0.000516176
CTSH	4.21866	3.06654e-06	4.21741e-05
COX6C	-3.38932	1.6627e-05	0.000122369
FGR	-5.26425	1.4344e-06	2.52553e-05
ALOX5	-4.97861	9.80753e-08	6.00247e-06
LTA4H	-0.885535	0.000312148	0.000894145
ALDOC	-1.76098	0.00356901	0.00634089
C4A	0.324044	0.356713	0.393989
C4B	-1.01704	0.000102667	0.000409618
H2AZ2;H2AZ1	-1.79033	0.000499943	0.00128677
HSPA1B;HSPA1A	-0.451222	0.00894204	0.0140307
IGLC2;IGLC3;IGLC6	0.37298	0.0608899	0.0774439
IGHV1-8	-6.12829	2.18143e-05	0.00014562
CALM3;CALM2;CALM1;TNNC2	-0.499586	0.113641	0.136189
AMY1A;AMY1C;AMY1B	4.92559	2.09628e-08	3.91603e-06
RNASE2	-6.9961	1.66696e-05	0.000122369
RO60	-1.8866	0.0417591	0.0550122
PRB4	5.64087	2.26453e-07	8.80971e-06
GAA	0.955166	0.00230639	0.00444014
HLA-C	-2.77344	0.00019307	0.000622665
ARAF	-2.52971	9.80884e-05	0.000398462
TXN	0.65738	0.000941736	0.002133
COX5B	-2.91961	0.0816312	0.100737
CTSA	-0.288387	0.152185	0.178723
MGST1	-4.68463	4.55313e-05	0.000235025
C7	-2.22128	0.000280109	0.000817761
PRKAR1A;PRKAR1B	-4.72237	6.6601e-06	6.55388e-05
ESD	-0.115927	0.710759	0.74138
HSPD1	-0.477536	0.00539002	0.00905476
HSPA5	-0.889838	0.000163362	0.000556695
ACP2	-0.884217	0.00624591	0.0102956
HSPA8	-0.0707125	0.493956	0.529437
SLC2A3;SLC2A14	-6.58849	7.22394e-06	6.90052e-05
EPB41	-4.1213	0.000166698	0.000560853
UMPS	-2.00376	0.000414385	0.00111561
PDHB	-1.06216	0.014787	0.0219355
ITGAM	-6.14742	3.02012e-08	4.15278e-06
PYGB	0.971022	0.000990833	0.00222455
RALB	-1.10086	0.000244554	0.000738514
LAMP1	-1.02385	0.00177831	0.00358647
ACADM	-3.06828	0.000444957	0.0011812
TOP1;TOP1MT	-0.723947	0.204752	0.235253
G6PD	-2.23135	1.64035e-05	0.000121662
MTHFD1	-0.979436	0.00999449	0.015438
EPX	-6.26776	5.82626e-06	6.05534e-05
IGF2R	-1.10512	0.0562903	0.0719545
ADH5	-1.43955	0.000161638	0.000555751
PRPS2	-1.82981	0.00234022	0.00448592
PABPC1;PABPC3;PABPC1L;PABPC1L2A;PABPC5	0.742331	0.00211285	0.00411925
PCNA	-2.83162	5.6189e-05	0.000270632
HARS1;HARS2	0.233366	0.327835	0.364563
COL6A2	2.38772	0.00799726	0.0126878
SLC25A6	0.183827	0.379681	0.416537
IMPDH2	-1.74134	2.11703e-05	0.000142943
PIP	4.58776	3.58685e-07	1.12175e-05
FCGR1A;FCGR1B	-1.93811	0.0161811	0.0236653
ANXA3	-4.48485	8.32097e-08	5.80743e-06
RNASE3	-5.63593	2.15821e-07	8.79857e-06
ACTN1	-2.31728	6.55812e-06	6.50965e-05
DEFA4	-6.4172	5.73024e-05	0.000274691
PEPD	0.0946247	0.627732	0.66103
XRCC6	-0.980942	0.000244438	0.000738514
XRCC5	-0.667548	0.00232786	0.00447349
COX4I1	-0.0440826	0.778216	0.801745
IFI30	2.63766	6.23195e-05	0.000289767
LAMP2	-2.54402	1.90165e-05	0.000133052
RNH1	0.342059	0.00925801	0.0144287
CYBA	-5.32308	4.4359e-05	0.000231743
EEF2	1.36681	9.1905e-05	0.000382184
PDIA4	-1.08556	0.000457369	0.00120366
C6	4.09379	0.000691177	0.00166451
CEACAM1	-3.04137	3.19628e-06	4.26731e-05
TPT1;TPT1P8	-0.547136	0.0696317	0.0871541
ALAD	-0.390666	0.121789	0.144966
PRG2	-7.09019	2.38565e-07	8.80971e-06
HLA-E	-1.69123	0.00250618	0.00472469
LCP1	-2.28407	5.0152e-07	1.37948e-05
APEH	-3.26493	2.52042e-06	3.73644e-05
ETFA	-0.562987	0.00729915	0.0117352
GYS1;GYS2	-5.63702	4.94618e-05	0.000247509
PRKAR2A;PRKAR2B	0.093438	0.810679	0.830318
CD59	0.417361	0.00809604	0.0128178
SELL	-3.9441	4.2797e-06	4.95967e-05
MIF	-3.0496	3.19259e-05	0.000187853
PRKCSH	-1.34546	0.000256238	0.000763696
HCLS1	-0.407562	0.0639702	0.0809222
FDPS	-1.82222	0.0954975	0.116278
COX7A2	-0.378669	0.0630647	0.0800079
AKR1A1	1.42541	4.65441e-05	0.00023836
NCF1;NCF1B;NCF1C	-4.29922	9.59779e-05	0.000392939
PKM;PKLR	-1.12869	0.000361719	0.00100341
HSP90B1;HSP90B2P	-0.641576	0.00199778	0.00391833
SNRPN;SNRPB	-3.40172	0.0244104	0.0341059
IDE	1.14758	0.00156706	0.00321437
MMP9	-5.51625	9.7634e-09	3.18426e-06
COX6B1	-1.64356	0.1499	0.176312
HNRNPL	-0.280359	0.289506	0.325748
DARS1	-0.267697	0.0439205	0.0574287
UQCRB	-2.16963	0.00825639	0.0130536
GLUL	-5.51235	3.34641e-05	0.000193731
ANPEP	-2.4108	6.70047e-05	0.000301719
RAC2	-3.03739	7.77069e-07	1.76368e-05
GSPT1	-0.216475	0.493947	0.529437
ARSA	-0.00993358	0.969502	0.972056
ACP3	1.51781	0.000395739	0.00107813
EZR	2.13579	1.44083e-05	0.000112651
UCHL3	0.456374	0.0376693	0.050233
VAV1	-4.35098	3.83443e-06	4.64803e-05
NME1	-0.586939	0.00606212	0.010058
GNS	-5.43497	2.9457e-07	9.88975e-06
PHKG2	-6.35736	1.32331e-07	6.67466e-06
IGLL1	-2.38392	0.000243044	0.000736877
ARSB	-3.17133	0.000136749	0.000496339
RPS2	2.05321	4.13928e-05	0.000221163
DSP	11.1256	1.36019e-06	2.44512e-05
RPA2	-3.48199	2.42002e-05	0.000156071
MUC1	0.875272	0.0123804	0.0186687
TIMP2	-5.12219	5.09001e-05	0.00025101
CD44	0.523684	0.037647	0.0502327
NQO2	-3.39182	3.04382e-05	0.000183352
H2AX;H2AC1	0.6054	0.0808619	0.099896
SPN	-3.32132	3.21362e-05	0.000188604
CBR1	2.2208	7.0386e-06	6.83793e-05
ACADS	-1.42483	0.026861	0.0370311
GLB1	0.388358	0.153338	0.179892
NCK1	-1.57154	0.0083731	0.0132289
H1-5	-1.10921	0.00135725	0.00287458
H1-2	-0.451645	0.102432	0.123927
POR	-0.00662468	0.974701	0.97684
ATP2A2	0.913722	0.0275564	0.0378755
CPE	6.66395	0.00300652	0.00549551
PLCG2	-4.0555	1.23047e-05	9.92636e-05
FAH	-3.88519	0.000196802	0.000630526
STMN1	-2.11544	0.0104562	0.0161077
GOT1	-0.98705	0.000502495	0.00128854
BPI	-7.31771	5.84994e-07	1.50061e-05
PRKACA;PRKACG	-1.83047	0.000416801	0.00111959
CAPN2	4.84544	2.20804e-06	3.4763e-05
CTPS1	-1.05211	0.00855735	0.013492
DDX5	-3.18449	3.16325e-05	0.000186608
PFKL	-0.915487	0.000128524	0.000477107
GM2A	0.951465	0.0550605	0.0705405
CR1;CR1L	-2.09189	0.00202097	0.00396033
LGALS3	1.44052	0.00154825	0.00318438
PSMC3	-0.150218	0.420833	0.459036
TCP1	0.270759	0.120932	0.144096
PTPN1	-2.19606	0.00391852	0.00687322
ARF4	-0.771224	0.00317265	0.00573598
RPL7	2.64626	0.000254534	0.00075961
VCL	-1.2265	0.000376152	0.0010334
IL1RN	6.07276	0.000146607	0.000519725
RPL17	2.35688	0.000118246	0.000449927
PGAM1;PGAM2;PGAM4	-1.38292	0.000422083	0.00113233
RCC1	-0.398389	0.135371	0.16038
PAM	5.30474	0.000163863	0.000556695
TSPAN8	0.67035	0.611805	0.645747
NCL	0.220461	0.516314	0.551847
HK1	0.533369	0.00722653	0.0116348
NDUFV2	-0.562934	0.63578	0.668579
GGT1;GGT3P;GGT2;GGTLC2;GGTLC3;GGTLC1	-2.94806	0.000159203	0.000548206
TRIM21	-1.65837	0.00145819	0.00304351
EIF2AK2	-2.39347	8.40555e-05	0.000354057
SRM	-3.15528	2.53042e-05	0.000161367
ORM2	-1.31318	0.00359442	0.00637612
CSNK2A2	-0.931108	0.014619	0.0217428
ITIH1	-3.43061	1.07094e-05	9.05535e-05
NFKB1	-3.19915	0.000976395	0.00220268
NCF2;ZKSCAN8	-5.11546	6.66811e-08	5.80743e-06
TYMP	0.946829	0.0114486	0.0174597
EIF2S2	-0.916753	0.0447012	0.0582826
TCN1	2.07303	2.7024e-06	3.95486e-05
ANXA7	-0.907895	0.00543498	0.00911017
AZU1	-4.65864	2.71442e-08	4.13135e-06
ALOX5AP	-3.81282	3.15211e-06	4.25814e-05
RAB5A	-2.01963	0.101209	0.122514
RAB6A;RAB6B;RAB6D;RAB39A	-0.947563	0.0217264	0.030713
MX1	2.14369	0.000209074	0.000659277
MX2	-1.07952	0.0180363	0.0260448
PSMB1	-1.44692	2.50541e-05	0.00016022
M6PR	-3.26824	0.00149526	0.00310616
COX5A	-3.28922	1.67518e-05	0.000122578
LMNB1	-0.839818	0.000703405	0.00168684
ITGAL	-2.83153	2.74002e-05	0.000171383
ITGAX;ITGAD	-1.91326	0.00330604	0.00594306
PZP	-2.63804	0.000838483	0.00194935
CAST	2.62587	2.06658e-05	0.000141258
IMPDH1	-4.14146	0.00033516	0.000949343
AGA	-1.97404	0.102841	0.124225
ATP6V1B2;ATP6V1B1	-0.562802	0.00332889	0.00597003
ATP6V1C1;ATP6V1C2	-2.02936	0.00242603	0.00461169
CSRP1	-0.272942	0.318321	0.35502
FLNA;FLNC	-1.61728	9.88925e-06	8.58447e-05
FPR1	-4.09017	0.00253688	0.00477075
C5AR1	-4.36644	7.98249e-06	7.43838e-05
VDAC1	-0.456499	0.0194721	0.0278364
SDHB	-2.75644	0.00277828	0.00516096
COMT	-0.486628	0.0385936	0.0512561
TGM2;TGM4	5.75503	4.80037e-05	0.000244626
OSBP;OSBP2	1.39873	0.0228147	0.032132
PCMT1	-0.278481	0.219536	0.251607
LPO	6.82125	6.22831e-08	5.80743e-06
FBL	-1.72312	0.0193942	0.0277947
GART	-1.46946	0.000974286	0.00220009
PAICS	-1.13021	0.000766785	0.00181137
SCP2	-2.12732	4.33829e-05	0.00022821
UBA1	-0.37028	0.011859	0.0180254
GPX3	0.555876	0.16756	0.194974
NME2;NME2P1	-0.4337	0.00925618	0.0144287
SPRR2D;SPRR2B	8.33805	5.13687e-06	5.53183e-05
FDXR	2.64427	0.00469834	0.00802867
HNRNPA2B1	-1.01215	0.000134639	0.00049024
CBL;CBLB	-3.44819	0.000464488	0.00121888
UQCRC2	-0.0902704	0.482818	0.518833
TGM1	6.08781	0.000868773	0.00199941
CA4	-3.04518	0.000274175	0.000802488
MMP8	-4.23614	1.32463e-06	2.42952e-05
IGHV1-2	-0.265583	0.0361656	0.0484827
SFPQ	-0.411809	0.0291327	0.0397074
TUBG2;TUBG1	-1.42569	0.0199627	0.0284488
CA6	8.38793	1.61063e-08	3.34278e-06
PPIB	0.22564	0.0952407	0.116027
ME2;ME3	-5.31693	6.58505e-05	0.00029888
WARS1	-0.727176	0.00212398	0.00413741
RPS3	2.26503	1.96328e-05	0.000135413
JAK1	-1.41336	0.0552972	0.0708039
PTPRE	-2.95784	2.82289e-05	0.000175127
AHCY	-0.284793	0.143725	0.169925
CFL1;CFL2	-0.970835	0.00036577	0.00101096
ATP2B4;ATP2B3;ATP2B2;ATP2B1	-1.75414	0.000465759	0.00122006
DGKA	-0.357906	0.0795619	0.0985031
CPT2	-0.965819	0.0122839	0.01856
DTYMK	-8.01738	7.73939e-09	3.18426e-06
FCAR	-5.48997	2.37468e-06	3.59032e-05
PRTN3	-3.37368	0.000767235	0.00181137
EEF1B2	2.64426	0.0832917	0.102509
ATP5PB	-0.48144	0.156558	0.183293
TBXAS1	-3.20273	6.48375e-05	0.000296048
ACAT1	-1.37252	0.000409664	0.00110813
TNC	-1.61894	0.000845135	0.00195852
POLR2A	-0.428	0.109314	0.131419
CXCR1	-2.5084	0.000150852	0.000528584
CXCR2	-2.19991	7.89159e-05	0.000340213
FPR2	-4.10076	5.09056e-05	0.00025101
GRK2;GRK3	-3.7421	9.76925e-05	0.000397654
AZGP1	4.14519	1.13397e-07	6.21826e-06
RPS12	1.8733	0.000566947	0.00141613
YY1;YY2	-1.60098	0.0035555	0.00632181
DNAJB1;DNAJB4	2.10024	0.000329029	0.000936626
ATP5F1A	-0.427156	0.0143163	0.0213312
CTSS	-2.13332	0.00279028	0.00517482
PSMA1	-2.16435	0.00153228	0.00315722
PSMA2	-2.20242	0.00115007	0.00252462
PSMA3	-2.53728	1.35889e-05	0.00010772
PSMA4	-2.05076	2.12745e-05	0.000142943
S100P	-3.77037	2.35021e-06	3.57703e-05
PTX3	-4.23736	3.03304e-05	0.000183222
MSN	-1.13881	2.85693e-05	0.000175805
DDX6	-0.189084	0.374638	0.411598
U2AF2	-1.20006	0.00276656	0.00514336
RPL13	1.84408	6.69206e-05	0.000301719
IVD	-2.36449	0.000189757	0.000614489
S100A4	-1.9846	6.47617e-05	0.000296048
HMGB2	-0.546479	0.140253	0.165991
PTBP1	0.619891	0.00395513	0.0069245
TARS1;TARS3	-0.481355	0.0639793	0.0809222
VARS1	0.333213	0.115167	0.137802
EEF1G	0.617349	0.0026286	0.00493106
FKBP2	-4.7201	8.44453e-06	7.70125e-05
STOM	-4.76712	5.23548e-07	1.42293e-05
YWHAQ	1.17297	0.000175482	0.00058146
MAPK3;MAPK4;MAPK6	-0.223863	0.857664	0.871793
ATP6V0C	-4.86349	2.3781e-07	8.80971e-06
RPL10;RPL10L	3.63273	0.000310621	0.00089089
RPA1	-2.83518	0.000428359	0.00114782
APEX1	-1.60091	3.9411e-05	0.000215252
CD82	-2.53309	0.0339832	0.0456912
DCK	-2.06965	0.000413601	0.00111561
CAD	-3.64887	0.00023115	0.000705502
CALR	-1.39776	0.0058214	0.00970091
CANX	-2.23603	1.21466e-05	9.88759e-05
CFP	-4.41231	0.000125748	0.000472174
PIK3R1;PIK3R3	-1.94026	0.00193263	0.0038234
PSMB8	-3.52997	1.18858e-06	2.27333e-05
PSMB9	-3.28637	1.48859e-05	0.000115593
PSMA5	-1.26623	0.000126289	0.000473428
PSMB4	-2.42159	7.26619e-06	6.91197e-05
PSMB6	-2.59225	0.00368762	0.00651109
PSMB5	0.109184	0.742255	0.769559
ABCD3	1.20437	0.00182907	0.00367262
CST5	7.40884	1.28487e-07	6.67466e-06
NDUFS1	-0.000338882	0.998163	0.998163
MAPK1	-1.15348	0.000701019	0.00168289
GCA	-6.39367	1.59971e-08	3.34278e-06
GRN	0.0503206	0.921611	0.93099
LAP3	0.751844	0.0129072	0.0193862
TPP2	-2.2179	7.97258e-05	0.000340213
IMPA1	-3.82059	0.00233107	0.00447469
PTPN6	-3.36814	1.89425e-05	0.000133052
TKT	-2.92412	1.68158e-07	7.51302e-06
CASP1	-0.950065	0.0159122	0.0233168
SERPINB3	3.19135	4.42671e-05	0.000231743
PML	-3.33206	3.71571e-05	0.000207407
SERPINA4	-0.526666	0.10271	0.124187
EEF1D	-0.301484	0.0451977	0.0588292
MARCKS	0.765867	0.0118791	0.0180429
ALDH4A1	-2.0076	0.0414052	0.054609
ERP29	-1.55135	0.000797947	0.00187034
PRDX6	1.23189	0.000139163	0.00050033
BLVRB	0.347368	0.276161	0.311653
PRDX5	-0.329695	0.0752548	0.0936787
DDT;DDTL	-3.63896	2.25198e-06	3.47983e-05
GCHFR	0.653856	0.0380186	0.0506398
PRDX3	-2.19722	8.45196e-06	7.70125e-05
ATP5F1D	-0.0234084	0.930031	0.938251
RPL12	1.22338	0.000436472	0.0011641
ECHS1	0.532409	0.0365088	0.0488853
CMPK1	2.38504	2.20473e-05	0.000146566
PEBP1	0.642657	0.00531011	0.00893367
PDIA3	-0.7048	0.000636032	0.00155301
PPP2R1A	0.460735	0.0136165	0.0203846
PPP2R1B	-1.05261	0.00160253	0.00328124
FCER1G	-4.41868	0.000629862	0.00154954
PPIF	1.98401	0.054747	0.0702477
NMT1;NMT2	0.525704	0.0969723	0.117948
HMOX2	2.50733	0.0243416	0.0340513
ADSS2;ADSS1	-4.21608	2.36657e-07	8.80971e-06
TSPO	-3.29742	2.16091e-06	3.42594e-05
ADSL	-0.993023	0.113647	0.136189
CLIP1;CLIP2	2.07106	0.00950064	0.014745
SRI	-1.05559	0.00754882	0.0120855
SERPINB1;SERPINI2	-2.73818	9.14381e-07	1.9329e-05
ALDH3A1	5.24445	5.08838e-05	0.00025101
LCN1;LCN1P1	4.37191	1.05889e-07	6.19858e-06
SDHA	-2.20314	0.000338634	0.00095774
CORO1A	-3.53347	6.22955e-07	1.54588e-05
GDI1	-1.04581	0.00125292	0.00270872
S100A7;S100A7A	3.05718	1.87511e-05	0.000132621
MAT2A;MAT1A	-2.4565	0.000154524	0.000537772
DNAJA1	-0.356426	0.789373	0.811044
AKT2	-1.72928	0.00213504	0.00415541
UQCRC1	-0.537916	0.0291963	0.0397704
ATIC	0.00962327	0.958953	0.96402
HNRNPH3	-3.86502	4.75163e-06	5.26824e-05
HNRNPH1	-0.77505	0.0143236	0.0213312
YWHAB	-0.0728434	0.757592	0.782262
SFN	8.17465	1.50144e-06	2.5391e-05
STIP1	0.798022	0.01217	0.0184245
S100A11	1.41793	3.10626e-05	0.000185644
CEACAM8	-4.82759	1.85678e-07	7.85005e-06
PRDX2	1.40071	0.00387012	0.00679653
ARRB2	-3.21633	0.0782172	0.0969435
CDA	-4.27468	1.14421e-06	2.23267e-05
GBP2	1.90514	0.0352906	0.0473375
ICAM3	-3.00252	0.000649626	0.00157776
RPL9	1.92922	0.000268431	0.00078813
ACSL1	-2.75098	5.92482e-06	6.12053e-05
KIF5B;KIF5C;KIF5A	0.522944	0.0373523	0.0498978
LSP1	-1.88002	0.191954	0.221777
GALNS	-3.84914	0.000196919	0.000630526
RNASE4	5.46626	0.000344874	0.000970836
CD68	-2.44837	0.000196175	0.000629911
SHMT1	0.482376	0.105034	0.126607
SHMT2	-1.34799	0.0011893	0.0025955
EVI2B	-4.38631	0.00192399	0.00381622
HSPA4	0.70595	0.00273288	0.00510078
MPI	0.20485	0.457184	0.495138
CTNNA1;CTNNA3	4.98575	0.00232483	0.00447143
PHB	0.0432388	0.858765	0.872523
PTPN7	-3.12994	2.21824e-05	0.000146566
SERPINB6	-1.18946	6.01877e-05	0.000282153
RPA3	-3.09618	7.49991e-05	0.000328631
RPL22	1.66222	0.000697672	0.00167838
SPRR1A	7.34132	3.81021e-05	0.000210623
PTGS2	-2.38505	0.000264638	0.000782601
AGL	-2.12722	0.000475663	0.0012363
MYH9	-1.8033	9.95219e-06	8.60638e-05
COPB2	-1.78239	0.000154363	0.000537772
ADD1;ADD2	-4.72679	3.56759e-06	4.54098e-05
DEK	-0.485309	0.0416161	0.0548554
GLRX	-4.78352	3.25386e-05	0.000189989
PPM1A	-1.97175	0.0100538	0.0155192
HMGCL	0.469535	0.0977777	0.118801
PSMC2	0.0173063	0.942111	0.94876
CHI3L1	-4.28647	8.14635e-08	5.80743e-06
ARL3	-1.54303	0.00648407	0.010604
MAP2K2	-2.12739	0.00248163	0.00469003
ATP5F1C	-0.336772	0.0635649	0.0804873
ATP6V1E1;ATP6V1E2	-0.596492	0.0198272	0.0283086
CPOX	-2.06062	0.00116085	0.00254584
RPL4	2.52953	5.88536e-05	0.000278622
LONP1	-2.79762	0.00795692	0.0126326
PGM1	-2.237	3.77189e-06	4.64803e-05
SERPINF1	6.49455	5.56184e-05	0.00026845
DLST	0.567765	0.0282843	0.0387361
GPX4	0.0116685	0.967046	0.970446
SRP14	-1.18456	0.346307	0.383051
HPCAL1;HPCA;NCALD	-2.47486	7.42924e-05	0.000327431
TAGLN2;TAGLN3	1.5174	3.29785e-05	0.000192066
TALDO1	-2.21117	5.40062e-07	1.42717e-05
ETFB	0.317534	0.12012	0.143428
RBMX;RBMXL1;RBMXL2;RBMXL3	-2.62819	0.00058261	0.00144918
ATP6V1A	-0.769492	0.00047168	0.00123068
HSPA9	-0.483478	0.0150477	0.02225
EIF4A3	-2.30797	3.58241e-05	0.000202944
RPS19	2.06042	0.000354231	0.000988683
RPL3;RPL3L	2.82618	0.00021209	0.0006642
DDOST	-0.738814	0.00687769	0.0111518
ANP32A;ANP32C;ANP32D	-0.123615	0.390831	0.427946
FEN1	-3.55557	3.16053e-05	0.000186608
CAPG	-0.910955	0.000119515	0.000452492
CEACAM6	-3.40673	2.51503e-06	3.73644e-05
CCT6A	0.511215	0.016695	0.0243388
PSMB10	-1.9057	9.36481e-05	0.000386616
RPL13A;RPL13AP3	0.497016	0.0149824	0.0221677
ARL1	-0.270379	0.477158	0.513119
STAT3	-4.26014	0.00010808	0.000421806
MDH1	-0.137241	0.301153	0.337522
MDH2	-0.626945	0.00941378	0.0146301
HADHA	-0.86443	0.00058636	0.00145665
EIF2S3;EIF2S3B	-0.0530152	0.731077	0.758658
MNDA	-2.72403	8.00615e-07	1.77457e-05
PTGDS	-1.91719	0.00129933	0.0027775
UBA7	-2.38801	0.00176944	0.00357292
CSK;MATK	-0.815017	0.00195266	0.00384967
GARS1	0.940023	0.00137992	0.00291161
IARS1	-0.170005	0.329111	0.365803
ACTR1B	-1.4897	0.0374423	0.0499887
ECI1	-3.21198	0.00123901	0.00268374
STAT1	-0.381518	0.182641	0.211552
STAT6	-0.973296	0.0193038	0.0276921
STAT5A	-1.4743	0.00478884	0.0081686
ARHGAP25	-3.96116	0.000502617	0.00128854
PI4KA	-1.60905	0.000210797	0.000661058
EPS15	-1.53532	0.00434885	0.00749315
CASP3	-3.00014	3.50353e-05	0.000200465
RPS27	2.0965	0.0888093	0.109006
LRPPRC	0.650751	0.0191213	0.0275072
ACAA2	-0.771653	0.010903	0.0167394
WAS	-2.14501	0.000250139	0.00074845
PRCP	-2.34516	0.000409312	0.00110813
PAFAH1B1	-0.938199	0.00279875	0.00517791
MATR3	-0.542862	0.0246871	0.0344082
GRK6;GRK4	-5.17121	1.48805e-06	2.5391e-05
GPD2	-1.07582	0.000834289	0.00194355
SSR1	-3.80315	0.000110923	0.000428906
SSR2	-3.33643	0.0482648	0.0623591
ALDH3B1;ALDH3B2	-0.166233	0.340877	0.377411
SYK;ZAP70;ANKK1	-5.46939	7.20192e-07	1.70352e-05
RANBP1	-1.46943	0.000544183	0.00137127
NAMPT	-0.720128	0.000450204	0.00119098
AFM	-0.826568	0.0693851	0.0868932
PSMC4	-0.292426	0.149428	0.175848
VDAC2	1.07582	0.000622991	0.00153761
USP5;USP13	-0.112803	0.459565	0.497245
PHKA2	-1.1639	0.0658421	0.0829567
RANGAP1	0.718144	0.170626	0.198239
CRKL	-0.66246	0.0209238	0.0296886
NSF	-1.0574	0.00167812	0.00342341
MAP2K3;MAP2K6	-3.48081	2.1115e-05	0.000142943
BRCC3	-1.113	0.0409568	0.0540487
RPL27A	1.73201	7.85096e-05	0.000339465
RPL5	1.73476	0.000171196	0.000570572
RPL21	2.52667	0.0573936	0.0733238
RPS9	2.15201	0.000333706	0.000946398
RPS5	2.35055	8.33566e-05	0.000352413
RPS10;RPS10P5	3.17702	6.85336e-06	6.71512e-05
GNPDA1;GNPDA2	-1.71871	0.00012911	0.000478504
NEDD4;NEDD4L	-2.29173	0.000303796	0.000877933
IQGAP1;IQGAP3	0.147667	0.275879	0.31149
GYG1	-5.27178	0.0194655	0.0278364
STT3A	-2.23557	3.09508e-05	0.000185461
CAPZA2	-0.661208	0.0076714	0.012256
CAPZB	-1.87057	3.14177e-05	0.000186608
QARS1	1.04635	0.00629298	0.0103508
UQCRFS1;UQCRFS1P1	-0.657065	0.12734	0.151179
ATP5PO	-0.480984	0.0999088	0.121132
LIMS1;LIMS2	-3.74247	0.000215648	0.000671657
PREP	-1.1404	0.0036111	0.00640073
PIP4K2A;PIP4K2B	-3.59364	0.000290286	0.000844232
ARCN1	-0.458066	0.0395028	0.0523114
LSS	1.97551	0.0042314	0.00732394
GCLM	-3.12833	0.00276227	0.00513958
PSMD8	-2.45548	0.00608745	0.0100854
SERPINB4	2.25697	0.000209954	0.000660501
SERPINB10	-6.72019	1.55353e-07	7.23817e-06
GSS	-2.55674	0.00622969	0.0102763
CCT5	0.460094	0.0250049	0.0347452
IDH2	-1.26882	5.03949e-05	0.000250112
PIK3CG	-2.84141	0.00151501	0.00313514
PITPNB	0.101446	0.788226	0.810595
ADGRE5	-2.193	0.000108084	0.000421806
PXN	-3.65987	2.65795e-05	0.000168558
ALDH9A1	1.77338	5.85133e-05	0.000277725
RPIA	-4.72608	1.42404e-05	0.000111721
LMAN1	-0.507113	0.0168292	0.0244876
SLC11A1	-0.710382	0.0370165	0.0494781
FASN	2.58714	4.32449e-06	4.98626e-05
FNTA	-1.02757	0.00611658	0.010119
CCT3	0.206853	0.209896	0.241043
TUFM	-0.997349	0.000205457	0.00065147
INPP1	-0.590253	0.441704	0.480196
PCYT1A	-1.8393	0.0004396	0.0011697
AARS1	0.387479	0.127962	0.151839
SARS1	0.995702	0.00336199	0.00602345
PPM1F	-0.98581	0.311047	0.347247
CASP4;CASP5	-1.60543	0.0012687	0.00273177
PSMB3	-2.35018	5.78012e-05	0.000275491
PSMB2	-2.05874	6.65524e-06	6.55388e-05
ACADVL	-0.0424543	0.735408	0.762806
TMED10	-0.784086	0.00132739	0.0028269
RBM25	-2.19033	0.000408402	0.00110734
EIF2B2	0.305002	0.262952	0.298073
HINT1	0.777112	0.00630937	0.0103703
RANBP2;RGPD3;RGPD5;RGPD8;RGPD1;RGPD2;RGPD4	-1.80846	0.000309925	0.00089089
RGS19	-3.89932	1.37941e-05	0.000108593
NDUFV1	-0.961459	0.0529389	0.0680516
NT5C2	0.25087	0.196697	0.226798
SEPHS1	-1.61161	0.00785713	0.012509
CAMP	-3.39301	2.25029e-07	8.80971e-06
MTHFS	-1.83047	0.00127746	0.00274617
GMPS	-1.81142	0.00107979	0.00238872
ENTPD1	-1.9973	0.000761014	0.00180041
GNAQ	-3.86725	0.000611504	0.00151253
IDH3A	-0.0380514	0.870461	0.88362
SULT1A1;SULT1A2;SULT1C4	-3.60729	0.000131758	0.000483608
GDI2	-0.970741	9.33155e-05	0.000386149
CPT1A	-1.68726	0.0137053	0.0204906
SERPINB8	-2.06508	0.000216789	0.000672295
SERPINB9	-0.996283	0.0176841	0.0256172
ST13;ST13P5;ST13P4	0.303183	0.0649529	0.081972
VASP	-3.2814	1.02098e-05	8.69741e-05
DNM2;DNM1	-0.869526	0.000463264	0.00121707
NUDT2	-2.34914	0.000119043	0.000452207
KNTC1	-3.23551	1.87632e-05	0.000132621
RASSF2;RASSF4	-2.84198	0.0156514	0.0230381
RPL14	1.72031	0.00011405	0.000439668
CCT8	0.197335	0.220626	0.25273
CCT4	0.0564326	0.587564	0.621886
ANXA11	-2.65402	5.49449e-07	1.42717e-05
RAB5C	-1.11318	7.15151e-05	0.000318263
RAB7A	-2.01237	5.8352e-06	6.05534e-05
RAB9A	-1.5074	0.0112504	0.0172034
RAB13	-3.03505	4.04284e-05	0.0002192
RAB27A	-4.83744	3.14563e-06	4.25814e-05
PLCD1	1.75808	0.122162	0.145334
DUSP3	-1.54636	0.0020446	0.00399641
GALK1	-0.744529	0.0113723	0.017355
SSR4	-0.761783	0.0194443	0.0278316
BCAP31	0.777985	0.0041962	0.00727406
HCFC1	-2.91492	2.02601e-05	0.0001389
ALDH3A2	1.39136	0.00126259	0.00272447
HSD17B4	-0.461873	0.0122603	0.0185366
PSMD7	-0.466151	0.0796956	0.0986152
STAT5B	-4.39778	2.39488e-05	0.000155603
VAMP7	-3.85016	0.000550941	0.00138478
RPS6KA3;RPS6KA6;MASTL;MAST1;MAST2	-2.80448	0.000946118	0.00214072
BMX	-3.13822	9.26709e-05	0.000384668
HDGF	-0.152562	0.467664	0.504573
NDUFA8	-0.119393	0.635545	0.668579
HNRNPA3	0.564127	0.00486514	0.00827038
PGD	-0.615492	0.00167833	0.00342341
HNRNPM	-0.344477	0.168198	0.195616
ARHGDIA	-1.05021	0.00018499	0.00060481
ARHGDIB	-2.30689	9.23967e-07	1.93524e-05
AGFG1	-3.75415	0.000100212	0.000403968
HNRNPF	-1.91895	6.64132e-05	0.00030024
SMS	-2.29344	6.01582e-05	0.000282153
HK2	-2.90839	7.92702e-05	0.000340213
HK3	-3.28236	3.04922e-07	1.0089e-05
THOP1	-2.23609	0.00426959	0.00737886
AKR1C2	2.70806	0.000245935	0.000738774
CAPZA1	-1.42703	0.000916658	0.00208647
BLVRA	-0.0490941	0.783005	0.805589
SLC25A1	-1.35415	0.00714399	0.01151
PPP5C	-1.2018	0.14793	0.174175
ACLY	-1.51115	4.589e-05	0.000235961
METAP1	0.976567	0.019278	0.0276803
SUCLG1	0.580095	0.0364871	0.0488851
COPB1	-1.16156	0.000378598	0.00103887
COPA	-0.309725	0.0532356	0.0683945
CTSC	1.18305	0.000166633	0.000560853
LIMK2	-2.08855	0.000105563	0.000416182
PTTG1IP	-3.89936	0.00297023	0.00545099
IST1	-0.746575	0.0932111	0.113737
SEC24C	0.786193	0.0323801	0.0436386
SUB1	-1.3232	0.00187428	0.00373058
CRISP3	3.62183	1.11203e-06	2.20002e-05
RARS1	0.37536	0.0263568	0.0364241
YARS1	0.0444605	0.818258	0.835457
USP14	-0.11105	0.69821	0.729526
PRKAG1;PRKAG2	-1.967	0.0140413	0.0209656
ATP1B3	-1.83626	0.0010614	0.00235718
RAD23B	1.9405	0.0832108	0.102509
GALC	-0.800734	0.0195819	0.0279759
AK2	-2.29217	0.00098543	0.00221868
EMP3	-1.60385	0.00279555	0.00517778
NAPA;NAPB	-0.00838559	0.95971	0.964356
EIF5	0.236361	0.264918	0.300152
PSMD4;PIPSL	0.870096	0.306597	0.342614
DRG2	0.275606	0.693859	0.725311
PLTP	7.66271	8.70604e-05	0.000364027
CSE1L	-0.116827	0.384015	0.420886
VCP	-0.191625	0.0790689	0.0979459
HADHB	-0.347218	0.0292334	0.0397971
MANF	-1.46979	0.00089108	0.00203434
NCKAP1L	-3.98688	0.000990963	0.00222455
NAP1L1	0.886103	0.376025	0.412923
ADK	-0.248578	0.202147	0.232494
ADAR	-2.19735	0.000182283	0.000598382
SEC13	-0.177496	0.505885	0.54146
SNU13	-1.47297	0.0271939	0.0373998
NPEPPS;NPEPPSL1	0.278154	0.145473	0.171636
HNRNPH2	-0.587246	0.0655766	0.0826678
EIF3B	0.528758	0.0156968	0.02309
BID	-1.12542	0.00770523	0.0123014
ATP5MF	-0.758631	0.00301427	0.00550526
MARS1	-1.83881	0.00247011	0.00467601
AP1S2	-2.38573	0.000247828	0.000743485
ATP5ME	-2.01328	0.00379353	0.00667743
EIF6	-0.168876	0.258999	0.293884
NDUFA6	-1.41656	0.0054326	0.00911017
TMEM33	-3.83372	1.16644e-05	9.61363e-05
CORO7	-5.46023	0.000435092	0.00116177
GSDMD	-3.8941	0.000338964	0.00095774
MTPN	-4.64764	6.55697e-05	0.000298198
DEFA3	0.185972	0.53631	0.57108
GNG2	-2.19573	8.43132e-05	0.000354488
ARPC4	-1.80919	7.96448e-05	0.000340213
TPI1	-1.30266	0.000466682	0.00122043
EIF3E	0.116505	0.638012	0.670618
PPP4C	-1.97052	0.0438918	0.057424
MYL6;MYL6B	-1.06134	0.000103585	0.000411994
ACTB	-2.35774	4.75138e-06	5.26824e-05
EIF4A1	-0.401861	0.017028	0.0247296
RPS20	0.957474	0.00146284	0.00304992
PRPS1	-3.92673	6.72473e-05	0.000302216
PSMA6	-2.25787	0.000110363	0.000427773
CDC42;RHOQ;RHOJ	-0.358271	0.0282363	0.0386936
DSTN	1.64332	0.000118186	0.000449927
GMFB	-2.72486	0.00138607	0.00291531
RAB8A;RAB3B;RAB3C	-1.55772	0.000261555	0.000776503
SPCS3	-0.703083	0.0193105	0.0276921
SRP54	0.226417	0.755079	0.780542
RAB4B	-3.12622	0.00098382	0.00221724
RAB2A;RAB2B	-0.0796409	0.671948	0.704019
RAB5B	-1.62769	0.00018798	0.000611059
RAB10;RAB15	1.39043	0.000475422	0.0012363
UBE2D2;UBE2D3	-0.803687	0.146644	0.172749
UBE2M	-1.26568	0.0607636	0.0773262
UBE2K	0.407037	0.725089	0.753472
UBE2N;UBE2NL	-0.498234	0.0669665	0.0841412
RAB14	-0.0844384	0.789802	0.81112
ACTR3;ACTR3B;ACTR3C	-1.22974	0.000155861	0.000539955
ACTR2	-1.72017	0.000166939	0.000560853
ACTR1A	0.118373	0.581147	0.616702
COPS2	-0.836644	0.177085	0.205429
ARF1;ARF3	-0.870297	0.0048871	0.00829536
RAP1B	-1.97004	0.000109399	0.000425481
RAP2B;RAP2A	-2.8157	0.0293295	0.0399042
RPS3A	2.83026	9.03284e-05	0.000377002
PSME3	-2.32318	0.000195632	0.000629052
RPL15	2.26141	0.000245001	0.000738564
RPL27	1.57976	0.00138705	0.00291531
ATP6V0D1	0.144332	0.551719	0.586667
PCBD1	0.596821	0.473441	0.509603
RHOA;RHOC	-2.20625	0.000886657	0.00202858
HSPE1	-0.456297	0.0578031	0.0738056
SEC61A1;SEC61A2	-1.43669	0.00495208	0.00838073
LYZ	2.5495	2.83464e-06	4.09588e-05
B2M	4.86838	3.83538e-06	4.64803e-05
DAD1	-3.31581	3.8801e-05	0.000212737
NPC2	-0.296727	0.0149641	0.022155
COPZ1	-2.10399	0.157807	0.184661
WDR5	-3.23723	0.000449855	0.00119098
NUTF2	-1.51574	0.000874785	0.00200919
HNRNPK	-0.555191	0.00311214	0.00564786
YWHAG	1.17023	0.00777927	0.012411
RPS7	2.62765	2.68384e-05	0.00016926
PPP1CA;PPP1CC	-1.57317	7.02978e-06	6.83793e-05
PPP1CB	-0.556353	0.0110821	0.0169688
PSMC1	0.079384	0.767364	0.791279
PSMC5	0.454141	0.0982562	0.119255
RPS8	2.35474	1.47983e-05	0.000115306
RPS15A	-2.16374	0.0035298	0.00628591
RPS16	1.84172	0.000346205	0.000973029
YWHAE	1.15977	0.000137676	0.000497299
RPS23	2.73473	0.0163708	0.0239274
RPS18	1.97257	0.000188162	0.000611059
RPS13	2.64042	8.51923e-06	7.70125e-05
RPS11	2.99307	0.0337446	0.0454239
SNRPE	-4.27381	0.000161902	0.000555823
SNRPF	-2.04021	0.055381	0.0708715
LSM3	-4.95211	6.5369e-06	6.50965e-05
LSM6	-2.76774	0.000327368	0.00093479
SNRPD1	-4.42334	2.22128e-05	0.000146566
SNRPD2	-1.16915	0.00262496	0.00492827
SNRPD3	-2.10882	1.49882e-05	0.000115994
TMSB4X	-6.2795	8.40576e-07	1.81041e-05
ARF6	0.386122	0.0955953	0.116335
PSMC6	0.216565	0.146148	0.172254
RPL7A	1.3247	0.0148194	0.0219692
ETF1	0.293658	0.300147	0.336632
RPS4X;RPS4Y1;RPS4Y2	2.20457	1.94141e-05	0.000134719
RPL23A	2.57227	0.000304767	0.000878515
RPS6	2.07885	0.000272253	0.000797886
H4C1	-1.52728	0.00117059	0.00256227
RAB1A	0.493199	0.0313408	0.0423379
RAN	-0.393509	0.0206008	0.0293032
RPL23	2.0804	0.000508102	0.00129753
RAP1A	-4.97838	1.00793e-05	8.65077e-05
RPS25	1.79752	0.00100594	0.00225596
RPS26;RPS26P11	0.333646	0.7886	0.810614
GNB1;GNB3	-1.86164	4.56049e-05	0.000235025
RBX1	-0.220696	0.691204	0.722867
GNB2	-1.85677	1.59935e-05	0.000120505
RPL30	1.72005	0.0005097	0.00130016
RPL10A	1.816	0.000125003	0.000470152
RPL32	1.9628	0.00128925	0.00276194
RPL11	1.47058	0.000923734	0.00209839
RPL8	2.9054	6.01383e-06	6.18449e-05
PPIA;PPIAL4F;PPIAL4C;PPIAL4H;PPIAL4E;PPIAL4A;PPIAL4D;PPIAL4G	0.0203887	0.827456	0.843195
FKBP1A	0.167518	0.554676	0.589537
RPS27A;UBA52;UBB;UBC	-0.05206	0.805193	0.82544
GRB2	-1.37972	0.00526756	0.00888172
RAC1;RAC3	1.48141	0.000143168	0.000510707
AP2B1	-1.99496	0.000166234	0.000560853
GNAS;GNAL	-0.561523	0.0418619	0.055084
PPP3R1;PPP3R2	-2.33645	0.00441108	0.00757435
YWHAZ	0.866799	0.000260497	0.000774368
PPP2R2A;PPP2R2D;PPP2R2B;PPP2R2C	-0.167274	0.369096	0.406094
DYNLL1	2.37492	0.00010081	0.000404794
DYNLT1	-2.68276	0.00168022	0.00342341
RPL38	2.02475	0.00153075	0.00315692
GNG5	0.365278	0.252901	0.287107
RPS21	2.8293	0.0142247	0.0212117
EIF5A;EIF5AL1;EIF5A2	0.787621	0.00909726	0.0142351
RACK1	1.2737	0.000207959	0.000656669
ACTG1	-0.95858	2.39914e-05	0.000155603
UBE2I	-1.34883	0.0112291	0.0171823
PPP2CA	-0.936879	0.000472766	0.00123211
SEC11A	-2.76299	0.00244324	0.00463773
TPM4	1.28588	0.00331129	0.00594781
ACTC1;ACTG2;ACTA1;ACTA2	-1.60681	5.6986e-06	5.96785e-05
UBE2L3	0.294248	0.361285	0.398269
EEF1A1;EEF1A1P5;EEF1A2	0.972258	4.12678e-05	0.000221163
TUBA1B;TUBA4B	-0.283437	0.0800412	0.0989356
TUBA4A	-0.298987	0.164407	0.191598
TUBB4B	0.327004	0.0305194	0.041326
CSNK2A3;CSNK2A1	-0.186702	0.86128	0.87469
H3C1;H3-4;H3-5	-1.26347	0.018937	0.0272937
HBB	-3.79806	5.56878e-08	5.80743e-06
SIRPA;SIRPB1;SIRPG	-4.39629	1.49639e-06	2.5391e-05
ADAM8	-1.33722	0.00138505	0.00291531
EIF4G2	-1.02189	0.00265828	0.00497447
CCT2	0.221296	0.124116	0.147582
OLR1	-3.51949	2.08654e-05	0.000142196
RAE1	-1.88047	0.0428322	0.0562958
GSTO1	-1.18425	0.00615737	0.0101643
PRKDC	-2.22974	0.000185349	0.00060481
LCN2	-1.48225	3.70807e-05	0.000207407
IFI35	-2.54705	0.000267247	0.000786242
NUCB2	5.44856	4.17517e-07	1.22204e-05
S100A12	0.0387268	0.897569	0.909117
BASP1	-5.72544	9.99097e-08	6.00247e-06
IGLV3-21	-4.61807	1.14748e-05	9.56094e-05
LACTB	-0.00897043	0.990871	0.99174
RPL24	3.28568	0.000186377	0.000606989
ARF5	-1.81641	0.0644504	0.081428
ERH	-1.45694	0.0287152	0.0392556
RHOG	-4.49671	0.000129836	0.000478812
SRSF3	-1.02579	0.0157495	0.023108
H3-3A	1.68032	0.329977	0.36641
CCZ1;CCZ1B	-8.14455	1.93795e-05	0.000134719
MUC5AC	-2.12031	1.44916e-06	2.52553e-05
ARHGAP4	-4.05535	0.00036066	0.00100169
ATP11A	-1.02118	0.0264577	0.0365193
CYCS	-4.02598	0.00823873	0.0130347
MPP1	-1.32892	0.010526	0.0162043
TFAM	-1.3642	0.00658242	0.010734
PITPNA	0.097019	0.76306	0.787197
SLC25A3	-0.520968	0.00120961	0.00263255
HDLBP	0.669406	0.0459119	0.0597248
CDK3;CDK2;CDK1;CDK4;CDK6;CDK9;CDK15;CDK14;CDK18;CDK16;CDK17;CDK12;CDK13	-2.05482	0.000169594	0.000566886
CDK5	-5.70397	3.03371e-06	4.19755e-05
CLTC;CLTCL1	0.073955	0.443258	0.481426
PLCB2	-2.63975	4.13191e-05	0.000221163
REEP5	-4.61009	5.07104e-06	5.48903e-05
SORD	1.30256	0.0219551	0.031017
HNRNPU	-0.628711	0.00196978	0.00386673
U2AF1;U2AF1L4	-0.821985	0.0023686	0.00452133
SPTBN1	-3.2067	3.34418e-06	4.36272e-05
SET;SETSIP	-0.565717	0.0115158	0.0175505
SRSF2;SRSF8	-2.89404	0.000630928	0.00155049
AMPD3;AMPD1	-3.47509	3.88573e-05	0.000212737
AMPD2	-1.31993	0.000644974	0.00157148
CTBS	0.0398142	0.836933	0.851858
FABP5;FABP5P3	3.52484	1.83799e-06	3.06288e-05
CAP1;CAP2	-1.2999	0.00017046	0.000568948
KRT76	7.30552	3.28343e-06	4.35818e-05
IFITM2;IFITM1;IFITM3	-5.08238	0.000111031	0.000428906
PFKP	1.38761	0.0177077	0.0256351
EWSR1	0.504644	0.522865	0.558064
OGDH;OGDHL	0.523306	0.0687345	0.0861729
ALDH6A1	-0.188925	0.483153	0.518833
RPL18A	3.61308	0.0304657	0.0412778
MAP2K1	-1.02121	0.018069	0.0260756
FKBP4	0.16687	0.451694	0.489656
PLOD1	2.21144	0.0104071	0.0160428
MUC2	0.0766812	0.755259	0.780542
NUCB1	3.21467	3.92505e-06	4.66713e-05
RPL6	2.22837	0.000185443	0.00060481
TOP2B;TOP2A	-2.11645	0.000520003	0.00132349
SLC25A11	-1.54204	0.00119451	0.00260215
TNFAIP2	-0.773341	0.0178746	0.0258453
LMNB2	0.0663585	0.898755	0.909915
PLAUR	-2.95308	0.000157455	0.000543475
TAP1	-2.6422	0.0011406	0.00250867
PRB3	4.75873	2.23759e-08	3.91603e-06
RELA	-3.08233	1.76366e-05	0.000126221
GBE1	-2.56831	4.47115e-06	5.10382e-05
EIF4G1	1.0849	0.00305954	0.00556766
GLO1	0.440874	0.0160699	0.0235328
SSBP1	-1.21138	0.00485865	0.0082655
YWHAH	-1.28592	1.98032e-05	0.000136177
PLP2	-3.58015	3.52528e-05	0.000200703
PTPN12	-2.98252	4.37766e-05	0.000229752
CLC	-5.55124	1.53528e-05	0.000117619
PRKCD;PRKCQ	-5.2332	7.33152e-07	1.70795e-05
RNASEL	-1.55237	0.00130203	0.00278068
PTPN11	-0.428789	0.0777274	0.0963887
BTK	-1.25731	0.000360559	0.00100169
GFPT1;GFPT2	0.885537	0.0058828	0.00978182
PSME1	0.348082	0.0467659	0.0606284
RBPJ	-2.11461	0.00027685	0.00080928
PRDX1	3.58267	1.19491e-06	2.27333e-05
RPL18	1.58799	0.00142041	0.00297231
C1QBP	-0.867034	0.00406455	0.00708285
CKAP4	0.244313	0.159706	0.186691
TFF3	-1.00262	0.28318	0.318944
BAX	-2.5172	0.00281138	0.00519707
KLC1;KLC2	-1.64667	0.000413939	0.00111561
SOS2;SOS1	-2.49072	6.6221e-05	0.000299965
SRSF1	0.49029	0.331878	0.368162
ARHGAP1	-0.849253	0.000893914	0.00203877
TGM3	8.13292	6.14584e-08	5.80743e-06
PPP3CA	-1.42069	0.00408304	0.00709945
DHX9	-0.957065	0.000475998	0.0012363
GOLGA2	0.163541	0.402109	0.439452
LGALS3BP	2.85884	1.34086e-06	2.42952e-05
CYP4F3;CYP4F2;CYP4F12;CYP4F11	-5.48436	2.67064e-07	9.23797e-06
CD47	-4.87815	1.72166e-05	0.000123859
PPID	-2.77584	4.85469e-05	0.000245749
SSRP1	-0.898693	0.00632283	0.0103774
SIGLEC14	-2.01783	0.000739506	0.00175498
RBBP4	-2.77019	0.00503423	0.00850714
NCBP1	-0.778773	0.0920688	0.112523
AHNAK;NRIP1	6.37547	0.0017676	0.00357292
APOBR	-3.40787	0.000515164	0.00131263
GALNT1;GALNT13	-2.28782	6.97966e-05	0.000311831
AP1B1	-0.500831	0.0402053	0.0531492
BST1	-6.61662	8.97243e-08	5.95296e-06
WASHC5	-3.92773	1.01284e-05	8.66039e-05
TWF1	2.41051	0.0119459	0.0181092
AKAP13	-2.7671	9.60402e-05	0.000392939
EFEMP1	4.57757	0.000552041	0.00138478
STX4	-0.729225	0.0920203	0.112523
DPYD	-2.19255	0.000582719	0.00144918
ILF2	-0.731472	0.00645144	0.0105657
ILF3;STRBP	-3.2407	1.15488e-05	9.58764e-05
LMAN2	-1.30949	4.97374e-05	0.000247927
PTPRJ	-4.02543	3.13066e-06	4.25814e-05
ABR	-2.96914	3.34244e-05	0.000193731
BNIP2	-2.54286	0.00128805	0.00276194
ECH1	-0.0251362	0.92262	0.931597
STK4	-4.7355	3.86827e-06	4.64803e-05
FLII	-0.750496	0.00438814	0.00755515
COASY	-1.03623	0.00233241	0.00447469
NAIP	-1.77701	0.00265463	0.00497447
LCP2	-3.48739	2.34444e-05	0.000153363
GPS1	-1.74952	0.00479096	0.0081686
USP4;USP11	-2.1896	0.00079121	0.00185646
MTAP	-0.833526	0.0050947	0.00860295
PRKAA1;PRKAA2	-2.06836	0.00402234	0.00702602
TARDBP	-1.3022	0.00261939	0.00492187
HNRNPA0	-2.13868	0.0013997	0.00293436
AIMP2	0.789533	0.0981577	0.119199
PRDX4	1.66809	0.00106093	0.00235718
PAK2;PAK3	-1.70126	0.00186147	0.00371157
CBX3;CBX1	-3.33902	0.00252988	0.00476151
PSMD2	-0.158788	0.378763	0.415728
DNAJC3	1.50884	0.00105479	0.00235261
SELENBP1	4.49867	0.000137688	0.000497299
CHIT1	-3.53605	5.30155e-05	0.000258508
TRIM28	-1.76772	0.0067149	0.0109189
STX3	-4.01311	1.54567e-05	0.000117713
G3BP1	0.256335	0.342855	0.379418
NMI	-2.31401	0.000134599	0.00049024
KCNAB2;KCNAB1	-6.11254	3.33184e-06	4.36272e-05
EIF3I	0.431997	0.454556	0.492525
CTBP1	-1.21685	0.0271037	0.0372982
PLD1	-0.579381	0.0658832	0.0829626
UBE2V1	-1.76555	0.000162964	0.000556695
DYNC1I2	0.926513	0.0399717	0.0528711
ILK	-4.58298	1.41678e-06	2.52553e-05
MSLN	5.30574	0.002261	0.00436707
IKZF1;IKZF3	-0.929511	0.00928178	0.0144545
NNT	-3.5952	3.68441e-06	4.59271e-05
FKBP5	-2.06773	8.50932e-05	0.000356534
MYO9B	-2.32914	0.000245541	0.000738564
ROCK1	-4.23124	0.000114777	0.000440396
TCIRG1	-3.94223	8.52934e-06	7.70125e-05
PICALM;SNAP91	0.0225369	0.915179	0.925311
ASAH1	1.14172	5.96477e-05	0.000280775
RIPK1	-2.3364	0.00016346	0.000556695
HDAC1;HDAC2	-2.95185	2.70249e-05	0.000169967
CAMK2G;CAMK2B;CAMK2A	-4.47576	2.31066e-06	3.54043e-05
DCTN2	0.573476	0.0809325	0.0999291
NAE1	-0.630341	0.303754	0.340104
DGKZ;DGKI	-1.27734	0.00188988	0.00375835
IQGAP2	-4.335	3.79427e-05	0.000210251
STIM1	-0.548575	0.0738557	0.0920877
SNX1	1.07044	0.00738825	0.0118617
MTMR3	-1.01524	0.0524873	0.0675851
CUL1	-4.94597	0.000133452	0.000487473
CUL2	-2.13785	0.00207341	0.00404927
CUL3	0.4354	0.0800346	0.0989356
CUL4B	-0.806041	0.0386437	0.0512928
GFUS	-0.908399	0.41969	0.458008
RAB31	-4.85958	7.36244e-06	6.97446e-05
RAB32;RAB38	-5.33476	6.30687e-05	0.000291469
FHL3	-1.13524	0.00315844	0.00571825
MOGS	-2.12214	0.000105298	0.000415907
SPTAN1	0.298891	0.0764236	0.0949266
DDX39B	-1.00443	0.000633223	0.00155113
BLMH	-3.97708	0.0152342	0.0224955
TUBB2A;TUBB2B	2.68728	0.08846	0.108636
CAPS	1.82382	0.0556303	0.0711507
CBFB	-1.9405	0.000589849	0.00146372
IL16	-4.10513	3.92379e-06	4.66713e-05
COTL1	-0.650068	0.0169359	0.0246271
HNRNPD	0.099732	0.473429	0.509603
TRIM29	5.38005	0.00134798	0.00286272
SEPTIN6;SEPTIN11	-3.22906	0.00647554	0.0105976
EIF3A	0.135012	0.38915	0.42631
GIT2;GIT1	-3.8006	0.000148368	0.000523529
MLEC	-3.20933	0.00460359	0.00787265
TTLL12	0.365033	0.0179785	0.0259779
DCTN1	-0.0142332	0.96936	0.972056
DYNC1H1	0.322895	0.0365742	0.0489399
EIF4A2	0.577382	0.159845	0.186759
FLOT2	-6.8283	2.592e-07	9.12211e-06
TRIM25	-1.45312	0.00019015	0.00061489
PTK2B;PTK2	-3.10159	0.0161258	0.0235995
FKBP8	-2.24127	0.0289246	0.0394473
GNA13	-3.69554	0.000707544	0.00169321
GALE	1.53633	0.000300695	0.000870071
RBM39;RBM23	-0.648686	0.0387512	0.0514056
WFDC2	2.63246	2.04604e-06	3.28952e-05
HABP2	-2.33568	0.000769698	0.00181531
PRPSAP1	-1.94406	0.000149986	0.000526797
ITIH4	-0.0664331	0.755076	0.780542
PLS1	1.80134	0.000304397	0.000878515
TRIP12	-1.56682	0.0707415	0.0884947
CLINT1	-0.833449	0.182471	0.211463
SMC1A	-2.48261	0.000362317	0.00100385
MESD	-1.03621	0.132105	0.156673
GANAB	-0.443769	0.0173482	0.0251626
MFSD10	-4.5637	0.000268579	0.00078813
LBR	-7.05134	6.10383e-07	1.53132e-05
MVP	-0.728528	0.000554974	0.00138926
CASP8	-1.72696	0.00399117	0.00698225
LASP1	-1.88568	0.00151744	0.00313514
PTGR1	3.67693	0.000356289	0.000991961
KPNB1	-0.510867	0.00247889	0.00468874
NUMA1	-0.431677	0.111169	0.133368
GAPVD1	-1.952	0.00806306	0.0127833
UBXN2B	-2.25976	0.000932428	0.00211604
SPCS2	0.230963	0.781767	0.804678
PSMD6	0.0819332	0.813133	0.832085
SEPTIN2	0.947691	0.0127455	0.019156
SART3	-1.32055	0.0693578	0.0868932
EXOSC7	-1.01001	0.0146975	0.0218384
ACAP1	-4.4318	0.00279641	0.00517778
EFTUD2	-2.20216	9.13454e-05	0.00038055
SNX17	-1.02654	0.0287366	0.0392613
RAB3GAP1	-1.05484	0.00326787	0.00587915
KARS1	-0.368974	0.0821247	0.101292
ARHGEF6	-2.45461	5.13382e-05	0.000252054
EIF4H	0.127777	0.662501	0.695078
ACAP2;ACAP3	-1.27484	0.00235953	0.00451157
ACOX1	-0.705191	0.00864805	0.0136162
EEA1	3.25301	0.000267142	0.000786242
NCF4	-6.60065	9.38706e-08	5.95296e-06
PDIA6	-0.674936	0.00250556	0.00472469
PAFAH1B3	0.134985	0.606912	0.641175
PDK3;PDK1	-3.50043	0.000197863	0.000631779
EBP	-3.62047	0.000129759	0.000478812
PMVK	1.74457	0.000735368	0.00174806
PLEC	1.11556	0.00012681	0.000474369
PPP2R5A	-1.56642	0.000606559	0.00150355
PPA1	0.575288	0.0378766	0.05048
PTGES3	-0.588503	0.279441	0.315043
STK38	-2.72179	0.000848744	0.00196116
NONO	-1.50448	0.00324832	0.00585776
PTPA	-0.439074	0.21091	0.242085
RASA2	-1.57374	0.0122058	0.0184664
RAB35	-4.01067	5.4041e-05	0.000261389
RPS6KA2	-1.2635	0.00569794	0.00952299
TMED2	0.502607	0.0464642	0.0603744
PCBP1;PCBP4	-0.452591	0.0739954	0.0922115
PCBP2;PCBP3	-1.24305	0.0167858	0.02444
ELOC	-1.34957	0.00763153	0.0122008
ELOB	-1.65254	0.0225572	0.0318086
RHEB	-4.40799	7.55723e-05	0.000328631
UBE3C	-1.72071	0.000625133	0.00153957
SF3B3	-2.77773	0.000163732	0.000556695
TLR1;TLR6	-0.296431	0.469653	0.506241
RSU1	-0.0624683	0.727048	0.755164
RPS6KA1	-3.35892	2.36356e-05	0.000154171
PPP1R7	-0.655449	0.0109497	0.0167886
SEC23A	-0.743317	0.00246541	0.00467099
CYTH1;CYTH2;CYTH3	-3.21747	0.000541165	0.00137036
SF3A1	-3.01808	5.34755e-05	0.000259754
SKIV2L	-0.201082	0.359155	0.396303
TRADD	-0.0774493	0.827829	0.843195
TSN	-3.97706	0.000330392	0.000939333
MAPRE1;MAPRE3	-0.963876	0.00807589	0.0127948
ELAVL1	-0.282442	0.425356	0.463748
LTB4R	-4.19949	0.000655128	0.00158849
MYLK	-3.68375	0.00165071	0.00337384
UBE2V2	-2.15627	0.108491	0.130567
STXBP2	-2.82822	6.4363e-06	6.47316e-05
VAMP3;VAMP2;VAMP1	-3.72914	0.000110321	0.000427773
ATP6AP1	-0.343501	0.224862	0.257195
RAB11B;RAB11A	-1.53892	0.000167544	0.000560853
ZYX	-4.98611	1.33133e-06	2.42952e-05
ETFDH	-0.71543	0.13967	0.165387
SEPTIN7;SEPTIN14	0.131702	0.371438	0.408278
PRR4	4.24131	4.54102e-05	0.000235025
PSMD5	0.0410939	0.838275	0.852844
PKN1	-2.59322	0.0085915	0.0135365
DDB1	-3.57036	8.58947e-06	7.72038e-05
MAPK14	-4.71413	1.30994e-06	2.42952e-05
CDC37	0.729039	0.0144316	0.021478
DPYSL2;DPYSL3;CRMP1	-0.499122	0.0192211	0.0276334
SYPL1	-1.73393	3.48998e-05	0.000200192
RBBP7	-1.90788	0.003804	0.00669071
SRSF7	-2.19568	0.000164279	0.000557281
MAPKAPK3;TSSK3;PRKY;PRKX	-2.51395	0.000707219	0.00169321
FSCN1	2.45672	0.00106491	0.00236267
IFI16;PYHIN1	-3.3139	2.20853e-05	0.000146566
DECR1	-0.213996	0.329313	0.36585
TST	0.723832	0.00540667	0.00907604
QPCT	-2.91518	0.0158514	0.0232426
HAGH	-2.93865	0.000400124	0.00108673
H2AC20;H2AC18;H2AC14;H2AC12;H2AJ;H2AC6;H2AW;H2AC7;H2AC11;H2AC4	3.3041	0.000176179	0.000582531
NDUFA9	-0.181678	0.458202	0.496006
UPP1	-1.69047	0.0635133	0.0804666
HADH	0.642595	0.0126946	0.019092
UGP2	-0.754778	0.000547328	0.00137767
TXNRD1	-3.17253	2.02162e-06	3.2733e-05
IMMT	0.0907293	0.666367	0.698813
HNRNPUL2	-1.88493	4.84875e-05	0.000245749
PDS5A	-1.48736	0.0012897	0.00276194
AAK1;BMP2K	-0.986864	0.0435861	0.0571223
WASHC4	-2.68468	0.000156906	0.000542752
RALGAPA2	-0.932358	0.00405378	0.00707012
IAH1	0.136369	0.873451	0.885868
LRRFIP1	1.82358	0.000227205	0.000697191
TKFC	-2.87841	0.000205373	0.00065147
RABL6	-1.34753	0.00230661	0.00444014
GLYR1	-2.19665	0.00972233	0.0150482
VPS26B	-2.59683	0.00183919	0.00368388
ANO6	-0.732367	0.0547335	0.0702477
GRIPAP1	-1.13007	0.0243872	0.0340943
FAM98B	-1.99689	0.00699886	0.0113078
GPAT3;GPAT4	-1.01827	0.00353738	0.00629449
TP53I3	-1.92627	0.161563	0.188573
SLC44A4	3.98503	0.00576576	0.00961521
HSD17B12	-0.795123	0.00424122	0.00733538
LACTB2	0.190103	0.630891	0.66405
ARHGAP15	-3.91539	8.51121e-05	0.000356534
HS1BP3	-3.44409	9.70404e-06	8.45585e-05
CYBRD1	-1.29941	0.0184051	0.0265438
CARD16	-1.00232	0.0092589	0.0144287
HERC4	-0.998701	0.0644362	0.081428
PPP6R3	-2.28468	0.00215981	0.00419289
NOMO2;NOMO1;NOMO3	-1.16987	0.00911815	0.014258
PITRM1	-1.846	0.000248889	0.000745688
DOCK11	-2.86377	6.55409e-05	0.000298198
FGD3	-2.931	2.28473e-05	0.000150318
TOR1AIP1	-5.73008	3.17545e-06	4.26444e-05
SLC27A3	-1.76419	0.00278935	0.00517482
SAMD9	2.22968	0.000131156	0.000482173
LRRK2	-2.48578	5.72169e-05	0.000274691
HP1BP3	1.25309	0.00346204	0.00618454
FKBP15	-1.5434	0.000382931	0.00104698
HECTD3	-5.17657	8.53446e-06	7.70125e-05
UBR4	0.11358	0.605101	0.639559
STXBP5	-3.73841	0.0896056	0.109807
H3-2	-1.86072	0.00889484	0.0139663
THEMIS2	-3.06124	0.00311735	0.00565283
VPS53	-1.82206	0.000411106	0.00111072
MTARC1;MTARC2	-2.39095	0.000382573	0.00104698
BROX	-0.193334	0.584767	0.620076
ECPAS	-1.21091	0.0319973	0.0431737
ANKRD22	0.121415	0.581315	0.616702
FHIP2A	-1.54999	0.0035065	0.00624929
RNF213	-2.02375	0.0010494	0.00234421
TBC1D9B	-1.42039	0.000497349	0.00128444
MAP1S	-2.12134	0.000774217	0.00182188
RAP1GAP2	-2.55541	0.000225912	0.000694153
STEAP4	-0.181283	0.233112	0.265832
ATL3	-0.0952201	0.533684	0.56855
NADSYN1	-2.58101	0.00634411	0.0104049
LAMTOR1	-0.197157	0.710854	0.74138
DHRS7B	-1.4985	0.0296821	0.0403599
TWF2	-1.37092	2.81081e-05	0.000175127
RCSD1	-2.25775	0.000207413	0.00065585
SLC25A24	-2.63149	0.000199819	0.000636244
HIBCH	2.95759	0.0147024	0.0218384
LPCAT3	-0.759289	0.0871818	0.107124
PRPF8	-1.34839	0.00742899	0.0119188
SCYL2	-3.49821	1.60645e-05	0.000120642
PLBD1	-4.4622	3.41476e-07	1.09713e-05
FAHD1	-0.0768536	0.745002	0.771355
TNFAIP8L2	-1.97112	0.000632685	0.00155113
LEG1	4.99222	1.05881e-06	2.15515e-05
PDXDC1;PDXDC2P	-0.240387	0.337511	0.374229
EMB	-3.77497	7.36257e-05	0.000325426
PGM2L1	-5.66249	4.40888e-07	1.26016e-05
TTC37	-2.11615	0.000886783	0.00202858
DARS2	-2.0186	0.000467982	0.00122243
NCEH1	0.711309	0.100014	0.121196
AGTRAP	-3.18199	0.00012739	0.000475213
TMEM205	-2.8123	0.000217031	0.000672295
PRSS57	-3.96391	0.0384796	0.0511345
OLFM4	-4.19893	2.4624e-07	8.92328e-06
CRELD2	0.00879581	0.966326	0.97015
WDR82	-2.52432	0.00298457	0.00546851
PACS1	-1.48708	0.000611391	0.00151253
RAB11FIP1;RAB11FIP2	-1.11503	0.000873563	0.0020084
NAPRT	-2.11501	0.000137106	0.000496845
HSDL2	-1.65701	0.00204278	0.00399628
NBEAL2	-2.68861	0.000225685	0.000694153
PEAK3	-1.95918	0.00196839	0.00386673
WDFY4	-1.25832	0.00287804	0.0053117
ARHGEF18	-3.35447	0.000299293	0.000867115
PIK3AP1	-2.5975	0.00151269	0.00313514
ARHGAP27	-0.660026	0.0208383	0.0296041
MBOAT2	0.0918856	0.92692	0.935525
UNC13D	-4.78025	5.33739e-07	1.42717e-05
H3C15	-1.11829	0.00156657	0.00321437
TUBA1A;TUBA3D;TUBA3C;TUBA3E	1.41069	0.0134009	0.0200881
SUPT6H	-4.5905	8.45729e-06	7.70125e-05
SND1	0.103461	0.469582	0.506241
MARK2;MARK1;MARK4	-2.46675	0.000132925	0.000486326
DDX46	-2.41745	0.00404834	0.00706602
BZW1	-0.355692	0.0467267	0.060612
CYB5R4	-2.06908	0.000888187	0.00202976
ASRGL1	-3.07027	4.89526e-05	0.000247254
EIF3M	0.217907	0.217834	0.249907
RRAGA;RRAGB	-3.67942	0.000229039	0.000699996
CYFIP1	3.07434	0.00441256	0.00757435
DOK3	-5.71489	8.25377e-07	1.79461e-05
GET4	-1.73259	0.0047271	0.00807179
LPCAT2	-2.49294	0.02479	0.0345095
RASGRP2	-4.48614	1.76423e-06	2.96158e-05
SLC36A1	-2.04437	0.000253681	0.000758054
ERMP1	-0.0674908	0.819162	0.836007
ZC3HAV1	-4.8304	9.71066e-07	2.00174e-05
EFL1	-1.48305	0.010094	0.0155707
TRAPPC11	-1.28503	0.018952	0.0272981
ATG9A	-2.94767	0.00024438	0.000738514
VPS35L	-1.88082	0.00116709	0.00255707
MON2	-0.307048	0.14435	0.170487
DENND4A	-2.0447	0.00123125	0.00267199
MYH14;MYH7;MYH8;MYH13;MYH4;MYH6;MYH3;MYH7B	1.21067	0.000774812	0.00182188
COMMD6	-0.642023	0.0247233	0.0344376
DCXR	0.519248	0.0858444	0.105537
VMO1	1.57062	0.000263802	0.000781141
APBB1IP	-3.60506	0.000310615	0.00089089
ARHGAP30;ARHGAP32	-2.68546	0.00028166	0.000821238
RAB44	-3.70208	0.000352066	0.000986218
HUWE1	1.35751	0.00591564	0.00982927
PXK	-2.02415	0.00364545	0.00644669
TRAPPC6B	-1.85477	0.00081119	0.00189167
PIP4P1	-2.54323	0.00148118	0.00308534
PRUNE1	-0.845883	0.00665792	0.010834
PABPN1	-2.15193	0.0165336	0.0241191
NLRX1	-0.5273	0.199056	0.229286
FERMT3	-4.60083	2.39248e-07	8.80971e-06
VPS36	-2.06814	0.0013395	0.00284736
CAND1	0.35768	0.0893102	0.109562
HOOK3	-0.249082	0.363126	0.400105
THOC6	-0.545844	0.274794	0.310418
STING1	-3.83251	7.94356e-05	0.000340213
NIT1	-1.56477	0.00697921	0.0112924
ADGRG3	-2.89967	8.1295e-05	0.000345617
RAB43	-0.501499	0.709894	0.741122
JAML	-3.47913	0.000166042	0.000560853
RASAL3	-3.27882	9.10288e-06	8.1024e-05
CRLF3	-3.87408	1.11767e-05	9.38103e-05
TRAPPC5	-1.90259	0.000655435	0.00158849
ARMC8	-1.3782	0.00551098	0.00923079
TBC1D10C	-2.79546	3.02687e-05	0.000183222
DENND1C;DENND1B	-1.81843	0.00182884	0.00367262
SLC44A2	-2.8152	0.000400325	0.00108673
ITPRIP	-2.2848	0.000810851	0.00189167
WDFY1	-1.98579	0.021982	0.0310359
CCAR1	-0.870713	0.125995	0.14966
MCEMP1	-6.36705	4.0977e-06	4.82219e-05
RHOT1	-1.69966	0.00248988	0.00470173
SIRT2	-1.56593	0.0760932	0.0946191
BAP18	-1.75037	0.0438471	0.0573985
SMAP1	0.0375729	0.950386	0.956672
EXOC8	-2.54691	0.000107086	0.000419345
SYTL1	0.137596	0.709958	0.741122
MICU2	-2.30742	0.000309971	0.00089089
ANKRD13A	-0.213972	0.465831	0.502833
ELMOD2	-2.2786	0.00343365	0.00613862
ALDH16A1	-2.89364	0.0031494	0.00570641
XRN1	-1.35352	0.000646308	0.00157197
ABI1;ABI2	0.0639366	0.717059	0.745806
WDFY3	-1.83006	0.00956012	0.0148273
LILRA2	-1.01212	0.0483469	0.0624298
CCAR2	-0.14604	0.509612	0.544938
NUP93	-2.36085	0.00371181	0.00654873
LRRC47	1.57803	0.000748017	0.00177334
ARMC10	-1.08844	0.0276195	0.0379394
GPD1L	0.212549	0.825313	0.841532
EHBP1L1	-2.05404	0.000142258	0.000508254
VPS8	-1.5775	0.000390371	0.00106478
LILRB2;LILRA1;LILRB5	-3.81244	1.12979e-05	9.44802e-05
BPIFB2	5.03303	1.14396e-07	6.21826e-06
PIP4P2	-5.2079	0.000289294	0.000842422
OXR1	-1.26797	0.0058807	0.00978182
MINDY1	-3.21333	3.06164e-05	0.00018394
CISD2	-1.43294	0.000690163	0.00166383
RFLNB	-1.54573	0.00454937	0.00778576
COMMD1	-2.16653	0.00117841	0.00257692
SLC15A4	-5.65525	4.7218e-06	5.26824e-05
LILRA3	-2.20664	0.000206487	0.000653829
CSGALNACT2	-2.01781	0.000689484	0.00166383
CD177	-5.4162	1.64759e-05	0.00012173
EMC1	-1.35313	0.0754146	0.0938265
ANKRD44;ANKRD28	-3.22506	1.20063e-05	9.85987e-05
LRRC57	-1.56494	0.00137088	0.00289521
MLKL	-4.06967	3.69706e-06	4.59271e-05
GATD1	0.0709998	0.896787	0.908728
GOLM1	6.9001	0.00281573	0.0052009
COLGALT1	-2.15884	0.000447204	0.00118579
SUMF2	1.01053	0.012445	0.0187538
HSD17B11	-5.25199	9.05845e-07	1.93275e-05
TXNDC5	-0.119365	0.365375	0.402388
DAGLB	-2.15951	0.000699242	0.00168039
NAXE	-0.964497	0.00230146	0.0044377
MROH1	-1.14255	0.00265669	0.00497447
NPEPL1	-1.86489	0.0235613	0.0331018
PSD4	-1.41161	0.00362442	0.00641936
ABCF1	0.0718093	0.84792	0.862273
MCU	-3.58245	0.000119407	0.000452492
PDZD8	-1.03219	0.0824601	0.10165
SLC30A7	-3.10328	3.03363e-05	0.000183222
LPCAT1	-1.37314	0.0011478	0.00252206
DOCK8;DOCK7	-3.20144	0.000176316	0.000582531
SYNE1	-2.41864	0.000328962	0.000936626
USP32;USP6	0.139148	0.639817	0.672205
MOSPD2	-2.23513	0.000456553	0.00120359
TDRD7	-4.77917	1.89741e-05	0.000133052
EXOC6	-1.49413	0.00153377	0.00315743
SMARCC2;SMARCC1	-1.7462	0.000385411	0.0010525
NPLOC4	1.01814	0.0109271	0.0167652
MUC7	6.9575	8.12989e-07	1.78467e-05
RIN3	-2.18921	0.00170248	0.00345796
SLC25A40	-1.37306	0.00661464	0.0107789
TBC1D15	-2.56607	0.000130032	0.000478812
STT3B	-1.78174	4.05179e-05	0.0002192
HM13	-0.957504	0.00136338	0.00288204
PREX1	-4.03826	5.25328e-05	0.000256814
NEK9	-2.43143	0.000167448	0.000560853
PLEKHO2	-3.22472	0.00322154	0.00581405
RASGRP4	-2.47398	0.000150958	0.000528584
BPIFB1	2.83145	1.6843e-07	7.51302e-06
RNASEH2C	-1.20579	0.0277595	0.0380859
NEK7;NEK6	-2.65967	6.25321e-05	0.000290164
MICAL1	-4.39451	1.63536e-05	0.000121662
SSH3	-1.32388	0.0015162	0.00313514
NUP210	-1.47846	0.000542069	0.00137036
RAPGEF6	-1.94253	0.000220164	0.000680155
PPP4R1	-2.68152	0.0303417	0.0411587
UBASH3B	-2.22043	0.000354679	0.000988683
ATP8B4	-1.20979	0.00880154	0.0138388
ABHD5	-1.8059	0.000486102	0.00125682
SMAP2	-2.02878	0.000199294	0.000635459
TGFBRAP1	-1.74019	0.00273472	0.00510078
PDCD6IP	0.897161	0.000581187	0.00144918
BRK1	-0.344951	0.558629	0.593462
THEM6	-0.0476777	0.813945	0.832208
PRUNE2	-1.7926	0.000632344	0.00155113
SCFD1	-1.02358	0.286524	0.322552
CANT1	2.50081	0.00364832	0.00644669
HNRNPLL	-2.02186	0.000506986	0.00129613
UBLCP1	-1.7784	0.0173134	0.025128
SLC44A1	-3.04044	2.32621e-05	0.000152607
ARAP3	-2.14346	0.000101008	0.000404794
RASSF5	-3.11488	6.22065e-05	0.000289767
PSPC1	-3.13153	0.000212551	0.000664731
SYNE2	1.16098	0.221975	0.254147
MUC16	2.03348	0.00184436	0.00368388
CLEC4D	-2.67116	0.00416268	0.00722142
BRI3BP	-2.24338	0.000504656	0.00129162
DDX1	0.0886399	0.591082	0.625319
H1-10	-3.31444	1.20847e-05	9.88759e-05
PSMF1	-1.88828	0.144565	0.170652
NCSTN	-4.14098	0.00126956	0.00273177
TM9SF4	-0.414839	0.463453	0.500503
ELMO1	-4.17372	8.17651e-06	7.5882e-05
NDRG1	6.05536	7.26215e-05	0.000322558
LPGAT1	-2.99696	2.90091e-05	0.000178031
DOCK2	-4.19667	0.000107002	0.000419345
MYO18A	-2.47538	0.00105848	0.00235718
GCN1	-0.727405	0.18584	0.214822
ARHGAP45	-4.31083	3.51559e-05	0.000200652
NUP205	-1.94543	0.000219789	0.000679917
SORL1	-3.25943	0.000138633	0.000499211
ANP32B	0.686927	0.626488	0.660024
RABGGTA	0.754584	0.0598408	0.0762369
ARPC1A	2.76378	0.00908403	0.0142242
TAF15	-0.174119	0.521294	0.556648
EVPL;EVPLL	10.2835	4.01174e-06	4.74549e-05
GGH	-2.05225	7.18428e-07	1.70352e-05
INPP5D;CLNK	-3.47149	8.10711e-05	0.000345309
DDX17	-1.63979	0.0021827	0.00423373
CASP10	-1.63072	0.00145843	0.00304351
RAD50	-0.222361	0.669444	0.701717
OSTF1	-2.19812	0.00168246	0.00342341
ARHGEF1	-4.23738	1.18555e-06	2.27333e-05
UFD1	-1.33131	0.00594322	0.00986791
GLG1	3.01171	0.00632223	0.0103774
UPF1	0.45479	0.0661922	0.08326
COPS5	0.267945	0.660083	0.69286
RAB8B	-4.50066	0.000499919	0.00128677
KHSRP	-1.81396	0.00062404	0.00153853
TNPO1	-2.37797	0.000398818	0.00108522
ARHGEF2	-3.59476	0.00219591	0.00425573
USP9X	-0.2512	0.300212	0.336632
USP7	-0.586867	0.0365924	0.0489399
ATP6V0A1	-2.15783	0.00101948	0.00228183
ATP2A3	-3.11778	8.19175e-05	0.000347616
PHKB	-3.30279	3.78616e-05	0.000210251
MYDGF	-3.48634	1.64134e-05	0.000121662
PIGT	-1.92368	0.00066297	0.00160391
RAB24	-4.18146	0.00010512	0.000415907
WBP2	-2.73288	6.19529e-05	0.000289691
NCLN	-1.87233	0.00182062	0.00366209
FAM162A	3.16682	0.00587468	0.00978182
EXOC4	-0.599641	0.0851629	0.104756
MAGOHB	-3.26791	3.72634e-05	0.000207494
ISOC2	-1.9	0.00191472	0.00380444
FUBP1	-1.16586	0.151801	0.178364
LRRC59	3.2434	0.000557526	0.00139412
PBXIP1	-0.999732	0.323451	0.360566
RPE;RPEL1	-1.55843	0.042999	0.0564826
VPS33A	-1.66978	0.0245098	0.0341819
RAB37	-0.355501	0.251864	0.286214
SH3KBP1	-2.43042	9.9662e-05	0.000402705
ARL8A	-4.48771	0.00054262	0.00137036
TESC	-1.43257	0.0391545	0.0519104
MOB3A	-3.71131	0.000105732	0.000416182
EFHD2;EFHD1	-2.39266	4.0459e-05	0.0002192
DCPS	-2.49679	5.24073e-05	0.000256751
ISOC1	0.179797	0.488321	0.524136
AP2M1	0.895074	0.0223854	0.0315859
KCTD12;KCTD16;KCTD8	-0.261692	0.158932	0.185882
ZG16B	4.93227	1.37731e-07	6.6902e-06
RMDN1	-1.20352	0.0157194	0.0231067
SNRNP40	-1.88245	0.0044679	0.00765781
BPIFA2	10.1838	4.44764e-07	1.26016e-05
RNF31	-0.0596628	0.810213	0.830214
DAZAP1	-2.30411	0.000327565	0.00093479
CYFIP2	0.0397894	0.822592	0.839132
NRBF2	-1.77811	0.00406931	0.00708285
IL17RA	-2.11506	7.55688e-05	0.000328631
CPNE2	-4.27902	2.91525e-06	4.17794e-05
SIPA1	-2.01244	0.00430751	0.00743877
OTUB1	-0.317736	0.297201	0.333584
CHMP6	-1.58832	0.00239786	0.00456954
PGM2	-1.15044	0.000416843	0.00111959
PDXP	-0.881898	0.00567693	0.00949482
PDLIM5	1.38732	0.0244465	0.0341146
ERO1A	1.69285	0.000224033	0.000690241
MS4A3	-3.03516	1.72523e-05	0.000123859
SUCLG2	-0.483111	0.120356	0.14356
GMPPA	0.0575128	0.816956	0.834501
ABHD14B	0.688088	0.0262458	0.0363146
ITCH;WWP1	-3.29435	0.0720961	0.0901399
CDK5RAP3	-2.01865	0.0164969	0.0240962
VPS39	-3.63953	1.57076e-05	0.000118743
VCPIP1	-0.846157	0.011066	0.0169555
ELMO2	-3.37869	3.01648e-05	0.000183222
TMX3	-2.08862	0.000989609	0.00222455
BTF3L4	-1.09544	0.32733	0.364179
USP47	-1.98148	0.00689381	0.01117
EXOC2	0.265715	0.259896	0.294756
CNDP2	1.90197	7.27931e-05	0.000322693
SNX27	-3.19945	1.16366e-05	9.61363e-05
DHRS1	1.74404	0.00174203	0.00353202
FGD4	-1.63712	0.00307797	0.0055903
MBOAT7	-2.99544	0.0028944	0.00533327
CLIC6	-0.996608	0.00914662	0.014283
ARAP1	-4.04443	1.54682e-05	0.000117713
IPO9	-1.62454	0.0208689	0.0296292
PGLYRP2	0.263179	0.272738	0.308389
RBM14	-3.87115	0.00608024	0.0100807
PRAM1	-3.40226	4.20762e-05	0.000223395
VPS35	-0.611738	0.0261738	0.036237
SNX18	-2.9177	0.00183408	0.00367945
CAMKK2	-1.62277	0.00037315	0.00102639
ERBIN;LRRC7	-1.83	0.00106955	0.00236836
FNBP1	-2.04033	0.00626667	0.0103149
RANBP9	1.35232	0.0631162	0.0800079
MYADM	-5.7308	3.02979e-06	4.19755e-05
PPP1R9B;PPP1R9A	-1.60008	0.000346506	0.000973029
SRPK1	-2.58702	5.02274e-05	0.000249824
RUFY1	-2.33982	0.00332843	0.00597003
PNKP	-0.311519	0.163348	0.190461
MMS19	-0.758823	0.065952	0.0830035
MUC4	1.85416	0.0137359	0.0205229
TBCB	-1.07754	0.120695	0.143888
PSMB7	-0.600476	0.0896026	0.109807
CNN2	-1.62192	0.000451888	0.00119267
PSMD1	1.32781	0.00151631	0.00313514
PFDN5	-1.35014	0.103359	0.124785
PARK7	-0.699662	0.0018692	0.00372372
VAT1	-1.72482	3.57518e-06	4.54098e-05
TSNAX	-2.01725	0.00575614	0.00960619
PHB2	-0.34174	0.0927462	0.11329
CHP1	-2.48694	7.47915e-05	0.000328631
MGLL	3.78096	0.000179163	0.000590229
LYST	-1.29385	0.00400034	0.00699294
HSD17B10	0.412548	0.0153429	0.0226132
SEPTIN5;SEPTIN4	-0.882859	0.0078527	0.012509
NAP1L4	0.703235	0.023131	0.0325373
ACO2	0.0443528	0.799737	0.820584
TM9SF2	-1.14295	0.0117431	0.0178778
TSG101	0.945426	0.0382327	0.0508394
CIB1	-2.95577	2.81529e-05	0.000175127
CPNE1	-3.67329	5.50113e-07	1.42717e-05
CCT7	-0.0545452	0.689178	0.721079
MYD88	-1.91121	0.000442795	0.00117683
PRMT1;PRMT8	-0.416563	0.165467	0.192736
PTPN18	-1.60469	0.00148266	0.00308562
SH3GL1;SH3GL2	2.31587	0.00795208	0.0126326
VRK1	-2.39506	0.00135009	0.00286455
P2RY13	-4.3942	8.84624e-06	7.91999e-05
ARPC5L	0.920391	0.00673262	0.0109399
CYBC1	-2.9188	0.000101065	0.000404794
CORO1B	-0.0696163	0.730997	0.758658
TXNDC17	-0.469294	0.0600155	0.0764168
CPPED1	-2.27431	7.47886e-06	7.05547e-05
ADPGK	-1.93473	0.00194527	0.00383843
ARHGAP9	-4.69125	1.4889e-06	2.5391e-05
ERP44	-1.09595	0.000122731	0.000463133
LXN	-2.8962	2.13714e-05	0.000143082
ESYT1	-0.55913	0.0249706	0.0347185
CNPY3	-3.07209	6.2737e-05	0.000290525
LIMD2	-3.52899	2.62123e-05	0.000166693
INPP5K	-1.23485	0.019916	0.0283999
COPS4	-1.13009	0.0113492	0.0173313
MCMBP	-1.54463	0.022576	0.0318154
ANP32E	-5.24754	6.29337e-06	6.35742e-05
TMEM43	-0.988595	0.00626066	0.0103125
LMF2	-2.38142	0.000216342	0.00067208
HNRNPUL1	-3.28469	6.38366e-05	0.000293829
PDCD10	0.110974	0.54375	0.578463
HTATIP2	-3.54429	3.39287e-05	0.000195604
MRI1	-1.37546	0.00125741	0.00271587
VAMP8	-3.74926	0.0133526	0.0200289
DUSP23	-1.12805	0.0288683	0.0394177
TMED9	-2.13931	0.073415	0.0916382
ELOVL1	0.880289	0.218179	0.250177
IFT27	-2.03402	0.000155	0.000538609
ACAT2	1.33145	0.000760332	0.00180041
CHID1	1.76576	0.0213245	0.0301822
OSBPL11;OSBPL10	-0.910318	0.0722744	0.0903134
SRRT	-1.82564	0.000266271	0.000786191
AP1M1	-1.7952	5.10649e-05	0.000251253
ADGRE3	-3.00477	0.000108719	0.00042356
EIF2A	-0.0348684	0.906776	0.917222
RBCK1	-1.58718	0.00306063	0.00556766
NLN	-0.706391	0.0192721	0.0276803
TBC1D2	-2.07662	0.0211758	0.0299903
OSBPL8;OSBPL5	-1.53287	0.004893	0.0082992
WDR11	-1.56319	0.0091413	0.014283
TBL1XR1;TBL1X;TBL1Y	-1.68477	0.00213763	0.00415691
PRKD2	-1.32457	0.00306781	0.00557629
NIBAN1	-1.04363	0.000714433	0.00170612
LNPK	-1.11683	0.0269422	0.0370993
C20orf27	-4.01522	5.36564e-06	5.72419e-05
PITHD1	-1.17002	0.0117492	0.0178778
WDR61	-2.23484	0.0194075	0.0277963
CTDSP1;CTDSPL	-2.25704	0.000223822	0.000690241
UBA5	-2.46133	0.00300368	0.00549471
RAB33B	-2.39253	0.000162979	0.000556695
TOLLIP	-0.212362	0.427081	0.465406
NT5C3A	3.57763	0.000204165	0.000649178
HDHD2	-2.82702	0.00244408	0.00463773
[truncated: 284 more rows]

## Sheet: Figure 6_table
Gene names	Patient mean Intensity	Healthy mean Intensity	p-value	adjusted p-value
MUC1	25.7494	26.6247	0.162	0.1944
MUC5AC	29.8294	27.7091	1.92e-05	5.76e-05
MUC2	24.0551	NA	NA	NA
MUC7	24.1569	31.1144	0.0289	0.04335
MUC16	25.1327	27.1661	0.0166	0.0332
MUC4	23.986	25.9034	0.252	0.252
MUC5B	30.3897	34.5513	9.43e-07	5.658e-06
